# Supplementary material for: What evidence exists on wild bee trends in Germany? A systematic map
Source: Environ Evid. 2025 Jun 19;14:11. doi: 10.1186/s13750-025-00364-7 (PMC12178071; doi:10.1186/s13750-025-00364-7)
Supplement: Supplementary file 1 — Supplementary Material 1: Additional file S1. Search term for searches in Web of Science and Scopus. Additional file S2. Search record. Additional file S3. ROSES form for systematic maps. Additional file S4. R code and data. Additional file S5. Excluded full text records with reasons for exclusion. Additional file S6. Unretrievable full texts. Additional file S7. Study clusters. Additional file S8. Species List of Hesse and Saxony-Anhalt, German. [file 13750_2025_364_MOESM1_ESM.zip]

Archive with 37 entries (34 files):
- Supplements Environ Evid (2025-05-15)/
- __MACOSX/._Supplements Environ Evid (2025-05-15)
- Supplements Environ Evid (2025-05-15)/.DS_Store
- __MACOSX/Supplements Environ Evid (2025-05-15)/._.DS_Store
- Supplements Environ Evid (2025-05-15)/Mupepele_Hellwig_et_al_2025_S5_Excluded_full_texts/
- __MACOSX/Supplements Environ Evid (2025-05-15)/._Mupepele_Hellwig_et_al_2025_S5_Excluded_full_texts
- Supplements Environ Evid (2025-05-15)/Mupepele_Hellwig_et_al_2025_S5_Excluded_full_texts.zip
- __MACOSX/Supplements Environ Evid (2025-05-15)/._Mupepele_Hellwig_et_al_2025_S5_Excluded_full_texts.zip
- Supplements Environ Evid (2025-05-15)/Mupepele_Hellwig_et_al_2025_S1_Search_strings.pdf
- __MACOSX/Supplements Environ Evid (2025-05-15)/._Mupepele_Hellwig_et_al_2025_S1_Search_strings.pdf
- Supplements Environ Evid (2025-05-15)/Mupepele_Hellwig_et_al_2025_S8_Species_list.pdf
- __MACOSX/Supplements Environ Evid (2025-05-15)/._Mupepele_Hellwig_et_al_2025_S8_Species_list.pdf
- Supplements Environ Evid (2025-05-15)/Mupepele_Hellwig_et_al_2025_S6_Unretrievable_full_texts.pdf
- __MACOSX/Supplements Environ Evid (2025-05-15)/._Mupepele_Hellwig_et_al_2025_S6_Unretrievable_full_texts.pdf
- Supplements Environ Evid (2025-05-15)/Mupepele_Hellwig_et_al_2025_S4_RCode_Data/
- Supplements Environ Evid (2025-05-15)/Mupepele_Hellwig_et_al_2025_S3_ROSES_flow_diagram.pdf
- __MACOSX/Supplements Environ Evid (2025-05-15)/._Mupepele_Hellwig_et_al_2025_S3_ROSES_flow_diagram.pdf
- Supplements Environ Evid (2025-05-15)/Mupepele_Hellwig_et_al_2025_S7_Study_clusters.pdf
- __MACOSX/Supplements Environ Evid (2025-05-15)/._Mupepele_Hellwig_et_al_2025_S7_Study_clusters.pdf
- Supplements Environ Evid (2025-05-15)/Mupepele_Hellwig_et_al_2025_S2_Search record_WoS Scopus.csv
- __MACOSX/Supplements Environ Evid (2025-05-15)/._Mupepele_Hellwig_et_al_2025_S2_Search record_WoS Scopus.csv
- Supplements Environ Evid (2025-05-15)/Mupepele_Hellwig_et_al_2025_S4_RCode_Data.zip
- __MACOSX/Supplements Environ Evid (2025-05-15)/._Mupepele_Hellwig_et_al_2025_S4_RCode_Data.zip
- Supplements Environ Evid (2025-05-15)/Mupepele_Hellwig_et_al_2025_S5_Excluded_full_texts/Excluded full texts_German-language journals.csv
- __MACOSX/Supplements Environ Evid (2025-05-15)/Mupepele_Hellwig_et_al_2025_S5_Excluded_full_texts/._Excluded full texts_German-language journals.csv
- Supplements Environ Evid (2025-05-15)/Mupepele_Hellwig_et_al_2025_S5_Excluded_full_texts/Excluded full texts_Bibliographic databases.csv
- __MACOSX/Supplements Environ Evid (2025-05-15)/Mupepele_Hellwig_et_al_2025_S5_Excluded_full_texts/._Excluded full texts_Bibliographic databases.csv
- Supplements Environ Evid (2025-05-15)/Mupepele_Hellwig_et_al_2025_S4_RCode_Data/Review_Insect_decline_Supplement.html
- __MACOSX/Supplements Environ Evid (2025-05-15)/Mupepele_Hellwig_et_al_2025_S4_RCode_Data/._Review_Insect_decline_Supplement.html
- Supplements Environ Evid (2025-05-15)/Mupepele_Hellwig_et_al_2025_S4_RCode_Data/covariates_2025_05.csv
- __MACOSX/Supplements Environ Evid (2025-05-15)/Mupepele_Hellwig_et_al_2025_S4_RCode_Data/._covariates_2025_05.csv
- Supplements Environ Evid (2025-05-15)/Mupepele_Hellwig_et_al_2025_S4_RCode_Data/Review_Insect_decline_Supplement.Rmd
- __MACOSX/Supplements Environ Evid (2025-05-15)/Mupepele_Hellwig_et_al_2025_S4_RCode_Data/._Review_Insect_decline_Supplement.Rmd
- Supplements Environ Evid (2025-05-15)/Mupepele_Hellwig_et_al_2025_S4_RCode_Data/data_2025_05.csv
- __MACOSX/Supplements Environ Evid (2025-05-15)/Mupepele_Hellwig_et_al_2025_S4_RCode_Data/._data_2025_05.csv
- Supplements Environ Evid (2025-05-15)/Mupepele_Hellwig_et_al_2025_S4_RCode_Data/studies_2025_05.csv
- __MACOSX/Supplements Environ Evid (2025-05-15)/Mupepele_Hellwig_et_al_2025_S4_RCode_Data/._studies_2025_05.csv
