# Supplementary material for: What evidence exists on wild bee trends in Germany? A systematic map
Source: Environ Evid. 2025 Jun 19;14:11. doi: 10.1186/s13750-025-00364-7 (PMC12178071; doi:10.1186/s13750-025-00364-7)
Supplement: Supplementary file 1 — Supplementary Material 1: Additional file S1. Search term for searches in Web of Science and Scopus. Additional file S2. Search record. Additional file S3. ROSES form for systematic maps. Additional file S4. R code and data. Additional file S5. Excluded full text records with reasons for exclusion. Additional file S6. Unretrievable full texts. Additional file S7. Study clusters. Additional file S8. Species List of Hesse and Saxony-Anhalt, German. [file 13750_2025_364_MOESM1_ESM.zip › Supplements Environ Evid (2025-05-15)/Mupepele_Hellwig_et_al_2025_S2_Search record_WoS Scopus.csv]

Authors	Title	Year	SourceTitle	Volume	Issue	ArticleNumber	BeginningPage	EndingPage	CitationCount	DOI	Abstract	DatabaseSource
	Declaration of Intention of Melitta Schmidt	1929	Rutgers University Community Repository			NA			0	http://dx.doi.org/10.7282/T3KW5HDT	Declaration of Intention to become a citizen of the United States, as filled out and signed by: Melitta SchmidtCountry of Origin: GermanyApplicant age: 26Occupation: Child's NurseDate of Birth: 20 March 1903Sailed to the US aboard the vessel: Andana City of residence at time of declaration: Atlantic City NJ Declaration submitted and sworn on date: 17 April 1929	WebOfScience
	Annual report for 1971 of the Hessian Research Station for Viticulture, Fruitgrowing and Horticulture, Geisenheim (Rheingau).	1973	Jahresbericht 1971.			NA	108 pp.	108 pp.	0		The research reported on small fruits includes short notes on the following: Vines: The effect of soil management methods on yields; herbicide trials; soil amelioration with Hygromull; the effect of vine wood in the soil on soil properties and berry yields; erosion control; studies on root growth; the water requirements of vines and soil as influenced by cultural methods and site; spacing, traini…	WebOfScience
	Legislation on the importation and transport of bees (bee import legislation).	1973	Allgemeine Deutsche Imkerzeitung	7	2	NA	48	50	0			WebOfScience
	Bee forage.	1975	A mehlegelo.			NA	792 pp.	792 pp.	0		This is a well produced book, with many photographs, 22 pages of references, glossary, and subject and author indexes. Chapters are:1 (pp. 17-20) Kocsis, S. : Significance of beekeeping in Hungary.2 (pp. 21-92) Gulyas, S. : Bee forage (general).3 (pp. 93-185) Jaro, Z. : Conditions determining Hungarian bee forage.4 (pp. 186-333) Keresztesi, B. (and others) : Robinia pseudoacacia, Hungary's most i…	WebOfScience
	Joint declaration of the Biologische Bundesanstalt Braunschweig and the Bundesgesundheitsamt, Berlin, on the use of growth-regulating herbicides in forests.	1975	Nachrichtenblatt des Deutschen Pflanzenschutzdienstes	27	8	NA	118	119	0		It is stated that there is no evidence of harmful effects on honeybees or honey, provided the herbicides are correctly applied.	WebOfScience
	Proceedings of the III International Symposium on Pollination, Prague, 15-18 May 1974.	1975	Bulletin Technique Apicole	2	Supplement	NA	331 pp.	331 pp.	0		The Proceedings are divided into 5 main sections: Insect pollination of tropical plants (pp. 45-80); Problems of pollination from cultivated plants (pp. 81-180); Reciprocal adaptation of plants and bees (pp. 181-252); Breeding of wild bees (pp. 253-290); Miscellaneous (pp. 291-325). Most of the papers are in English, with French and German summaries: those in French or German both have summaries …	WebOfScience
	Apiculture in tropical climates. Full report of the first conference on apiculture in tropical climates.	1976	Apiculture in tropical climates. Full report of the first conference on apiculture in tropical climates.			NA	208pp.	208pp.	0		The conference brings together experts on almost every branch of agricultural science and practice, from both developing and developed countries. The interest is focussed particularly on those regions in which indigenous apiculture, if encouraged and developed, could contribute significantly to national development. Following introductory addresses by the Chairman, and T. Jones, the conference co…	WebOfScience
	Modern methods in forest genetics.	1976	Modern methods in forest genetics.			NA	xiv + 288 pp.	xiv + 288 pp.	0		A working manual of modern techniques, based on the IUFRO Biochemical Genetics Workshop held at Gottingen University, W. Germany, in July 1973, with some additional papers. The 13 chapters are: Optical techniques for measuring DNA quantity (G.P. Berlyn and R.A. Cecich; 33 ref.); Nucleic acid extraction, purification, reannealing, and hybridization methods (R.B. Hall, J.P. Miksche and K.M. Hansen;…	WebOfScience
	New Zealand insect pests.	1976	New Zealand insect pests.			NA	311 pp.	311 pp.	0		This book (to which various authors have contributed) on arthropod pests causing problems in New Zealand has been written primarily for undergraduate agricultural students but will also be of interest to advisory officers, farmers and horticulturalists. Agricultural pests are grouped according to the crop affected, household pests according to the activity of man affected and pests of medical imp…	WebOfScience
	Progress in forest seed husbandry. III. Celebrating the 150th anniversary of the Wolfgang state seed-extraction establishment.	1976	Mitteilungen der Hessischen Landesregierung		14	NA	110 pp.	110 pp.	0		[Cf. FA 28, 3683] A collection of papers including: The physical and genetic improvement of forest seed as a joint scientific and practical exercise (A. von Schonborn; 13 ref.) [a brief summary of research at the station on moisture conditions during storage, respiration of dormant seed, provenances, etc.; also includes some results from an unpublished Munich thesis by J. Bachler, on the correlat…	WebOfScience
	Dictionary of beekeeping terms. Volume 5. English-French-German-Russian-Spanish.	1977	Dictionary of beekeeping terms. Volume 5. English-French-German-Russian-Spanish.			NA	206 pp.	206 pp.	0		This volume, which is the result of collaboration between the International Bee Research Association and Apimondia, is one of a series of multilingual dictionaries dealing with beekeeping and allied terms; the languages covered in this volume are English, French, German, Russian and Spanish. To the 1002 terms included in earlier volumes (now out of print) covering these languages, have been added…	WebOfScience
	Honey plants - basis of apiculture. International symposium on melliferous flora, Budapest, September 1976.	1977	Honey plants - basis of apiculture. International symposium on melliferous flora, Budapest, September 1976.			NA	224 pp.	224 pp.	0		Many of the papers presented at this Symposium were concerned with the bee forage available in certain areas, or with nectar secretion and/or pollen production in various species growing in different countries, and the factors which affect the quantity and quality of nectar produced. The effects of these factors on bee visits, and on the resulting pollination were also discussed. Most of these pa…	WebOfScience
	Keeping bees in flight rooms; symposium on the techniques of management of bees in flight rooms.	1977	Insectes Sociaux	24	3	NA	279	302	0	10.1007/BF02232766	The papers presented at this symposium were: pp.279-285 Ruttner, F.: Entwicklung und gegenwartiger Stand der Flugraumtechnologie [Development and present state of flight room technology]. pp.286-289 Koeniger, N.: Haltung der drei asiatischen Apisarten Apis cerana, Apis dorsata, Apis florea in Bienenflugraumen [Keeping the three asiatic Apis species, Apis cerana, Apis dorsata, Apis florea, in bee …	WebOfScience
	Ornamental plants.	1977	German Federal Republic, Bundesforschungsanstalt fur Gartenbauliche Pflanzenzuchtung in Ahrensburg: Annual report for 1975 of the Federal Research Centre for Breeding of Horticultural Plants at Ahrensburg.: Jahresbericht 1975.			NA	30 pp.	30 pp.	0		Acaena: Chromosome studies. Ageratum houstonianium: Seed production of F1 hybrids. Azaleas: Breeding plants for pot culture. Begonia semperflorens: Crosses with other spp.; electron microscope studies of pollen; cytology; diploid "gracilis" type; and seed production by pollination with other spp. such as B. cubensis. Chrysantheumum: Mutations; breeding new cvs for cut flower production in the win…	WebOfScience
	The honeybee.	1977	Die Biene.			NA	36 pp.	36 pp.	0		Booklet issued in connection with a special exhibition, 21 August-30th October, 1977.	WebOfScience
	Cherries.	1978	German Federal Republic, Institut fur Obstbau und Gemusebau, Rheinische Friedrich-Wilhelms-Universitat Bonn: Activity report for 1976 and 1977 of the Institute for fruit and vegetable growing at the Friedrich-Wilhelms University, Bonn.: Tatigkeitsbericht fur die Jahre 1976 und 1977.			NA	58 pp.	58 pp.	0		Use of N-serve; influence of NPK applications on vegetative growth and leaf composition of cv. Schattenmorelle; effect of N and soil management on growth, yield and leaf composition; influence of N fertilizers on the formation of astringent compounds in fruit; virus studies on sweet and sour cvs; fruit quality and composition; virus-free selections of Prunus mahaleb clones compatible with Schatte…	WebOfScience
	Environmentally justifiable use of herbicides.	1978	Allgemeine Forstzeitung	89	4	NA	107	149	0		A special number with 22 papers:Donaubauer, E. [Criteria for testing and assessment of herbicides in the forest.] Kriterien fur die Prufung und Beurteilung von Herbiziden im Forst. [2 pl.]Pestemer, W.; Eggers, T.H.; Holtkamp, S. [Characteristics and side effects of herbicides with special reference to 2,4,5-T.] Verhalten und Nebenwirkungen von Herbiziden unter besonderer Berucksichtigung von 2,4,…	WebOfScience
	Juvenile hormones and juvenoids. Proceedings, Symposium of the International Union for the Study of Social Insects, 7th-10th March 1978, Karlsruhe.	1978	Mitteilungen der Deutschen Gesellschaft fur Allgemeine und Angewandte Entomologie	1	2-4	NA	293	320	0		The 9 papers read at the symposium are printed in full, with summaries in English. They all relate to development of the honeybee, and are described in the next 9 abstracts. D. G. Lowe	WebOfScience
	Papers presented at the honeydew seminar, 10 August 1978, Christchurch.	1978	Papers presented at the honeydew seminar, 10 August 1978, Christchurch.			NA	80 pp.	80 pp.	0		Of the 9 papers presented, 6 covered various aspects of beech honeydew honey production in South Island, New Zealand. Also D. A. Briscoe reported on the toxic honeydew of North Island, and B. J. Donovan gave a paper on the wasp Vespula germanica which builds large nests in the beech forests, and which is a major enemy of honeybees there. P. Walker	WebOfScience
	Symposium on '100 years of forestry science in Munich', 25-27 October 1978.	1978	Forschungsberichte, Forstliche Forschungsanstalt Munchen		42	NA	352 pp.	352 pp.	0		The papers deal in turn with general forestry, site studies, economics, protection and silviculture: Rehfuess, K.E. [100 years of forestry science in Munich.] 100 Jahre Forstwissenschaft in Munchen. Speer, J. [Forestry science in changing times.] Forstwissenschaft im Wandel der Zeit. [16 ref.] Kreutzer, K.; Rehfuess, K.E. [Problems and lines of research in forest soil science.] Forschungsprobleme…	WebOfScience
	[Proceedings of the] Third International Symposium of Apitherapy, Portoroz, 11-14 September 1978.	1978	Slovenski Cebelar	80	11	NA	361	424	0		This issue of Slovenski Cebelar, describing the proceedings of the symposium, gives brief reports of the 83 papers which were read on honey, propolis, bee venom, pollen and royal jelly. A 30-page supplement gives titles of papers in English, French, German and Russian; 6 papers also have summaries. Of these, 4 describing effects of propolis are dealt with elsewhere in Apicultural Abstracts. D. G.…	WebOfScience
	Bee museums and history of beekeeping. International Symposium, Freiburg, German Federal Republic, 16-18 August 1977.	1979	Bienenmuseum und Geschichte der Bienenzucht. Internationales Symposium uber Bienenwirtschaft, Freiburg, BR Deutschland, 16-18 August 1977.			NA	262 pp.	262 pp.	0		At this Symposium, speakers gave descriptions of beekeeping museums, or beekeeping collections in natural history museums, in Belgium, Switzerland, Austria, Italy (private collection), Poland, German Federal Republic and Yugoslavia. Other papers covered various aspects of the history of beekeeping: e.g. J. Schoofs (pp. 100-108) spoke on the use of bee symbols in the works of Peter Paul Rubens; K.…	WebOfScience
	Notification of the new edition of the Bee Diseases Order, 20 June 1979.	1979	Bundesgesetzblatt		1	NA	661	666	0		Legislation on control of bee diseases; amends Order of 14 December 1978.	WebOfScience
	Notification of the new edition of the Importation of Bees Order, 24 April 1979.	1979	Bundesgesetzblatt		1	NA	499	501	0		Regulations on the importation of bees and on migratory beekeeping.	WebOfScience
	Pesticide register 1979 (including growth regulators). Part 1. Agriculture - meadows and pastures - hop culture - special crops - fallow land - waters.	1979	Pflanzenschutzmittel-Verzeichnis 1979 (einschliesslich Wachstumregler). Teil 1. Ackerbau - Wiesen und Weiden - Hopfenbau - Sonderkulturen - Nichtkulturland - Gewasser.		Ed. 27	NA	pp	215 pp	0		This publication from the German Federal Republic on pesticides (especially against pests and diseases of grain and other field crops, pasture plants and hops) includes general notes on the use of pesticides and the avoidance of injury to bees. These are followed by a list of approved pesticides (including insecticides) with an indication of their concentrations, rate and timing of application, p…	WebOfScience
	Pesticide register 1979 (including growth regulators). Part 2. Vegetable culture - fruit culture - ornamental plant culture.	1979	Pflanzenschutzmittel-Verzeichnis 1979 (einschliesslich Wachstumregler). Teil 2. Gemusebau - Obstbau - Zierpflanzenbau.		Ed. 27	NA	244 pp.	244 pp.	0		This second part of a publication from the German Federal Republic on pesticides includes general notes similar to those in the first part on the use of pesticides and the avoidance of injury to bees [see preceding abstract], followed by an annotated list of pesticides (including insecticides) for use on vegetable and fruit crops and ornamentals.	WebOfScience
	Pesticide register 1979. Part 7. Action on bees.	1979	Pflanzenschutzmittel-Verzeichnis 1979. Teil 7. Wirkung auf Bienen.		Ed. 27	NA	64 pp.	64 pp.	0		This further part of a publication from the German Federal Republic [see preceding abstract, etc.] is devoted to the action of pesticides on bees, and is arranged as a series of annotated lists showing those preparations (and their active ingredients) that are injurious, those that are injurious except when used in the period from when daily bee flight activity ends until 23.00 h, and those that …	WebOfScience
	Rational techniques for pollination of crops. International Symposium, Avignon, April 1979.	1979	Techniques rationnelles de pollinisation des cultures. Symposium international - Avignon, Avril 1979.			NA	104 pp.	104 pp.	0		Of the 20 papers presented at this symposium, 9 describe experimental work on the use of honeybees for the pollination of specific crops: almond, peach, radish, sunflower, coriander, apple, rape, oil-containing plants. Other papers discuss the use of honeybees on crops grown under cover, and business aspects of hiring bees for pollination. The pollination of lucerne by Megachile rotundata, Anthid…	WebOfScience
	The bee-house.	1979	Das Bienenhaus.			NA	32 pp.	32 pp.	0		A collection of articles by J. Herold gives information on many aspects of modern German-type bee-houses. Dimensioned drawings are provided for a number of models, accommodating up to 24 movable-frame hives. Arguments for and against the use of bee-houses are set out, and there is a section on regulations affecting the building of bee-houses in the German Federal Republic. E. E. Crane	WebOfScience
	Third International Symposium on Apitherapy, Portoroz, Yugoslavia, 11-15 September 1978.	1979	IIIeme Symposium International d'Apitherapie, Portoroz, Yougoslavie, 11-15 Septembre 1978.			NA	398 pp.	398 pp.	0		This full report of the Symposium held in Yugoslavia includes many papers on propolis and its uses, and also papers on the applications of bee venom, pollen and honey. The description of the proceedings of the symposium is in French, but the individual papers are given in their original language, with summaries in English, French, German, Spanish and Russian, as appropriate. P. Walker	WebOfScience
	Animal disease report (Nos. 19-24 October, November, December 1980).	1980	Deutsche Tierarztliche Wochenschrift	87; 88	12; 1; 2; 3	NA	77	122	0		During the last quarter of 1980 the following new outbreaks of disease, by farm, were reported: Aujeszky's disease 268, malignant foulbrood of bees 30, porcine brucellosis 2, bovine brucellosis 17, brucellosis in sheep and goats 2, venereal diseases of cattle (mainly trichomoniasis) 112, fowl cholera 3, bovine leukosis 285, acariasis of bees 8, anthrax 1, psittacosis 126, sheep scab 7, blackleg 1…	WebOfScience
	Animal disease report, (Nos 13-18 July, August, September 1980).	1980	Deutsche Tierarztliche Wochenschrift	87	9; 10; 11; 12	NA	487	358; 394; 423; 487	0		During the third quarter of 1980 the following new outbreaks of disease, by farm, were reported: Aujeszky's disease 137, equine infectious anaemia 1, Borna disease 1, malignant foulbrood of bees 90, brucellosis of swine 3, brucellosis of cattle 5, venereal diseases of cattle (mainly trichomoniasis) 26, fowl pest (Newcastle disease) 1, fowl cholera 2, bovine leukosis 149, acariasis of bees 14, ant…	WebOfScience
	Animal disease reports (Nos 7-12 April, May, June 1980).	1980	Deutsche Tierarztliche Wochenschrift	87	6; 7; 8; 9	NA	280	358	0		During the second quarter of 1980 the following new outbreaks of disease by farm, were reported: Aujeszky's disease 236, Borna disease 2, malignant foulbrood of bees 80, brucellosis of swine 2, bovine brucellosis 21, brucellosis of sheep and goat 1, venereal diseases of cattle (mainly trichomoniasis) 34, fowl pest (Newcastle disease) 2, bovine leukosis 584, acariasis of bees 306, anthrax 1, psitt…	WebOfScience
	Animal disease reports, (Nos. 1-6 January, February, March, 1980).	1980	Deutsche Tierarztliche Wochenschrift	87	3; 4; 5; 6	NA	108	246	0		Each fortnightly report lists the number of new outbreaks of notifiable disease, by farm and by parish, which have occurred during the period. The number of farms and parishes effected at the end of the period are also given. During the first quarter of 1980 the following new outbreaks of disease, by farm, were reported: Borna disease three farms, malignant foul-brood of bees three, brucellosis o…	WebOfScience
	Annual Report 1979-1980, Institut fur Honigforschung, Bremen.	1980	Institut fur Honigforschung, Bremen, Jahresbericht 1979/80.			NA	41 pp.	41 pp.	0		This annual report (the first to be received by IBRA) briefly summarizes 2 symposia. Work on the analysis of honey is discussed and results are tabulated. An appendix by G. Vorwohl, on the HMF content of honey, is also published in Apidologie (1980). A second appendix is a literature survey "Factors which affect the formation of HMF in honey" by F. J. Pichler, K. H. Girschner and G. Vorwohl. P. W…	WebOfScience
	Third Order to change the Bee Diseases Order, 18 April 1980.	1980	Bundesgesetzblatt		1	NA	441	441	0			WebOfScience
	[Special issue on Varroa].	1980	Slovenski Cebelar	82	2	NA	41	136	0		This special issue contains the following articles on various aspects of varroa disease: pp. 43-45 Klun, L.: Varrooza na Japonskem [Varroa disease in Japan]. pp. 46-64 Mencej, M.: Varrooza v Sovjetski zvezi [Varroa disease in the USSR]. pp. 65-87 Klun, L: Varrooza v LR Bolgariji [Varroa disease in Bulgaria]. pp. 88-99 Senegacnik, E.: Varrooza v Zvezni Republiki Nemciji in Nemski Demokraticni Repu…	WebOfScience
	[Special number on] Varroa disease of honeybees. Its spread in Europe - diagnosis - treatment. The position in March 1980.	1980	Allgemeine Deutsche Imkerzeitung	14	5	NA	129	167	0		This issue of Allgemeine Deutsche Imkerzeitung consists of 11 reports and discussions of all the studies on Varroa jacobsoni made at the Institut fur Bienenkunde, Oberursel, in the last 3 years; these are separately abstracted. An outlook for the future and a list of relevant publications are also given. P. Walker	WebOfScience
	Animal disease report (Nos. 1-6 January, February, March 1981).	1981	Deutsche Tierarztliche Wochenschrift	88	3; 4; 5; 6	NA	254	122; 154; 205; 254	0		During the first quarter of 1981 the following new outbreaks of disease, by farm, were reported: equine infectious anaemia 1, Aujeszky's disease 288, malignant foulbrood of bees 10, porcine brucellosis 2, bovine brucellosis 16, brucellosis of sheep and goats 1, bovine venereal diseases (mainly trichomoniasis) 34, fowl cholera 2, bovine leukosis 630, acariasis of bees 443, anthrax 2, psittacosis 1…	WebOfScience
	Animal disease report (Nos. 13-18 July, August, September 1981).	1981	Deutsche Tierarztliche Wochenschrift	88	9; 10; 11; 12	NA	542	389; 445; 492; 542	0		During the second quarter of 1981 the following new outbreaks of disease, by farm, were reported: Aujeszky's disease 118, malignant foulbrood 115, bovine brucellosis 1, bovine venereal diseases (mainly trichomoniasis) 20, bovine leukosis 124, acariasis of bees 13, anthrax 3, psitticosis 63, blackleg 12, sheep scab 5, bovine tuberculosis 5, varroatosis 11, swine vesicular disease 1, and rabies 673…	WebOfScience
	Animal disease report (Nos. 7-12 April, May, June 1981).	1981	Deutsche Tierarztliche Wochenschrift	88	6; 7; 8; 9	NA	254	255; 303; 346-347; 388-389	0		During the second quarter of 1981 the following new outbreaks of disease, by farm were reported: Aujeszky's disease 160, malignant foulbrood 41, bovine brucellosis 11, bovine venereal diseases (mainly trichomoniasis) 20, fowl cholera 1, bovine leukosis 292, acariasis of bees 470, psittacosis 104, sheep scab 13, swine fever 2, blackleg 3, varroatosis 204, bovine tuberculosis 9, and rabies 556 (par…	WebOfScience
	Botrytis anthophila. [Distribution map].	1981	Distribution Maps of Plant Diseases		October (Edition 3)	NA	167	Map 167	0		A new distribution map is provided for Botrytis anthophila Bondartzev. Hosts: Clover (Trifolium). Information is given on the geographical distribution in AUSTRALASIA & OCEANIA, Australia (Tasmania), New Zealand, EUROPE, Britain and Northern Ireland, Czechoslovakia, Denmark, Finland, France, Germany, Irish Republic, Netherlands, Norway, Poland, Sweden, Switzerland, USSR (Baltic States), (Urals), …	WebOfScience
	Diagnosis and Therapy of Varroa Disease. International Symposium on Bee Biology and Pathology, Oberursel, German Federal Republic, 29 September-1 October 1980.	1981	Diagnose und Therapie der Varroatose. Internationales Symposium uber Bienenbiologie und -pathologie, Oberursel/Bad Homburg, Bundesrepublik Deutschland, 29 September-1 Oktober 1980.			NA	215 pp.	215 pp.	0		This book contains the full texts of the 34 papers presented at the symposium. Section 1 covers various biological aspects of V. jacobsoni.Section 2 contains 7 papers describing the distribution and control of V. jacobsoniin various countries. Section 3 deals with diagnosis and population dynamics. Section 4 contains 10 papers on chemical control methods, including the use of formic acid, thymol,…	WebOfScience
	Natural pesticides from the neem tree (Azadirachta indica A. Juss). Proceedings of the first international neem conference, Rottach-Egern, Federal Republic of Germany, 16-18 June, 1980.	1981	Natural pesticides from the neem tree (Azadirachta indica A. Juss). Proceedings of the first international neem conference, Rottach-Egern, Federal Republic of Germany, 16-18 June, 1980.			NA	297 pp.	297 pp.	0		Jacobson, M. Isolation and identification of insect antifeedants and growth inhibitors from plants: an overview. 13-19 [53 ref.] A review of the recent literature. Schmutterer, H. Ten years of neem research in the Federal Republic of Germany. 21-31 [22 ref., 3 pl.] Jacobson, M. Neem research in the US Department of Agriculture: chemical, biological and cultural aspects. 33-42 [11 ref.] Morgan, E.…	WebOfScience
	Production of germanium-rich honey and royal jelly.	1981	Japanese Kokai (unexamined patent application)		81-61966	NA	2 pp.	2 pp.	0		From bees fed with honey or sugar enriched with germanium oxide.	WebOfScience
	Temperate tree fruits.	1981	German Federal Republic, Institut fur Obstbau und Gemusebau, Rheinische Friedrich-Wilhelms-Universitat Bonn: Activity report for 1978 and 1979 of the Institute for fruit and vegetable growing at the Friedrich-Wilhelms University, Bonn.: Tatigkeitsbericht 1978/1979.			NA	46 pp.	46 pp.	0		General: Frost resistance of pome and stone fruit blossoms. Pears: Formation of seeds in fruits after pollination by bees; and mitochondria studies.	WebOfScience
	Animal disease report (Nos 7-12 April, May, June 1982).	1982	Deutsche Tierarztliche Wochenschrift	89	6; 7; 8; 9	NA	383	259; 308; 344; 383	0		During the second quarter of 1982 the following new outbreaks of disease, by farm, were reported: equine infectious anaemia (1), Aujeszky's disease (330), malignant foulbrood of bees (49), bovine brucellosis (14), porcine brucellosis (1), brucellosis of sheep and goats (25), venereal disease of cattle (mainly trichomoniasis; 29), bovine leukosis (191), acariasis of bees (193), foot and mouth dise…	WebOfScience
	Animal disease report (Nos. 1-6 January, February, March 1982).	1982	Deutsche Tierarztliche Wochenschrift	89	3; 4; 5; 6	NA	208	258	0		During the first quarter of 1982 the following new outbreaks of disease, by farm, were reported: equine infectious anaemia 2, Aujeszky's disease 506, malignant foulbrood 19, porcine brucellosis one, bovine brucellosis 11, brucellosis of sheep and goats one, bovine venereal disease (mainly trichomoniasis) 21, bovine leukosis 415, acariasis of bees 282, anthrax one, psittacosis 181, mange of equine…	WebOfScience
	Animal disease report (Nos. 19-24 October, November, December 1981).	1982	Deutsche Tierarztliche Wochenschrift	88; 89	12; 1; 2; 3	NA	133	542; 51; 92; 133	0		During the last quarter of 1981 the following new outbreaks of disease, by farm, were reported: Aujeszky's disease 215, malignant foulbrood 16, porcine brucellosis 2, brucellosis of sheep and goats 2, bovine brucellosis 11, bovine venereal diseases (mainly trichomoniasis) 24, bovine leukosis 237, acariasis of bees 6, anthrax 3, psittacosis 122, sheep scab 22, blackleg 6, bovine tuberculosis 9, va…	WebOfScience
	Animal disease reports (Nos. 19-24 October, November, December 1982).	1982	Deutsche Tierarztliche Wochenschrift	89; 90	12; 1; 2; 3	NA	115	491; 36; 77; 115	0		During the last quarter of 1982 the following new outbreaks of disease, by farm, were reported: Aujeszky's disease 307, malignant foulbrood 11, bovine brucellosis 22, brucellosis of sheep and goats 7, porcine brucellosis 1, venereal diseases of cattle (mainly trichomoniasis) 24, fowl cholera 13, bovine leukosis 184, acariasis 5, psittacosis 97, blackleg 16, sheep scab 7, swine fever 19, bovine tu…	WebOfScience
	Annual Report on research and technical work of the Department of Agriculture for Northern Ireland, 1981.	1982	Annual Report on research and technical work of the Department of Agriculture for Northern Ireland, 1981.			NA	ix + 313pp.	ix + 313pp.	0		Examination for Trichinella spiralis in pork samples for export to Germany and France has reduced the numbers needed to be tested for the home market. None of 5634 samples for export and 2879 for the home market was positive for T. spiralis. Of 12 000 human sera examined by ELISA, 123 had readings outside the range of the normal population and are to be examined further. An unusually early case o…	WebOfScience
	Artificial insemination of animals of economic importance.	1982	Kunstliche Besamung bei Nutztieren.			NA	589pp.	589pp.	0		This is a successor to the textbook edited by F. Schaetz and published in 1963 [VB 34, abst. 1596]. There are now separate chapters on the artificial insemination of cattle, swine, sheep, goat, horse, poultry, rabbit, furbearing animals, dog, freshwater fish and honey bees. Veterinary supervision is dealt with by S. Bach and H. Haase on pages 56-102.	WebOfScience
	Fourth Order to change the Bee Diseases Order, 29 July 1982.	1982	Bundesgesetzblatt		1	NA	1121	1122	0			WebOfScience
	Honeybees and forest beekeeping.	1982	Allgemeine Forst Zeitschrift		31	NA	917	948	0		This special issue of the journal includes the following articles: pp. 919-921 Maul, V.: Honigbiene und Waldimkerei. [Honeybees and forest beekeeping.] pp. 922-923 Ruttner, F.: Die Bedeutung der Bienenzucht in landeskultureller, volkswirtschaftlicher und volkskultureller Hinsicht heute. [Significance of beekeeping in rural and cultural relationships today.] pp. 924-925 Drescher, W.: Waldbienenwei…	WebOfScience
	Proceedings of a meeting of the Specialist Group on animal disease legislation, Giessen, 18-19 March 1982.	1982	Tagung der Fachgruppe Tierseuchenrecht. Giessen, vom 18.-19 Marz 1982.			NA	212pp.	212pp.	0		Topics covered at this meeting were: sexually transmitted diseases (two on Campylobacter fetus, one on IBR/IPV virus); psittacosis (2 papers); bee diseases (varroatosis, two papers) rabies (3); mange (2); Q fever (3). Individual papers will be noted in Index Veterinarius.	WebOfScience
	Second symposium on the harmonisation of methods for testing the toxicity of pesticides to bees, 21-23 September, 1982, Hohenheim, West Germany.	1982	Second symposium on the harmonisation of methods for testing the toxicity of pesticides to bees, 21-23 September, 1982, Hohenheim, West Germany.			NA	84 pp.	84 pp.	0		The document agreed at the first symposium [AA245/83] was discussed in detail and was revised. The revised recommendations are reproduced as Appendix I, with the revisions marked. For classifying the hazard or safety of a pesticide, the terms "dangerous" and "not dangerous" were agreed.The 12 papers presented at the symposium are included as appendixes. Short papers by J.M. Bull and W. Wilkinson …	WebOfScience
	Animal disease reports (Nos 7-12 April, May, June 1983).	1983	Deutsche Tierarztliche Wochenschrift	90	6;7;8;9	NA	247;295;333;381	247;295;333;381	0		During the second quarter of 1983 the following new outbreaks of disease were reported in the German Federal Republic: Aujeszky's disease (318), malignant foulbrood (45), bovine brucellosis (13), brucellosis of sheep and goats (10), venereal disease in cattle, mainly trichomoniasis (31), fowl cholera (6), bovine leukosis (186), acariasis (135), psittacosis (74), blackleg (7), sheep scab (4), swin…	WebOfScience
	Animal disease reports (Nos. 1-6 January, February, March 1983).	1983	Deutsche Tierarztliche Wochenschrift	90	3; 4; 5; 6	NA	247	115; 158; 188; 247	0		During the first quarter of 1983 the following new outbreaks of disease, by farm, were reported: Aujeszky's disease 382, malignant foulbrood 3, bovine brucellosis 21, brucellosis of sheep and goats 1, venereal diseases of cattle (mainly trichomoniasis) 20, fowl cholera 3, bovine leukosis 312, acariasis 142, psittacosis 143, sheep scab 15, swine fever 122, bovine tuberculosis 11, varroasis 2870 an…	WebOfScience
	Animal disease reports (Nos. 13-18 July, August, September 1983).	1983	Deutsche Tierarztliche Wochenschrift	90	9;10;11;12	NA	382;456;499;540	382;456;499;540	0		During the third quarter of 1983 the following new outbreaks of disease were reported: Aujeszky's disease (159 outbreaks), malignant foulbrood (122), bovine brucellosis (6), brucellosis of sheep and goats (8), venereal disease of cattle (14), fowl cholera (16), bovine leukosis (181), acariasis (5), psittacosis (72), blackleg (25), sheep scab (4), swine fever (76), bovine tuberculosis (8), varroas…	WebOfScience
	Animal disease reports (Nos. 19-24 October, November, December 1983).	1983	Deutsche Tierarztliche Wochenschrift	90;91	12;1;2;3	NA	540;33;77;118	540;33;77;118	0		During the last quarter of 1983 the following new outbreaks of disease, by farm, were reported: Aujeszky's disease (352), malignant foulbrood (22), bovine brucellosis (9), brucellosis of sheep and goats (3), venereal disease of cattle, mainly trichomoniasis (18), fowl cholera (4), bovine leukosis (231), psittacosis (86), blackleg (7), sheep scab (8), swine fever (87), bovine tuberculosis (5), var…	WebOfScience
	Pedigree bee breeding in western Europe.	1983	Pedigree bee breeding in western Europe.			NA	72 pp.	72 pp.	0		This booklet contains papers given at the BIBBA Conference in Celle, German Federal Republic, in 1982. Papers deal with aspects of bee breeding in the German Federal Republic and Norway, queen-rearing techniques and island mating stations (GFR); also drone congregation areas. Two papers are on adult bees and brood in the winter cluster, and one on control and importation of honeybees (mostly GFR)…	WebOfScience
	Proceedings of MAF beekeepers' seminar, Nelson, 26 July 1983.	1983	Proceedings of MAF beekeepers' seminar, Nelson, 26 July 1983.			NA	iii + 60 pp.	iii + 60 pp.	0		The 7 papers given at the seminar dealt with the following topics: high country white clover pollination, Broken River 1981-83; artificial and insect pollination of kiwifruit (Actinidia chinensis); preparing pollen for market; implications of biological weed control for New Zealand beekeeping (effects on bee forage); biological control of wasps (Vespula germanica); a community tree-planting progr…	WebOfScience
	Varroa jacobsoni Oud. affecting honey bees: present status and needs. Proceedings of a meeting of the EC Experts' Group/Wageningen 7-9 February 1983.	1983	Varroa jacobsoni Oud. affecting honey bees: present status and needs. Proceedings of a meeting of the EC Experts' Group/Wageningen 7-9 February 1983.			NA	ix + 107 pp.	ix + 107 pp.	0		Since 1977, when Varroa jacobsoniOudm. entered the German Federal Republic, this mite has become an important threat to the keeping of honey bees (Apis melliferaL.) in western Europe and has spread to Greece, Italy and France. This publication comprises the proceedings of a meeting of experts on V. jacobsoniaffecting honey bees: present status and needs, held in the Netherlands in February 1983. …	WebOfScience
	Animal disease report (Nos. 1-6 January, February, March 1984).	1984	Deutsche Tierarztliche Wochenschrift	91	3;4;5;6	NA	118;164;207;243	118;164;207;243	0		During the first quarter of 1984 the following new outbreaks of disease, by farm, were reported: Aujeszky's disease (580 farms), malignant foulbrood (9), bovine brucellosis (6), brucellosis of sheep and goats (7), porcine brucellosis (1), venereal disease of cattle (56), bovine leukosis (296), acariasis (79), anthrax (4), psittacosis (126), sheep scab (13), swine fever (348), bovine tuberculosis …	WebOfScience
	Animal disease report (Nos. 19-24 October, November, December 1984).	1984	Deutsche Tierarztliche Wochenschrift	91;92	11/12; 1;2;3	NA	114	417; 22; 81; 114	0		During the last quarter of 1984 the following outbreaks of disease, by farm, were reported: Aujeszky's disease (427), malignant foul:brood (16), bovine brucellosis (1), brucellosis of sheep and goats (4), bovine venereal disease, mainly trichomoniasis (19), fowl cholera (6), bovine leukosis (133), acariasis (6), psittacosis (31), blackleg (11), sheep scab (10), swine fever (129), bovine tuberculo…	WebOfScience
	Animal disease reports (Nos. 13-18 July, August, September 1984).	1984	Deutsche Tierarztliche Wochenschrift	91	9; 10; 11/12	NA	416	417	0		During the third quarter of 1984 the following new outbreaks of disease, by farm, were reported: Aujeszky's disease 216, malignant foulbrood 104, bovine brucellosis 3, brucellosis in sheep and goats 1, venereal diseases of cattle (mainly trichomoniasis) 65, fowl cholera 6, bovine leukosis 134, acariasis 6, psittacosis 56, blackleg 9, sheep scab 4, swine fever 148, bovine tuberculosis 8, varroasis…	WebOfScience
	Animal disease reports (Nos. 7-12 April, May, June 1984).	1984	Deutsche Tierarztliche Wochenschrift	91	6; 7/8; 9	NA	342	243; 289; 342	0		During the second quarter of 1984 the following new outbreaks of disease, by farm, were reported: Aujeszky's disease (344), malignant foulbrood of bees (38), bovine brucellosis (3), brucellosis of sheep and goats (2), porcine brucellosis (1), venereal disease in cattle (7), bovine leukosis (172), acariasis of bees (100), psittacosis (75), blackleg (7), sheep scab (7), swine fever (330), bovine tu…	WebOfScience
	Crop genetic resources: conservation and evaluation.	1984	Crop genetic resources: conservation and evaluation.			NA	xvi + 296pp.	xvi + 296pp.	0		This volume, produced under the aegis of the International Board for Plant Genetic Resources (IBPGR), Rome, Italy, and published to mark the completion of the first 10 years of operations by IBPGR, is intended to provide curators of gene banks with up-to-date information to meet the necessary standards proposed for international adoption. It is also of direct interest to conservationists, agricul…	WebOfScience
	Varroa disease in Germany and in Brazil.	1984	Apicultura no Brasil	1	5	NA	35	37	0			WebOfScience
	Animal disease report (Nos 7-12 April, May, June 1985).	1985	Deutsche Tierarztliche Wochenschrift	92	6; 7/8; 9	NA	338	242; 294; 338	0		During the second quarter of 1985 the following outbreaks of disease, by farm, were reported: Aujeszky's disease (336), malignant foulbrood (24), bovine brucellosis (2), brucellosis of sheep and goat (1), venereal diseases of cattle (2), fowl cholera (2), bovine leukosis (67), acariasis (125), psittacosis (118), blackleg (5), sheep scab (5), swine fever (89), bovine tuberculosis (8), varroasis (2…	WebOfScience
	Animal disease report (Nos. 1-6 January, February, March 1985).	1985	Deutsche Tierarztliche Wochenschrift	92	3; 4; 5; 6	NA	242	114; 161; 196; 242	0		During the first quarter of 1985 the following new outbreaks of disease, by farm, were reported: Aujeszky's disease (728), American foulbrood (4), bovine brucellosis (6), brucellosis of sheep and goats (5), venereal diseases of cattle (12), bovine leukosis (133), acarine disease (157), psittacosis (123), fowl cholera (2), sheep scab (9), swine fever (206), bovine tuberculosis (4), varroasis (2396…	WebOfScience
	Animal disease report (Nos. 13-18 July, August, September 1985).	1985	Deutsche Tierarztliche Wochenschrift	92	9; 10; 11/12	NA	491	338; 442; 491	0		During the third quarter of 1985 the following diseases, by farm, were reported: Aujeszky's disease (201), malignant foulbrood (120), bovine brucellosis (2), venereal diseases of cattle (5), fowl cholera (12), bovine leukosis (45), acariasis (2), psittacosis (107), blackleg (12), sheep scab (2), swine fever (25), bovine tuberculosis (7), varroasis (585) and rabies (761 parishes).	WebOfScience
	Animal disease report (Nos. 19-24 October, November, December 1985).	1985	Deutsche Tierarztliche Wochenschrift	92;93	11/12; 1;2;3	NA	127	491; 59; 101; 127	0		During the last quarter of 1985 the following outbreaks of disease (by farm) were reported: Aujeszky's disease (439), malignant foulbrood (18), bovine brucellosis (2), bovine venereal diseases (3), fowl cholera (4), bovine leukosis (70), acariasis (1), psittacosis (103), blackleg (10), sheep scab (7), swine fever (23), bovine tuberculosis (8), varroasis (4793), swine vesicular disease (1) and rab…	WebOfScience
	Bibliography on Varroa jacobsoni.	1985	Bibliographie Varroa jacobsoni.		Ed. 2	NA	ii + 89 pp.	ii + 89 pp.	0		This edition of the bibliography lists 550 items that had become known to the Institut fur angewandte Zoologie by the end of June 1985. The items are divided into 15 categories; each has the title given in English and German, with details of the original language and the languages of any published summaries. A third edition of the bibliography, probably with over 1000 items, was planned for publi…	WebOfScience
	Animal disease report (Nos 1-6 January, February, March 1986).	1986	Deutsche Tierarztliche Wochenschrift	93	3;4;5;6	NA	277	127; 178; 232; 277	0		During the first quarter of 1986 the following outbreaks of disease, by farm, were reported: Aujeszky's disease (526), American foul brood (4), bovine brucellosis (2), brucellosis of sheep and goats (1), venereal diseases in cattle (2), bovine leukosis (53), acariasis (19), psittacosis (125), blackleg (2), sheep scab (2), swine fever (5), bovine tuberculosis (13), varroasis (1752), Newcastle dise…	WebOfScience
	Animal disease report (Nos 7-12 April, May, June 1986).	1986	Deutsche Tierarztliche Wochenschrift	93	6;7;8	NA	339	372	0		During the second quarter of 1986 the following outbreaks of disease, by farm, were reported: Aujeszky's disease (400), American foul brood (63), bovine brucellosis (1), brucellosis of sheep and goats (2), porcine brucellosis (3), venereal diseases in cattle (2), fowl cholera (3), bovine leukosis (29), acariasis (75), psittacosis (80), blackleg (2), sheep scab (9), swine fever (10), bovine tuberc…	WebOfScience
	Animal disease report (Nos. 13-18 of July, August and September 1986).	1986	Deutsche Tierarztliche Wochenschrift	93	8;9;10	NA	372;458;504	372;458;504	0		During the third quarter of 1986 the following outbreaks of disease were reported: Aujeszky's disease (198 farms), American foulbrood (156), bovine brucellosis (3), porcine brucellosis (1), venereal disease in cattle (2), fowl cholera (1), bovine leukosis (12), acariasis (9), psittacosis (72), blackleg (11), sheep scab (2), swine fever (10), bovine tuberculosis (6), varroasis (1614), anthrax (1) …	WebOfScience
	Animal disease reports Nos. 19-24 October, November, December 1986.	1986	Deutsch Tierarztliche Wochenschrift	93; 94	10; 1; 2; 3	NA	187	504; 42; 121; 187	0		During the last quarter of 1986, the following outbreaks of disease (by farm) were reported: Aujeszky's disease (493), American foulbrood (24), bovine brucellosis (5), fowl cholera (1), bovine leukosis (42), acariasis (2), psittacosis (135), blackleg (8), sheep scab (11), swine fever (21), bovine tuberculosis (2), varroasis (3986), equine mange (1) and rabies (660 parishes).	WebOfScience
	Honey containing organogermanium compounds.	1986	Japanese Kokai (Unexamined Patent Application)		61-205448	NA	3 pp.	3 pp.	0		Honeybees fed on an artificial nectar containing sugars, water-soluble germanium compounds and/or 2-aminoethanesulphonic acid produced a honey rich in aminoethanesulphonic acid and/or organogermanium compounds.	WebOfScience
	Animal disease report (nos. 1-6 January, February, March 1987).	1987	Deutsche Tierarztliche Wochenschrift	94	3; 4; 5; 6	NA	378	187; 231; 316; 378	0		During the first quarter of 1987 the following outbreaks of disease, by farm, were reported: Aujeszky's disease (771) American foul brood (1), bovine brucellosis (16), ovine and caprine brucellosis (1), venereal diseases of cattle (3), bovine leukosis (40), acariasis (20), psittacosis (145), blackleg (1), sheep scab (11), swine fever (15), bovine tuberculosis (4), varroasis (2970), anthrax (2), m…	WebOfScience
	Animal disease reports Nos. 13-18 July, August, September 1987.	1987	Deutsche Tierarztliche Wochenschrift	94	8; 9; 10	NA	603	604	0		During the third quarter of 1987 the following outbreaks of disease (by farm) were reported: Aujeszky's disease (236), American foulbrood (135), bovine brucellosis (2), venereal diseases of cattle (1), bovine leukosis (24), psittacosis (68), blackleg (8), sheep scab (1), swine fever (14), bovine tuberculosis (9), varroasis (545), anthrax (1), equine mange (1) and rabies (483 parishes).	WebOfScience
	Chemistry and biology of social insects.	1987	Chemistry and biology of social insects.			NA	xxxv + 757 pp.	xxxv + 757 pp.	0		This book contains abstracts or condensed reports of more than 350 papers presented in plenary lectures, symposia and poster sessions at the 10th International Congress of the International Union for the Study of Social Insects (IUSSI) in Munich, German Federal Republic, 18-22 August, 1986. The Congress was held to commemorate the 100th anniversary of Karl von Frisch's birthday. The contributions…	WebOfScience
	Neurobiology and behavior of honeybees.	1987	Neurobiology and behavior of honeybees.			NA	ix+334 pp.	ix+334 pp.	0		This book consists of the following sections: introduction (subtitled "Karl von Frisch, a pioneer in sensory physiology and experimental sociobiology"); evolution and genetics (2 chapters); the foraging honeybee (4 chapters); physiological aspects of behavior (4 chapters); visual system (5 chapters); neuroanatomy and signal processing in the brain (5 chapters); development (2 chapters); learning …	WebOfScience
	Research on the control of varroa disease in Europe.	1987	Abeilles et Fleurs		368	NA	5	8	0		Summary of the proceedings of a symposium at Bad. Homburg, German Federal Republic, 15-17 October, 1986.	WebOfScience
	Animal disease report (nos 1-6 January, February, March 1988).	1988	Deutsche Tierarztliche Wochenschrift	95	3; 4; 5; 6	NA	249	122; 184; 222; 249	0		During the first quarter of 1988 the following outbreaks of disease (by farm) were reported: Aujeszky's disease (674), American foul brood (10), bovine brucellosis (13), porcine brucellosis (1), venereal disease in cattle (4), fowl cholera (1), bovine leukosis (35), acariasis (18), psittacosis (86), blackleg (1), sheep scab (19), swine fever (2), bovine tuberculosis (10), varroasis (1397), mange …	WebOfScience
	Animal disease report (nos 13-18 July, August, September 1988).	1988	Deutsche Tierarztliche Wochenschrift	95	8; 9; 10	NA	470	350; 403; 470	0		During the third quarter of 1988 the following outbreaks of disease (by farm) were reported: Aujeszky's disease (152), American foul brood (174), bovine brucellosis (4), fowl cholera (2), bovine leukosis (13), psittacosis (82), blackleg (7), sheep scab (4), swine fever (1), bovine tuberculosis (2), varroasis (748) and rabies (381 parishes).	WebOfScience
	Animal disease report (nos 19-24 October, November, December 1987).	1988	Deutsche Tierarztliche Wochenschrift	94; 95	10; 1; 2; 3	NA	122	604; 32; 90; 122	0		During the last quarter of 1987 the following outbreaks of disease were reported (by farm): Aujeszky's disease (498), American foulbrood (34), bovine brucellosis (8), porcine brucellosis (1), bovine venereal disease (1), fowl cholera (6), bovine leukosis (26), psittacosis (94), blackleg (6), sheep scab (3) bovine tuberculosis (10), varroasis (1762), mange of equines (1), foot and mouth disease (2…	WebOfScience
	Animal disease report (nos 7-12 April, May, June 1988).	1988	Deutsche Tierarztliche Wochenschrift	95	6; 7; 8	NA	350	249; 309; 350	0		During the second quarter of 1988 the following outbreaks of disease (by farm) were reported: Aujeszky's disease (329), American foul brood (76), bovine brucellosis (4), venereal disease of cattle (3), bovine leukosis (22), acariasis (11), psittacosis (69), blackleg (3), sheep scab (1), swine fever (1), bovine tuberculosis (3), varroasis (1781) and rabies (263 parishes).	WebOfScience
	European research on varroatosis control, proceedings of a meeting of the EC Experts' Group held in Bad Homburg, German Federal Republic, 15-17 October 1986.	1988	European research on varroatosis control, proceedings of a meeting of the EC Experts' Group held in Bad Homburg, German Federal Republic, 15-17 October 1986.			NA	259 pp.	259 pp.	0		Papers from a meeting on the biology and behaviour of Varroa jacobsoni,its relationship with its host Apis mellifera,the effects of attack and the possibilities of defence are presented. In the first section, the current situation of varroatosis in Europe as a whole, and in Belgium, Greece, the Irish Republic, Italy and Spain is reviewed. Various aspects of the biology of V. jacobsoni,including s…	WebOfScience
	European research on varroatosis control. Proceedings of a Meeting of the EC Experts' Group. Bad Homburg 15-17 October 1986.	1988	European research on varroatosis control. Proceedings of a Meeting of the EC Experts' Group. Bad Homburg 15-17 October 1986.			NA	i	xii, 1-259	0			WebOfScience
	Pesticide register 1988 (including plant growth regulators). Part 7. Effects on bees.	1988	Pflanzenschutzmittel-Verzeichnis 1988 (einschliesslich Wachstumsregler). Tiel 7. Wirkung auf Bienen.		Ed. 36	NA	59 pp.	59 pp.	0		This further booklet in a series on the use of pesticides in the German Federal Republic is devoted to the nontarget effects of pesticides and other agricultural chemicals on bees [Apis mellifera]. The first part of the booklet provides data on product (fungicides, herbicides, insecticides, acaricides, nematicides and growth regulators) that are hazardous to bees. The second part is on products (…	WebOfScience
	Pesticide register 1988. Part 1. Agriculture, meadows and pastures, hop growing, special purpose crops, uncultivated land, waters.	1988	Pflanzenschutzmittel-Verzeichnis 1988. Teil 1. Ackerbau, Wiesen und Weiden, Hopfenbau, Sonderkulturen, Nichtkulturland, Gewasser.		Ed. 36	NA	224 pp.	224 pp.	0		This first volume in a series of booklets on the use of pesticides and other plant-protection chemicals in the German Federal Republic covers recommendations and requirements for fungicides, insecticides, acaricides, herbicides, nematicides, molluscicides, rodenticides, desiccants, additives and plant growth regulators in cereals, pastures, meadows (including those not in use), vegetables (includ…	WebOfScience
	Proceedings of the meeting of the Animal Disease Legislation Specialist Group of the German Veterinary Association. Current situation on prevention and control of infectious animals diseases. Hannover, 3-4 November 1987.	1988	Tagung der fachgruppe Tierseuchenrecht. Aktuelles zur Verhutung und Berkampfung ubertragbarer Tierkrankheiten. Hannover, 3./4. November 1987.			NA	149 pp.	149 pp.	0		These proceeding contain 14 papers covering the following topics: foot and mouth disease in Europe; consequences of recent outbreaks of avian influenza and Newcastle disease; risks to the animal population from exotic animal diseases; control of fox and bat rabies; bovine diarrhoea virus; control of IBR IPV; porcine parvovirus and mycoplasmosis in pigs; control of fish diseases and bee diseases; …	WebOfScience
	The German-Dutch potato gene bank.	1988	Jaarverslag 1987, Stichting voor Plantenveredeling (SVP).			NA	74	75	0		Spraying of 10 cm plants of the Solanum tuberosumsubsp. andigenaaccession BGRC7785 with gibberellin or a solution of silver thiosulfate increased the number of flowers/plant from 30.8 (control) to 46.7 and 46.4, respectively. In a second andigenaaccession, BGRC7861, with a control value of 12.5 flowers/plant, no improvement was achieved. In BGRC7785, seed set was increased from 14 to 37.4 and 32.…	WebOfScience
	The animal health and disease control position in Denmark 1987.	1988	The animal health and disease control position in Denmark 1987.			NA	23pp.	23pp.	0		Serological surveys of 23 170 pigs showed that swine fever and swine vesicular disease were not present in Denmark. There were 10 outbreaks of Aujeszky's disease (AD) in pigs in 1987. All the outbreaks occurred in Jutland near the German border and the virus isolates from the outbreaks belonged to a genome type common in the German Federal Republic but which differed from the traditional Danish g…	WebOfScience
	The flying honeybee: aspects of energetics.	1988	The flying honeybee: aspects of energetics.			NA	x + 151 pp.	x + 151 pp.	0		The 12 papers presented in this volume - also known as BIONA Report 6 - were given at a symposium in 1987; 8 are in English, 4 in German. The papers are abstracted separately in this issue of Apicultural Abstracts.^CENTREQUAD~D.G. Lowe.	WebOfScience
	The flying honeybee; aspects of energetics.	1988	Biona Report	6		NA	1	151	0			WebOfScience
	Trial to control Melolontha hippocastani in spring 1987 in the Karlsruhe-Hardt forest district.	1988	Mitteilungen der Forstlichen Versuchs- und Forschungsanstalt Baden-Wurttemberg		132	NA	189 pp.	189 pp.	0		A collection of 13 papers by various authors on different aspects of trials to control M. hippocastaniin conifer and broadleaf stands in the Karlsruhe-Hardt state forest in SW Germany. The papers cover: population trends of the chafer; control of application of Beauveria brongniartii(from helicopter and from the ground), Dimilin [diflubenzuron], Rubitox [phosalone], Bacilluspreparations, and prod…	WebOfScience
	Varroasis: the present situation. International apicultural conference, Trento, Italy, 9-10 May 1987.	1988	La varroasi, oggi. Convegno internazionale di apicoltura, Trento, 9-10 maggio 1987.			NA	143 pp.	143 pp.	0		The 7 main papers presented at this conference are given here, in Italian, with English summaries. A number of speeches and other contributions are also included. The topics dealt with are: Varroain Italy, German Federal Republic and Austria, and the methods of control used in these countries; problems and perspectives; morphology; climate and environmental influence on control of Varroa; the vet…	WebOfScience
	Insegar and bees - new directions. New findings on the use of Insegar (active ingredient fenoxycarb) against the fruit-peel totricid and its effects on bee colonies.	1989	Revue Suisse de Viticulture, d'Arboriculture et d'Horticulture	21	2	NA	64	65	0		This paper is included in a guide for the protection of small fruits in Switzerland. Trials carried out in the spring of 1988 demonstrated that fenoxycarb is dangerous to bees [Apis mellifera]. However, its use against Adoxophyes oranaon apples and pears is permissible so long as it is not applied during flowering and flowering plants in the herb layer in and around the trees are mown to discoura…	WebOfScience
	Pesticide register 1989 (including growth regulators). Part 7. Action on bees.	1989	Pflazenschutzmittel-Verzeichnis 1989. Teil 7. Wirkung auf Bienen.		7	NA	50 pp.	50 pp.	0		This pesticide register from the German Federal Republic includes information on fungicides, herbicides, nematicides, growth regulators, insecticides and acaricides considered dangerous to bees [Apis mellifera] and on numerous other pesticides (including fungicides, herbicides, insecticides, acaricides, pheromones, growth regulators and game repellents) not considered injurious to bees.	WebOfScience
	The XXXIInd International Congress of Apiculture, Rio de Janeiro, Brazil, October 22nd-28th, 1989.	1989	The XXXIInd International Congress of Apiculture, Rio de Janeiro, Brazil, October 22nd-28th, 1989.			NA	xxiv + 664 pp.	xxiv + 664 pp.	0		Part 1 includes details of the opening and closing of the congress, resolutions, and 9 pages of colour photographs. The second part gives abstracts in English, French, German and Spanish of the papers presented at the scientific sessions of the congress; for some papers, the full text is also given, in one of the above languages. The subjects of the 7 sessions were beekeeping economy, beekeeping …	WebOfScience
	The XXXIst International Congress of Apimondia, Warsaw, Poland, August 19-25 1987.	1989	The XXXIst International Congress of Apimondia, Warsaw, Poland, August 19-25 1987.			NA	571 pp. + 8 pl.	571 pp. + 8 pl.	0		Part I of the Proceedingsof the Congress includes details of the opening and closing ceremonies, exhibitions, competitions and various visits to places of apicultural interest in Poland; there is an 8-page section of colour photographs. Part II consists of abstracts or full texts of papers presented in the following scientific sessions: beekeeping economy, bee biology, Apis cerana(symposium), bee…	WebOfScience
	The instrumental insemination of the queen honey bee.	1989	Die Instrumentelle Besamung der Bienenkonigin.			NA	191 pp.	191 pp.	0		German edition of the previous item.	WebOfScience
	Rose (Rose hybrida).	1990	Plant Varieties Journal	3	2	NA	22	27	0		Five German rose varieties are submitted for registration of plant variety rights in Australia. All are weakly scented. Korbolak (commercial synonym Melody) was selected among progeny from the controlled pollination of Lorena by Emily Post. Flowers are light pink, of medium size (70 mm diameter) and have 13-25 moderately reflexed petals. Korkunde (syn. = Toscana) originated from the controlled po…	WebOfScience
	Artificial insemination of domestic animals.	1991	Kunstliche Besamung bei Nutztieren.			NA	738pp.	738pp.	0		The new edition of this comprehensive textbook of artificial insemination has appeared seven years after publication of the first edition. The new edition has been thoroughly revised and updated, and is longer than its predecessor by 150 pages. Twenty-eight authors have contributed to the book, compared with twenty-four in the first edition. The contributors hail from Germany (both the former Dem…	WebOfScience
	Bee disease order.	1991	Neue Bienen Zeitung	2	1, supplement	NA	16 pp.	16 pp.	0		The order BGBI.IS. 1409 of 19 November 1984 has had 6 amendments; the latest is BGBI.IS. 2207 of 6 December 1988. The current order is given here and pages 9-16 form a commentary on each of the clauses in the order.	WebOfScience
	German bee research institutes seminar. Report on the meeting at Celle, 26-28 March 1991.	1991	Apidologie	22	4	NA	423	481	0	10.1051/apido:19910407	Summaries of 33 of the 40 reports presented at the seminar are given (in English, German and French). Topics discussed included bee botany, honey bee breeding and genetics, sociobiology and physiology, practical beekeeping, plant protection, bee pathology.	WebOfScience
	Kalanchoe (Kalanchoe blossfeldiana).	1991	Plant Varieties Journal	4	1	NA	7	8	0		Two German varieties are submitted for the registration of plant variety rights in Australia. Blues arose from the controlled pollination of seedling 3-5-82 by 2-03-83. It has a dwarf, bushy habit and glabrous, dark green, ovate leaves. Two shades of red-purple appear in the inflorescence, one (RHS 66A) as the flowers first develop and another (RHS 57A) as they mature. Mazurka arose from the cont…	WebOfScience
	Report of activities of Landesanstalt fur Bienenkunde Universitat Hohenheim: report period 1984-1990.	1991	Bienenpflege		3	NA	75	93	0		The work of the Institute at Hohenheim during this period is summarized under the following headings: management for building up colonies; instrumental insemination; feeding; honey; pesticide testing; honeydew flow - observation and forecasting; rape flow tests; varroasis; list of theses and dissertations. Other activities of the institute are also mentioned.	WebOfScience
	Rose (Rosa hybrida). Variety: 'Korferse' (commercial synonym 'Coco'). Application no. 91/051.	1991	Plant Varieties Journal	4	2	NA	20	21	0		This medium-red, greenhouse rose from Germany is submitted for the registration of plant variety rights in Australia. It originated from the controlled pollination by an unnamed seedling of a hybrid between an unnamed seedling and the cv. Flamingo.	WebOfScience
	Species conservation: a population-biological approach.	1991	Species conservation: a population-biological approach.			NA	281 pp.	281 pp.	0		This book focuses on the global decline of plant and animal species and is derived from a symposium (Populationsbiologische Aspekte des Artenschutzes) supported by the German Minister of the Environment, Natural Protection and Reactor Safety, held at Mainz, Germany, October 1989. After an introductory chapter (Population biology, the scientific interface to species conservation) by A. Steitz, 16 …	WebOfScience
	Variety: 'Summer Fragrance' (synonyms: 'Tanfudermos', 'Sommerduft'). Application no. 91/038.	1991	Plant Varieties Journal	4	2	NA	13	13	0		This German rose variety is submitted for the registration of plant variety rights in Australia. Derived from the controlled pollination of 2 unnamed seedlings, Summer Fragrance is a red bedding rose of moderate fragrance.	WebOfScience
	13th Meeting of the German-speaking section of IUSSI, 10-12 May 1992, in Blaubeuren, Heinrich-Fabri-Institute of Tubingen University. Programme and summaries.	1992	13. Tagung der deutschprachigen IUSSI-Sektion, 10-12 Mai 1992 in Blaubeuren, Heinrich-Fabri-Institut der Universitat Tubingen. Tagungsfuhrer und Zusammenfassungen.			NA	66 pp.	66 pp.	0		Abstracts of 44 papers given at the meeting are presented; some are in German and some are in English. The 5 main themes of the meeting were: population genetics and reproduction; foraging behaviour, orientation and recruitment; socio-evolution and interactions in the colony; physiology, development, parasitic relationships; behavioural ecology and faunistics. Twenty-five abstracts are on honey b…	WebOfScience
	German bee research institutes seminar. Report on the meeting at Lehnitz/Hohen Neuendorf, 24-26 March 1992.	1992	Apidologie	23	4	NA	323	389	0	10.1051/apido:19920406	Summaries of 30 of the 47 reports presented at the seminar are given (in English, German and French). Topics discussed included bee botany and pollination, bees and plant protection, reproduction and instrumental insemination, factors affecting the capping of brood cells, bee genetics and biometry, bee diseases, biology of Varroa jacobsoni,treatment of varroa disease.	WebOfScience
	Proceedings of the First Apidological Symposium in Jena, 27-29 March 1992.	1992	Proceedings: 1. Jenaer Bienenkundliches Symposium 27-29 Marz 1992.			NA	xiv + 157 pp.	xiv + 157 pp.	0		This symposium was held to mark the occasion of the revival of an apicultural department at the University of Jena. The proceedings comprise details of the opening ceremony, the texts of 14 lectures, and descriptions of 19 poster presentations. The lectures covered various aspects of bee research being conducted in Germany, including caste differentiation in honey bees, honey bee neurophysiology,…	WebOfScience
	The National Institute of Agronomic Research (INRA, France) Seminar on Pollination. Report of the meeting at Rennes, February 12, 1992.	1992	Apidologie	23	5	NA	475	493	0	10.1051/apido:19920509	Summaries of the 7 papers given at the meeting are given in French, English and German. Crops concerned are cantaloupe, carrot, oilseed rape and faba beans. Honey bees were the main pollinators dealt with.	WebOfScience
	===	1993	Progress in Botany	54		NA	561 pp.	561 pp.	0		Review articles are presented on the following topics: Archaea (Archaebacteria), by O. Kandler; Cytology and morphogenesis of the prokaryotic cell, by F. Mayer and H. Gerberding; Cell architecture and cellular morphogenesis of eukaryotic algae (Rhodophyta and Phaeophyta), by D. Menzel; Phloem regeneration, by R. Kollmann and A. Schulz; Reproductive development in seed plants: research activities …	WebOfScience
	Annual report 1992/1993.	1993	Jahresbericht 1992/1993.			NA	91 pp.	91 pp.	0		This report covers the activities of the Institute of Nutrition and Environment of the Friedrich Schiller Universitat in Jena, Germany during the academic year 1992/1993. Scientific personnel, guest lecturers, projects, seminars, contributions to scientific meetings, dissertations and brief summaries of publications (some in English) are given of the Departments of Food- and Environmental Toxicol…	WebOfScience
	German Bee Research Institutes seminar report on the meeting at Bad Sassendorf, 30 March - 1st April 1993.	1993	Apidologie	24	5	NA	467	538	0			WebOfScience
	German bee research institute seminar. Report on the meeting at Bad Sassendorf, 30 March-1st April 1993.	1993	Apidologie	24	5	NA	467	534	0	10.1051/apido:19930501	Summaries of 32 of the 61 reports presented at the seminar are given (in English, German and French). Three films were also shown. Topics discussed included bee botany and pollination, bee diseases, biology of Varroa jacobsoni, resistance mechanisms against V. jacobsoni, control of V. jacobsoni, acaricide residues, biology and physiology of the honey bee, other Hymenoptera (Apis dorsata, solitary…	WebOfScience
	Pollination working group of the National Institute of Agronomic Research (INRA, France). Report on the meeting in Bures-sur-Yvette, March 18-19, 1993.	1993	Apidologie	24	4	NA	441	459	0	10.1051/apido:19930411	Summaries of 7 of the 9 papers presented at the meeting are given in French, English and German. Crops concerned included almond, kiwifruit and oilseed rape, with one paper on lavender honey. Honey bees and bumble bees were the main pollinators dealt with.	WebOfScience
	Proceedings of the 2nd Apidological Symposium in Jena, 26-28 March 1993.	1993	2. Jenaer Bienenkundliches Symposium, 26-28 Marz 1993. Proceedings.	NA		NA	157 pp.	157 pp.	0		The proceedings of this symposium contain the texts or abstracts of 27 papers and 14 poster presentations; 10 of these contributions are in English and many of the papers in German have English summaries. The papers deal with a wide variety of aspects of honey bee biology, including physiology, endocrinology, behaviour, pheromones and social behaviour, sense organs, and learning and memory. Two p…	WebOfScience
	Proceedings of the Fifth International Symposium on the hazards of pesticides to bees; October 26-28, 1993, Plant Protection Service, Wageningen, The Netherlands.	1993	Proceedings of the Fifth International Symposium on the hazards of pesticides to bees; October 26-28, 1993, Plant Protection Service, Wageningen, The Netherlands.			NA	viii + 193 pp.	viii + 193 pp.	0		Details of the opening session of the symposium are followed by an 8-page summary of the meeting and a report of the discussion at the conclusion of the meeting. Appendix 1 lists the participants at the symposium, and texts or abstracts of the papers presented comprise appendices 2-21. The papers cover 5 broad areas: the European Plant Protection Organisation and Council of Europe (EPPO/CoE) Risk…	WebOfScience
	Variety: 'Korsorb' (commercial synonym: 'Cubana'). Application no. 91/052.	1993	Plant Varieties Journal	6	2	NA	12	13	0		This apricot-blend greenhouse rose (Rosa) of upright to bushy growth habit originated by controlled pollination of Mercedes by Flamingo. It produces large (56-96 mm) double flowers consisting of large, mildly reflexed petals with undulating margins and a large basal spot extending to the midzone both inside and outside. The flowers are weakly fragrant. Mean flower diameter of Korsorb (83.5 mm) is…	WebOfScience
	Variety: 'Petite'. Application no. 92/095.	1993	Plant Varieties Journal	6	2	NA	24	24	0		This lilac-blue-flowered hybrid Scaevola variety arose by controlled pollination of S. aemula cv. Mauve Clusters by an unnamed S. albida genotype. The cushion-like plant has spathulate to obovate leaves and flowers borne singly in leaf axils. The petals are visibly narrower than those of Mauve Clusters and have a striped corolla tube, and the petal base is attenuate. Flowers are evenly distribute…	WebOfScience
	Annual report 1993.	1994	Tatigkeitsbericht 1993.	NA		NA	iii + 134 pp.	iii + 134 pp.	0		This annual report of the Swiss Dairy Research Institute contains sections on cheese research (9 research projects), starter cultures and milk quality (4), cream and other milk products (4), ecology (3), and analysis and quality assurance in the laboratory (8). Publications, membership of committees, working groups, teaching activities and courses, and organization of the Institute are also cover…	WebOfScience
	Bee pasture for fallow arable areas. Results from field trials 1992 and 1993 with Tubingen mixture.	1994	Bienenweide auf stillgelegten Ackerflachen, Ergebnisse der Feldversuche 1992 und 1993 mit Tubinger Mischung.	NA		NA	156 pp.	156 pp.	0		The seed mixture referred to as Tubingen mix (TM) was developed in Germany for providing long-lasting honey bee forage on set-aside land [see Engels et al. (1994) in Forage for bees in an agricultural landscape. Cardiff, UK; IBRA; pp. 57-65]. This report presents results and conclusions from field studies lasting several years. TM, sown at 7 kg seed/ha, proved to be ecologically and economically …	WebOfScience
	Fifth international symposium on plum and prune genetic, breeding and pomology.	1994	Acta Horticulturae	NA	359	NA	296 pp.	296 pp.	0		A total of 43 papers were presented at this conference held in Stuttgart-Hohenheim from 6 to 10 Sep. 1993. In addition to an introductory session on plum production in Germany and a plenary paper on plum and prune fruit size there were sessions on genetics (4 papers), breeding (8), pomology (4), plum pox virus [plum pox potyvirus] and other viral diseases (10), physiology, nutrition and training …	WebOfScience
	German bee research institute seminar. Report on the 41st meeting in Lunz am See, Austria, 29-31 March 1994.	1994	Apidologie	25	5	NA	433	509	0	10.1051/apido:19940501	This meeting took place in Lunz, Austria, to mark the occasion of F. Ruttner's 80th birthday. Summaries of 23 of the 53 papers presented at the meeting are given (in English, German and French). Full versions of several of the other papers have already been published. Summaries are also given for 23 of the 34 poster presentations. Topics discussed included bee botany, pests and diseases, pesticid…	WebOfScience
	Variety: 'Ostalett'. Application no. 94/069.	1994	Plant Varieties Journal	7	4	NA	30	31	0		Derived from the controlled pollination of 2 unnamed varieties, the azalea (Rhododendron simsii) variety Ostalett, submitted for the registration of plant variety rights in Australia, is noted for its conspicuous shiny leaves, which have blue-green upper surfaces and medium-green undersides. Ostalett produces wide bushy plants and few large, wide, violet flowers.	WebOfScience
	Variety: 'Ostali' synonym: 'Ostalie'. Application no. 94/072.	1994	Plant Varieties Journal	7	4	NA	31	31	0		Derived from the controlled pollination of 2 unnamed varieties and selected for development on the basis of its shiny leaves and erect growth habit, this upright, bushy azalea (Rhododendron simsii) variety is submitted for the registration of plant variety rights in Australia. Ostali produces many small, violet flowers, and date of first flowering at Galston, New South Wales was 30 August in 1994.	WebOfScience
	Variety: 'Otto'. Application no. 94/071.	1994	Plant Varieties Journal	7	4	NA	36	36	0		Derived from the controlled pollination of 2 unnamed varieties, this upright bushy azalea (Rhododendron simsii) variety was selected for its white stripes on leaves during winter. Flowers are large and dark crimson, and date of first flowering in 1994 at Galston, New South Wales was September. Otto is submitted for the registration of plant variety rights in Australia.	WebOfScience
	Variety: 'Tanakinom' synonym 'Monica'. Application no. 92/163.	1994	Plant Varieties Journal	7	1	NA	12	18	0		Arising via the controlled pollination of two unnamed seedlings and selected for development on the basis of growth habit and floral characters, this Rosa hybrid is submitted for the registration of plant variety rights in Australia. Data on plant morphology are tabulated for Tanakinom, Tzigane and Las Vegas evaluated at Narre Warren North, Victoria in 1993.	WebOfScience
	Variety: 'Theo'. Application no. 94/070.	1994	Plant Varieties Journal	7	4	NA	31	31	0		Submitted for the registration of plant variety rights in Australia, the azalea (Rhododendron simsii) variety Theo was selected for its bright green leaves after the controlled pollination of 2 unnamed varieties. Theo produces wide, bushy plants, and flowers are medium-large and pink. In 1994, date of first flowering at Galston, New South Wales was 23 September.	WebOfScience
	Wild bees: biology, habitats, pollination, recording, endangering and maintaining them.	1994	Wildbienen: Biologie, Lebensraume, Bestaubung, Erfassung, Gefahrdung und Haltung.	NA		NA	vi+ 128 pp.	vi+ 128 pp.	0		At this symposium in November 1993, at the Landerinstitut fur Bienenkunde, Hohen Neuendorf, Germany, the following were among the subjects covered by the 16 papers which were presented: rearing methods and possibilities of using native insects as pollinators; the importance of the "historical cultivated landscape" as a habitat for wild bees; the "Doberitzer Heide" (heath) as a refuge for rare or …	WebOfScience
	Colour atlas of fruit cultivars.	1995	Farbatlas Obstsorten.	NA		NA	320 pp.	320 pp.	0		The introductory section of this multiauthor book includes discussion of fruit breeding, virus problems and the Genbank Obst (fruit gene bank) at Dresden-Pillnitz, Germany. The main part of the book has descriptions of around 300 cultivars of apple, pear, sweet and sour cherry, plum, peach, apricot, nectarine, strawberry and small fruit, as well as some wild fruits, in alphabetical order for each…	WebOfScience
	German bee research institutes seminar. Report on the 42nd meeting in Bonn-Rottgen, 28-30 March 1995.	1995	Apidologie	26	4	NA	305	360	0	10.1051/apido:19950405	Summaries of 31 of the 53 papers presented at the meeting are given (in English, German and French); 3 films were also shown at the meeting. Topics discussed included honey, pollination, honey bee diseases and pests (especially Varroa jacobsoni), genetics, morphometry, physiology, mating behaviour, bumble bees, solitary bees and other Hymenoptera.	WebOfScience
	The natural plant families with their genera and most important species, in particular the useful plants. Volume 17aIV. Angiospermae: Order Ranunculales. Fam. Ranunculaceae.	1995	Die naturlichen Pflanzenfamilien nebst ihren Gattungen und wichtigsten Arten, insbesondere den Nutzpflanzen. Band 17aIV. Angiospermae: Ordnung Ranunculales. Fam. Ranunculaceae.	NA	Ed. 2	NA	xii + 555 pp.	xii + 555 pp.	0		This book, which has contributions from 6 authors, notably M. Tamura, is divided into a general part and a systematic part. In the general part, the habit, morphology, anatomy, reproductive structures, karyology, geographical distribution, embryology, pollen morphology, pollination biology, comparative phytochemistry and chemotaxonomy (in German) and categories of useful plants (including as orna…	WebOfScience
	Variety: 'Heide Hanisch'. Application no: 95/156.	1995	Plant Varieties Journal	8	4	NA	37	37	0		Derived from the controlled pollination of unnamed seedlings in 1983, this upright bushy azalea (Rhododendron simsii) variety is submitted for the registration of plant variety rights in Australia. It was evaluated together with Goyet and Firefly in comparative trials conducted at Bundessortenamt, Germany in 1991-92. Inflorescences of Heide Hanisch produce few flowers which are large in size and …	WebOfScience
	Variety: 'Paradiso'. Application no: 95/155.	1995	Plant Varieties Journal	8	4	NA	38	38	0		Derived from the controlled pollination of unnamed seedlings in 1993, this upright, bushy azalea (Rhododendron simsii) variety was evaluated in comparative trials conducted at Bundessortenamt, Germany in 1993 and at Galston, New South Wales in 1995 using Kosmos and Princess Barbara. Inflorescences of Paradiso produce a few to medium numbers of flowers which are large, wide funnel-shaped, double c…	WebOfScience
	20th meeting of the CITS subcommittee "Measurement & process control" at Zeegse, April 24-25, 1996.	1996	Zuckerindustrie	121	6	NA	428	430	0		Abstracts are given of the following papers: "Near infrared spectroscopy for process control in solid product analysis", by S. Bertuzzi, F. Buja and R. Casoni of CO.PRO.B, Minerbio, Italy; "The results of the application of NIR for on-line analysis in the vacuum pan house" A. Muller (Suiker Unie, Roosendaal, Netherlands); "Control of extraction by on-line measurements" T. van der Weg (Suiker Unie…	WebOfScience
	Contributions to the second meeting on wild bees.	1996	Beitrage zur 2. Wildbienen-Tagung.	NA		NA	168 pp.	168 pp.	0		At this symposium at Hohen Neuendorf in October 1995, 27 papers were presented in the following sessions: biology and fauna; rearing wild bees; environmental protection of hornets, wasps and bumble bees; food resources of flower-visiting insects in urban areas; ecological niches and competition for resources. The subjects discussed included the importance for bees of parks and large gardens, the …	WebOfScience
	German bee research institutes seminar. Report on the 43rd meeting in Berlin-Spandau, 26-28 March 1996.	1996	Apidologie	27	4	NA	261	325	0	10.1051/apido:19960408	Summaries of 33 of the 34 talks and 25 posters presented at the meeting are given (in German, English and French). Topics discussed included honey bee forage, hive products, effects of plant protection products on bees, bee diseases and parasites (especially Varroa jacobsoni), breeding and genetics, physiology, behaviour, and beekeeping management.	WebOfScience
	Plant protection tables for commercial vegetable production 1996.	1996	Gemuse (Munchen)	32	3	NA	1	46	0		In relation to the integrated control of pests, weeds and diseases, recommendations are presented, in tabular form, for the use of pesticides on about 30 kinds of (mainly vegetable) crops in Germany in 1996. Preliminary data on topics such as caring for water, bees, birds and beneficial organisms are followed by data on some general pests and diseases and their control (including nematodes, soil …	WebOfScience
	The conservation of bees.	1996	The conservation of bees.	NA		NA	viii + 254 pp.	viii + 254 pp.	0		This book is based on the proceedings of a symposium with the theme 'Conserving Europe's bees', organized by the International Bee Research Association and the Linnean Society and held in London, UK, on 6-7 April 1995. It has 18 chapters covering topics in bee biology and conservation that are important, not only in Europe but worldwide, contributed by researchers from 9 European countries, USA, …	WebOfScience
	[Newsletter.]	1996	Tropical Lepidoptera News	3		NA	1	12	0			WebOfScience
	German bee research institutes seminar. Report on the 44th meeting in Jena, 18-20 March 1997.	1997	Apidologie	28	3/4	NA	151	233	0		Summaries of 44 of the 35 talks and 41 posters presented at the meeting are given (in German, English and French). Topics discussed included bee forage, hive products, honey bees and bumble bees as environmental indicators, bee pathology (especially Varroa jacobsoni, bee viruses and Paenibacillus larvae), behaviour and physiology, genetics and bee breeding, and beekeeping management.	WebOfScience
	Report of the Landesanstalt fur Bienenkunde der Universitat Hohenheim for 1996.	1997	Bienenpflege	NA	3	NA	67	89	0		Work in several fields is briefly summarized, including: honey composition and quality; bee biology and pheromones; Varroa jacobsoni biology; bee tolerance of varroa; varroa control methods; residues in hive products and effects of varroacide residues in beeswax; effects of pesticides on bees. Publications by staff are listed.	WebOfScience
	Forage seed production, Volume 1: Temperate species.	1998	Forage seed production, Volume 1: Temperate species.	NA		NA	xii + 420 pp.	xii + 420 pp.	0		This book, part of a 2-volume set (the second volume being concerned with tropical and subtropical species), is published in association with the International Herbage Seed Production Research Group. The book is divided into 2 sections. The first section comprises 11 chapters on general aspects of seed production, including improving seed yield and quality, crop management, harvesting, processing…	WebOfScience
	Variety: `Tannollipa'. Application no: 98/101.	1999	Plant Varieties Journal	12	2	NA	52	52	0		This small, bushy bed rose (Rosa) variety was selected for its flower colour, stem length and vase life following controlled pollination of Tanilyks by an unnamed seedling. The medium-large, double flowers are produced almost continuously, and are coloured yellow (RHS 11A) with yellow-orange (RHS 13C) middle and marginal zones, and an orange-red (RHS 32C) flush which is prominent on the outer pet…	WebOfScience
	[The bees of the Berger Hang in the east of Frankfurt am Main (Hymenoptera: Apidae).]	1999	Luscinia	50		NA	201	242	0			WebOfScience
	Variety: 'Pentom'. Application no: 1997/322.	2000	Plant Varieties Journal	13	2	NA	43	45	0		This cascading ivy-leaved pelargonium (Pelargonium peltatum) cultivar was selected for its dark red double flowers following controlled hybridization among parents of pollination group E17 in a breeding programme in Dresden. It is submitted for registration of plant variety rights in Australia.	WebOfScience
	Variety: 'Penvel'. Application no: 1997/323.	2000	Plant Varieties Journal	13	2	NA	44	45	0		This cascading ivy-leaved pelargonium (Pelargonium peltatum) cultivar is submitted for registration of plant variety rights in Australia. It was selected for its dark red double flowers following controlled pollination among parents of pollination group E6 in a breeding programme in Dresden.	WebOfScience
	'Gisela 6' syn GI 148/1.	2001	Plant Varieties Journal	14	4	NA	63	63	0		Gisela 6 (syn GI 148/1), a Prunus cerasus * P. canescens variety submitted for the registration of plant variety rights in Australia, was derived from controlled pollination of Prunus cerasus 'Schattenmorelle' and P. canescens made in Germany. Gisela 6 induces dwarfing when used as a rootstock for sweet cherry cultivars and promotes earlier and heavier bearing of the scion cultivar compared to th…	WebOfScience
	'Klelad' syn Lady.	2001	Plant Varieties Journal	14	4	NA	53	54	0		Submitted for the registration of plant variety rights in Australia, Klelad (syn Lady) is a Pelargonium zonale variety derived from controlled pollination Klegret * P219 (seed parent) * unnamed pollen parent. It was selected for its red-purple flower, earliness and dark leaves. It is propagated through tissue culture of elite stock and vegetative cutting thereafter. Information on morphological t…	WebOfScience
	'Klelesmo' syn Lesmona.	2001	Plant Varieties Journal	14	4	NA	54	55	0		Klelesmo (syn Lesmona), a Pelargonium zonale variety derived from controlled pollination of ZJ099 * ZJ105 (seed parent) * unnamed pollen parent, is submitted for the registration of plant variety rights in Australia. It was selected for its red-purple flower, earliness and upright flower stems. Klelesmo is propagated through tissue culture of elite stock and vegetative cutting thereafter.	WebOfScience
	'Klesail' syn Sailing.	2001	Plant Varieties Journal	14	4	NA	55	56	0		Klesail (syn Sailing), a Pelargonium zonale cultivar derived from controlled pollination of seed parent 'Zl 127 * Eclipse White' * unnamed pollen parent, is submitted for the registration of plant variety rights in Australia. It was selected for its white flower and dark leaves. Klesail is propagated through tissue culture of elite stock and vegetative cutting thereafter.	WebOfScience
	'Klesectra' syn Ecco Extra.	2001	Plant Varieties Journal	14	4	NA	56	56	0		Klesectra (syn Ecco Extra), a Pelargonium zonale variety derived from controlled pollination of seed parent 'ZK360 * Gregor' * unnamed pollen parent, is submitted for the registration of plant variety rights in Australia. It was selected for its red flower, growth habit and dark leaves. Klesectra is propagated through tissue culture of elite stock and vegetative cutting thereafter.	WebOfScience
	'Tanarua'. Application No: 2000/294.	2001	Plant Varieties Journal	14	1	NA	58	59	0		Rosa hybrid cv. Tanarua, derived from controlled pollination of seed parent Parero and pollen parent Ruirovingt (syn Pophyta), and submitted for the registration of plant variety rights in Australia, was selected for flower colour. Tanarua produces double type flowers of medium diameter (82.2 mm). It differs from its pollen parent mainly in the colour of the middle zone of the inner side of the p…	WebOfScience
	'Tanotika'. Application No: 2000/296.	2001	Plant Varieties Journal	14	1	NA	59	59	0		Rosa hybrid cv. Tanotika, derived from controlled pollination of seed parent RT 81 426X and pollen parent RT 83 126, and submitted for the registration of plant variety rights in Australia, was selected for its uniform greenish-white petal colour.	WebOfScience
	Variety: 'KLEC00069'. Application no. 2001/116.	2001	Plant Varieties Journal	14	2	NA	24	25	0		Calibrachoa hybrid cv. KLEC00069, developed from controlled pollination between seed parent J100 * pollen parent J353 was submitted for registration of plant variety rights in Australia and selected based on flower colour, earliness and growth habit.	WebOfScience
	Variety: 'KLEC00070'. Application no. 2001/117.	2001	Plant Varieties Journal	14	2	NA	23	24	0		Calibrachoa hybrid cv. KLEC00070, developed from controlled pollination between seed parent Selbiblue * pollen parent J57 was submitted for registration of plant variety rights in Australia and selected based on flower colour, earliness and growth habit.	WebOfScience
	Variety: 'KLEC00078'. Application no. 2001/118.	2001	Plant Varieties Journal	14	2	NA	27	27	0		Calibrachoa hybrid cv. KLEC00078, developed from controlled pollination between seed parent Selchepi * pollen parent J59 was submitted for registration of plant variety rights in Australia and selected based on flower colour, compact growth habit and earliness.	WebOfScience
	Variety: 'KLEC01088'. Application no. 2001/119.	2001	Plant Varieties Journal	14	2	NA	27	29	0		Calibrachoa hybrid cv. KLEC01088, developed from controlled pollination between seed parent P1 * pollen parent J353 was submitted for registration of plant variety rights in Australia and selected based on flower colour, trailing growth habit and earliness.	WebOfScience
	Variety: 'Selbiblue'. Application no. 2000/233.	2001	Plant Varieties Journal	14	2	NA	22	23	0		Calibrachoa hybrid cv. Selbilue developed from controlled pollination between seed parent Carillon Blua * pollen parent Sunbelkubu was submitted for registration of plant variety rights in Australia and selected based on flower colour, earliness and growth habit.	WebOfScience
	Variety: 'Selchepi'. Application no. 2000/232.	2001	Plant Varieties Journal	14	2	NA	26	26	0		Calibrachoa hybrid cv. Selchepi, developed from controlled pollination between seed parent Carillon Blue * pollen parent Sunbelchipi syn. Cherry Pink was submitted for registration of plant variety rights in Australia and selected based on flower colour and size, and trailing growth habit.	WebOfScience
	'Gisela 5' syn GI 148/2. Application no: 1996/155.	2002	Plant Varieties Journal	15	4	NA	48	48	0		Gisela 5 syn. GI 148/2, a Prunus cerasus * P. canescens hybrid, is submitted for the registration of plant variety rights in Australia. Derived from the controlled pollination of seed parent P. cerasus 'Schattenmorelle' * pollen parent P. canescens, it is characterized by a dwarf habit, flat branches, absence of root suckers, precocity in bearing, large scion variety fruit, frost hardiness due to…	WebOfScience
	50th Seminar of the Association of Institutes for Bee Research, Schmitten-Arnoldshain, Hesse, Germany, March 25-27, 2003.	2003	Apidologie	34	5		473	510	0		This meeting contains abstracts of 31 papers, each written in German, English, and French, on a variety of issues in apidology including infrared spectroscopy in honey analysis, effects of pest control agents, organic acids, physiology and behavior, extreme conditions, ovary development in workers, reproduction, genetics, social parasitism, Kashmir bee virus, larval development and pupal metamorp…	WebOfScience
	50th Seminar of the Association of Institutes for Bee Research, Schmitten-Arnoldshain, Hesse, Germany, March 25-27, 2003.	2003	Apidologie	34	5	NA	473	510	0		This meeting contains abstracts of 31 papers, each written in German, English, and French, on a variety of issues in apidology including infrared spectroscopy in honey analysis, effects of pest control agents, organic acids, physiology and behavior, extreme conditions, ovary development in workers, reproduction, genetics, social parasitism, Kashmir bee virus, larval development and pupal metamorp…	WebOfScience
	New fungicide for curcurbits released.	2003	Grower	58	1		57	57	0		The mode of action of FLINT (active ingredient: trifloxystrobin), a new fungicide released for the control of powdery mildews in cucurbits, is described. FLINT has a low mammalian toxicity, is non-toxic to bees and other beneficials, has favourable environmental profile, and is suitable for integrated pest management programmes. In field trials conducted in New Zealand, FLINT gave excellent resid…	WebOfScience
	The biology of aquatic plants	2003	The biology of aquatic plants			NA	i	xiv, 1-162	0		This 164-page book represents the English translation of what is considered an essential reference in the field of aquatic plant biology. The original German text was published in 1886 and translated into English by Donald H. Les in 2003. The 19th century was a period of intensive botanical investigation by German scientists but the important and still relevant information from that time has been…	WebOfScience
	Variety: 'Kornafiro'. Application no. 2001/014.	2003	Plant Varieties Journal	16	3		54	54	0		Rosa hybrid cv. Kornafiro, submitted for the registration of plant variety rights in Australia, was derived from the controlled pollination between the seed parent cv. Naina and the pollen parent cv. Pekcoujenny. The cultivar was selected for its red flower with yellow spot at the base and improved bed rose suitable for cut flower and greenhouse production.	WebOfScience
	Variety: 'Kororbe'. Application no. 2001/307.	2003	Plant Varieties Journal	16	3		54	55	0		Rosa hybrid cv. Kororbe, submitted for the registration of plant variety rights in Australia, was derived from the controlled pollination between the seed parent cv. Taneitber and an unnamed pollen parent. The cultivar was selected for its flower colour and improved garden rose quality.	WebOfScience
	Variety: 'Korpancom'. Application no. 2001/293.	2003	Plant Varieties Journal	16	3		55	55	0		Rosa hybrid cv. Korpancom, submitted for the registration of plant variety rights in Australia, was derived from the controlled pollination between the seed parent cv. Weisse Immensee and the pollen parent cv. Bella Rosa. The cultivar was selected for its good flower colour and improved garden rose quality.	WebOfScience
	Variety: 'Korstesgli'. Application no. 2001/305.	2003	Plant Varieties Journal	16	3		56	56	0		Rosa hybrid cv. Korstesgli, submitted for the registration of plant variety rights in Australia, was derived from the controlled pollination between the seed parent cv. The Fairy and the pollen parent (cv. The Fairy * seedling) * cv. Amanda. The cultivar was selected for its good flower colour, high flower production and suitability as ground cover rose.	WebOfScience
	Variety: 'Korwarpeel'. Application no. 2001/015.	2003	Plant Varieties Journal	16	3		56	57	0		Rosa hybrid cv. Korwarpeel, submitted for the registration of plant variety rights in Australia, was derived from the controlled pollination between the seed parent cv. MEYpink and the pollen parent cv. Funkuhr. The cultivar was selected for its good flower colour and improved garden rose quality.	WebOfScience
	[Effects of long-term fragmentation on populations illustrated by the example of the relictual steppe grassland species Astragalus (Fabaceae)]	2003	[Effects of long-term fragmentation on populations illustrated by the example of the relictual steppe grassland species Astragalus (Fabaceae)]	Band 380		NA	1	210	1		This 210-page book, written in German, is part of the Dissertationes Botanicae series. The book focuses on the study of the distribution, sociology, habitat ecology, dispersal, pollination biology, reproductive fitness and population genetics of the relictual steppe grassland species Astragalus exscapus (stemless milkvetch), which is found in Germany exclusively in the central German dry region. …	WebOfScience
	[Proceedings of the Symposium of Celle, Germany, organized by the Pathology Commission of APIMONDIA and the International Honey Commission.]	2003	Apiacta (Bucharest) (English Edition)	38	1-4	NA	3	174	0			WebOfScience
	Opinion 2070. (Case 3184). Tetrapedia Klug, 1810, T. diversipes Klug, 1810 and Exomalopsis Spinola, 1853 (Insecta, Hymenoptera): usage of the names conserved by designation of a neotype for T. diversipes.	2004	Bulletin of Zoological Nomenclature	61	1	NA	70	71	0		The Commission has designated a male specimen from Brazil as neotype for the anthophorine bee Tetrapedia diversipes Klug, 1810. The neotype is deposited in the Museum fuer Naturkunde der Humboldt-Universitaet, Berlin. The universal understanding of this nominal species and of the genera Tetrapedia Klug, 1810 and Exomalopsis Spinola, 1853, and tribes based on these generic names, are thereby conse…	WebOfScience
	[Carabus menetriesi Hummel, 1827. Distribution, ecology and protection of a Fauna Flora Habitats Directive priority species. Meeting volume on the International Symposium in Freising on 15./16.11.2002.]	2005	Angewandte Carabidologie Supplement	4		NA	1	107	0			WebOfScience
	"The evolution of flower syndromes". Contributions of the XVII. International Botanical Congress, Vienna, 20. July 2005.	2006	Botanische Jahrbuecher fuer Systematik Pflanzengeschichte und Pflanzengeographie	127	1	NA	1	114	0			WebOfScience
	[The fauna of Germany: an identification guide to our native fauna. 22nd revised edition.]	2006	[The fauna of Germany: an identification guide to our native fauna. 22nd revised edition.].			NA	i	xiv, 1-809	0			WebOfScience
	Key to the insects of Russian Far East. Vol. IV. Neuropteroidea, Mecoptera, Hymenoptera. Pt 5.	2007	Key to the insects of Russian Far East. Vol. IV. Neuropteroidea, Mecoptera, Hymenoptera. Pt 5.			NA	1	1052	0			WebOfScience
	Diurnal expression data from developing barley caryopses	2010	European Nucleotide Archive			NA			1		Caryopses of barley (Hordeum vulgare), like all other cereal seeds, are complex sink organs optimized for storage starch accumulation and embryo development. Their development from early stages after pollination to late stages of seed ripening has been studied in great detail. However, information on the caryopsesa diurnal adaptation to changes in light, temperature and alterations in phloem-supp…	WebOfScience
	IX International Symposium on Plum and Prune Genetics, Breeding and Pomology	2010	IX International Symposium on Plum and Prune Genetics, Breeding and Pomology	874		NA			0		This 380-page book is part of a series on 'IX International Symposium on Plum and Prune Genetics, Breeding, and Pomology', volume 1. The book is divided into 54 individually authored chapters. The first chapter includes plum production in Italy: state of the art and perspectives. The second chapter includes biodiversity os Sicilian fruit trees: studies on plums. The third chapter includes inherit…	WebOfScience
	Comparative analysis of stylar canal cells transcriptome in clementine mandarin (Citrus clementina)	2012	European Nucleotide Archive	NA		NA			0		Compared to what is known in model species, reproductive biology in citrus is still poorly understood. Although in recent years several efforts have been made to study pollen-pistil interaction and self-incompatibility, little information is available about the molecular mechanisms regulating these processes. We performed microarray analysis for the identification of candidate genes involved in p…	WebOfScience
	Expression data from microdissected endosperm transfer cells (ETCs) of barley seeds during different developmental stages	2012	European Nucleotide Archive	NA		NA			1		Endosperm transfer cells (ETCs) of barley grains/seeds are located at the maternal-filial boundary in seeds and fascilitate nutrient transfer from the mother plant into the filial endosperm tissue. Due to the difficult accessibility of ETCs inside the seed, signalling and metabolic pathways involved in differentiation processes of ETCs are poorly understood. To analyse ETC differentiation, we app…	WebOfScience
	Opinion 2312. (Case 3544). Apis armbrusteri Zeuner, 1931 (Insecta, Hymenoptera): name conserved by designation of a neotype.	2012	Bulletin of Zoological Nomenclature	69	4	NA	305	307	0		The Commission has conserved the name Apis armbrusteri Zeuner, 1931 for a species of fossil honey bee occurring in the Miocene fauna of southwestern Germany by designating a neotype.	WebOfScience
	Reasoned opinion on the modification of the existing MRLs for thiamethoxam and clothianidin in various crops.	2012	EFSA Journal	10	11		2990	2990	0		In accordance with Article 6 of Regulation (EC) No 396/2005, Spain herewith referred to as the evaluating Member State Spain (EMS Spain), received and application from Syngenta Agro to modify the existing MRLs for the active substance thiamethoxam in artichokes, table olives and olives for oil production and for clothianidin in table olives and olives for oil production, based on the intended use…	WebOfScience
	[Behaviour of Colletidae bees (Hymenoptera): the genera Hylaeus, Chilicola, Colletes, Pasiphae, Policana, Cadeguala, Caupolicana, Lonchopria and Diphaglossa.]	2012	Entomofauna	NA		NA	i	vii, 1-181	0			WebOfScience
	New nomenclatural and taxonomic acts and comments.	2013	Catalogue of Palaearctic Coleoptera. Volume 8. Curculionoidea II.	NA		NA	51	116	0			WebOfScience
	Differential transcriptome analysis (RNA-Seq) of differentially sized petal pairs elucidates monosymmetric corolla development of Iberis amara	2014	European Nucleotide Archive	NA		NA			0		In the co-evolution between insects and plants, the establishment of floral monosymmetry was an important step in angiosperm development as it facilitated the interaction with insect pollinators and, by that, likely enhanced angiosperm diversification. In Antirrhiunm majus, the TCP/CYC2 transcription factor CYCLOIDEA is the molecular key regulator driving the formation of floral monosymmetry. In …	WebOfScience
	Gene expression in NIL-DOG1 and rdo5-1	2014	European Nucleotide Archive	NA		NA			0		We have identified RDO5 as a phosphatase that promotes seed dormancy, most likely independent from ABA and DOG1. To obtain an indication about the genetic and molecular pathways by which RDO5 functions, we performed a transcriptomic comparison between rdo5-1 and its wild-type NIL-DOG1 at different seed stages, using the Arabidopsis Affymetrix AGRONOMICS1 tiling microarrays Overall design: RNA was…	WebOfScience
	Statement on the suitability of the BEEHAVE model for its potential use in a regulatory context and for the risk assessment of multiple stressors in honeybees at the landscape level.	2015	EFSA Journal	13	6		4125	4125	0		The Panel has interpreted the Terms of Reference by carrying out a stepwise evaluation of the BEEHAVE simulation model with a view to assessing its suitability for use in a regulatory context and for risk assessment of multiple stressors at the landscape level. The EFSA opinion on good modelling practice was used to evaluate the model and its documentation systematically. The overall conclusion i…	WebOfScience
	Zea mays subsp. mays Genome sequencing	2015	European Nucleotide Archive	NA		NA			0		In vivo haploid induction (HI) triggered by pollination with special intra-specific genotypes, called inducers, is unique to Zea mays L. within the plant kingdom and has revolutionized maize breeding during the last decade. However, the molecular mechanisms underlying HI in maize are still unclear. To investigate the genetic basis of HI, we developed a new approach for genome-wide association stu…	WebOfScience
	Nicotiana attenuata Root Transcriptome	2016	European Nucleotide Archive	NA		NA			0		Nicotiana attenuata has been used to study plant-organism interactions (e.g. insect herbivores, pollinators and pathogenic microorganisms) for more than 20 years. A large amount of adaptive biochemical and morphological plasticity responses to environmental signals are known.Here we aim to detect changes in transcriptional patterns with and without smoke treatment.	WebOfScience
	Nicotiana attenuata cultivar:Utah 30x inbred Transcriptome or Gene expression	2016	European Nucleotide Archive	NA		NA			0		Nicotiana attenuata has been used to study plant-organism interactions (e.g. insect herbivores, pollinators and pathogenic microorganisms) for more than 20 years. A large amount of adaptive biochemical and morphological plasticity responses to environmental signals are known.	WebOfScience
	Nicotiana attenuata cultivar:irAOC x irGGPPS from Utah 22x inbred Genome sequencing	2016	European Nucleotide Archive	NA		NA			0		Nicotiana attenuata has been used to study plant-organism interactions (e.g. insect herbivores, pollinators and pathogenic microorganisms) for more than 20 years. A large amount of adaptive biochemical and morphological plasticity responses to environmental signals are known. The transgenic N. attenuata line sequenced in this BioProject is impaired in the biosynthesis of jasmonic acid and of 17-h…	WebOfScience
	Nicotiana attenuata ecotype Arizona Genome sequencing and assembly	2016	European Nucleotide Archive	NA		NA			0		Nicotiana attenuata has been used to study plant-organism interactions (e.g. insect herbivores, pollinators and pathogenic microorganisms) for more than 20 years. A large amount of adaptive biochemical and morphological plasticity responses to environmental signals are known.	WebOfScience
	Nicotiana attenuata ecotype Arizona Transcriptome	2016	European Nucleotide Archive	NA		NA			0		Nicotiana attenuata has been used to study plant-organism interactions (e.g. insect herbivores, pollinators and pathogenic microorganisms) for more than 20 years. A large amount of adaptive biochemical and morphological plasticity responses to environmental signals are known.	WebOfScience
	Nicotiana attenuata strain:UT Genome sequencing	2016	European Nucleotide Archive	NA		NA			0		Nicotiana attenuata has been used to study plant-organism interactions (e.g. insect herbivores, pollinators and pathogenic microorganisms) for more than 20 years. A large amount of adaptive biochemical and morphological plasticity responses to environmental signals are known. A BioNano map of the genome was deposited as SUPPF_0000000076, and links to those files are present in ftp://ftp.ncbi.nlm.…	WebOfScience
(Kiel). G.K.	DIE INNERE SEKRETION BEI WIRBELLOSEN TIEREN	1929	Biological Reviews	4	3	NA	269	306	13	10.1111/j.1469-185X.1929.tb00890.x	1. The presence of active sexual hormones can be assumed with a reasonable degree of certainty in cases where parasitic or experimental castration brings about specific changes in secondary sexual characters. One of the principal instances of this is the parasitic castration of decapod Crustacea (Carcinus, Inachus, Pagurus) by Rhizocephala (Giard, Smith, Potts, Nilsson‐Cantell, van Oordt), the re…	Scopus
0RDING, ASBJ0RN	Breeding and selection of forest trees in Denmark	1939	TIDSSKR SKOGBRUK	47	(6)	NA	209	221	0		Hybrids of Japanese and European larch do well, and trial crosses are being tested with Siberian larch and the Sudeten and other better strains of L. decidua. For Populus some breeding is described, but most interest is shown in the Henry poplar (P. vemirubens). A site at Horsholm with 15 ha. of land has been chosen for forest tree improvement research. Crossing northern and southern races of a g…	WebOfScience
AAS G	CROSSING EXPERIMENTS ON PEDUNCULATE AND SESSILE OAK QUERCUS-ROBUR L. AND QUERCUS-PETRAEA MATT. LIEBL	1991	Allgemeine Forst- und Jagdzeitung	162	8	NA	141	145	20		In 1985 and 1986 crossing experiments were carried out on a total number of 13 pedunculate and sessile oaks in order to find the extent of the crossability of both species. With reference to intraspecific pollination pedunculate oak showed a success rate of 23%, sessile oak of 10% (tab. 1). The crosses Quercus petraea .times. Q. robur were practically impossible, showing a success rate of a mere …	WebOfScience
AAS, G	CROSSING EXPERIMENTS ON PEDUNCULATE AND SESSILE OAK (QUERCUS-ROBUR L AND Q-PETRAEA (MATT) LIEBL)	1991	ALLGEMEINE FORST UND JAGDZEITUNG	162	8	NA	141	145	20		In 1985 and 1986 crossing experiments were carried out on a total number of 13 pedunculate and sessile oaks in order to find the extent of the crossability of both species.With reference to intraspecific pollination pedunculate oak showed a success rate of 23 %, sessile oak of 10 % (tab. 1). The crosses Q. petraea x Q. robur were practically impossible, showing a success rate of a mere 0.1 %. How…	WebOfScience
ABOUSEIF, MAM; MAIER, V; FUCHS, J; MEZGER, M; PFEIFFER, EF; BOUNIAS, M	FLUCTUATIONS OF CARBOHYDRATES IN HEMOLYMPH OF HONEYBEE (APIS-MELLIFICA) AFTER FASTING, FEEDING AND STRESS	1993	HORMONE AND METABOLIC RESEARCH	25	1	NA	4	8	11	10.1055/s-2007-1002034	The haemolymph of honeybee contains trehalose, a non-reducing disaccharide, glucose and fructose. The aim of this work was to describe changes of haemolymph sugar induced by different physiological situations. Gas chromatography for the determination of carbohydrate concentrations in the haemolymph was introduced. The individual bee was anesthetized by CO2 and punctured at tergum III in order to …	WebOfScience
ABRAHAM R	RECORDING THE FLIGHT ACTIVITY OF INSECTS WITH A TIME SORTING TRAP WITH SPECIAL REGARD TO CLIMATIC DATA	1975	Faunistisch-Oekologische Mitteilungen	5	1-2	NA	11	22	3			WebOfScience
ABREITSGEM INST BIENENFORSCH (W GER)	ANNUAL MEETING OF THE WORKING GROUP OF THE INSTITUTE FOR APIDOLOGY OF THE WEST GERMANY ERLANGEN WEST GERMANY OCTOBER 15-17 1974	1975	Apidologie	6	4	NA	381	395	0			WebOfScience
ACZYNSKA-HULEWICZOWA, TERESA	Self-fertility in di and tetraploid red clover [In Polish with Russian, English and German summ.]	1958	ROCZ NAUK ROLNICZ SER A	79	(1)	NA	151	160	0		An experiment was carried out to disclose the differences in self-fertility between di and tetraploid red clover. The investigations were performed on 20 2n-plants and 29 tetraploids. The experiment revealed, that the tetraploid red clover was more self-fertile than the diploid one, however this came to light when artificially self-pollinated. After free self-pollination the differences in self-f…	WebOfScience
ADIS J	ECO-ENTOMOLOGICAL OBSERVATIONS FROM THE AMAZON 5. FEEDING HABITS OF NEOTROPICAL BEE KILLERS AND RESIN BUGS APIOMERINAE REDUVIIDAE HETEROPTERA HEMIPTERA	1984	Revista de Biologia Tropical	32	1	NA	151	154	13			WebOfScience
ADIS, J	ECO-ENTOMOLOGICAL OBSERVATIONS FROM THE AMAZON .5. FEEDING-HABITS OF NEOTROPICAL BEE KILLERS AND RESIN BUGS (APIOMERINAE-REDUVIIDAE-HEMIPTERA)	1984	REVISTA DE BIOLOGIA TROPICAL	32	1	NA	151	153	13			WebOfScience
AESCHLIMANN J-P	NOTES ON THE WEST PALEARCTIC METOPIINES WITH DESCRIPTION OF 2 NEW SPECIES HYMENOPTERA ICHNEUMONIDAE	1983	Annales de la Societe Entomologique de France	19	1	NA	3	6	3		New host parasitoid relations and 1st records from various West-Palearctic countries are given, based on material recently examined. Two new species are described: Chorinaeus scrobipalpae from Germany and Triclistus anthophilae from Great Britain [UK].	WebOfScience
AESCHLIMANN, JP	NOTES ON THE WEST-PALEARCTIC METOPIINES, WITH DESCRIPTION OF 2 NEW SPECIES (HYMENOPTERA, ICHNEUMONIDAE)	1983	ANNALES DE LA SOCIETE ENTOMOLOGIQUE DE FRANCE	19	1	NA	3	6	3			WebOfScience
AHMADI M R	STUDY OF GENETIC VARIABILITY OF RESYNTHESIZED RAPE SEED FORMS	1991	Bodenkultur	42	3	NA	233	242	0		The genetic variability of 79 induced amphidiploid rape seed genotypes was investigated during two years under field and green house conditions. These lines were produced by artificial species hybridization between different forms of B. oleracea- and B. campestris and subsequent doubling of chromosomes of F1-generation by means of colchicine treatment. The resynthesized rape seed forms were compa…	WebOfScience
AHMADI, AA	INCIDENCE OF HONEYBEE (APIS-MELLIFERA) DISEASES AND PARASITES IN SOUTHERN IRAN	1984	BEE WORLD	65	3	NA	134	136	7	10.1080/0005772X.1984.11098792		WebOfScience
AHMADI, MR	STUDY OF GENETIC-VARIABILITY OF RESYNTHESIZED RAPE SEED FORMS	1991	BODENKULTUR	42	3	NA	233	241	0		The genetic variability of 79 induced amphidiploid rape seed genotypes was investigated during two years under field and green house conditions. These lines were produced by artifical species hybridization between different forms of B. oleracea- and B. campestris and subsequent doubling of chromosomes of F1-generation by means of colchicine treatment. The resynthesized rape seed forms were compar…	WebOfScience
AHNERT G; GLOSSMANN H; HABERMANN E	EFFECTS OF ION CHANNEL TOXINS AND SPECIFIC NEURO TOXINS ON THE CYCLIC NUCLEOTIDE CONTENT OF CEREBELLAR SLICES PRIMARY BRAIN CULTURES AND NEURAL CELL LINES	1979	Naunyn-Schmiedeberg's Archives of Pharmacology	307	2	NA	151	158	15	10.1007/BF00498457	c[cyclic]AMP and cGMP were measured in mouse cerebellar slices, neural cell lines and primary nerve cell cultures from rats after treatment with different neurotoxins and high K. The lines used were mouse C6 glioma, mouse 108CC15 neuroblastoma .times. rat glioma hybrid and mouse Neuro 2a neuroblastoma cells. Sea anemone toxin II (ATX II) which keeps the activated Na channels open raised the cGMP …	WebOfScience
AHNERT, G; GLOSSMANN, H; HABERMANN, E	EFFECTS OF ION CHANNEL TOXINS AND SPECIFIC NEUROTOXINS ON THE CYCLIC NUCLEOTIDE CONTENT OF CEREBELLAR SLICES, PRIMARY BRAIN CULTURES AND NEURAL CELL-LINES	1979	NAUNYN-SCHMIEDEBERGS ARCHIVES OF PHARMACOLOGY	307	2	NA	151	157	15	10.1007/BF00498457		WebOfScience
AIZENSHTAT, YA. S.	Effect of the amount of pollen on the behavior of hybrid offspring [English, German, and French summ.]	1960	VESTNIK SEL SKOKHOZ NAUKI	5		NA	50	59	0		A large number of experiments with intervarietal crosses of peas showed that pollination with a limited amount of pollen (10-15 pollen grains) results in a predominance of maternal characteristics in the offspring. This experiment serves to demonstrate the existence of a second, mentoral side to the sexual process in plants, and the effect of supplementary pollen tubes, not taking part directly i…	WebOfScience
AKRE, RD; MAYER, DF	BEES AND VESPINE WASPS	1994	BEE WORLD	75	1	NA	29	37	4	10.1080/0005772X.1994.11099191		WebOfScience
AL Naggar Y., Dabour K., Masry S., Sadek A., Naiem E., Giesy J.P.	Sublethal effects of chronic exposure to CdO or PbO nanoparticles or their binary mixture on the honey bee (Apis millefera L.)	2020	Environmental Science and Pollution Research	27	16		19004	19015	3	10.1007/s11356-018-3314-2	Cadmium and lead-based nanotechnologies are increasingly used in agricultural, industrial, and biological processes; however, potential adverse effects of nanomaterials on honey bees had not been assessed. In this study, effects of exposures to sublethal concentrations of PbO and CdO nanoparticles (NPs), either separately or in combination on honey bee (Apis mellifera) workers, were assessed. Hon…	Scopus
AL-Alam J., Chbani A., Faljoun Z., Millet M.	The use of vegetation, bees, and snails as important tools for the biomonitoring of atmospheric pollution—a review	2019	Environmental Science and Pollution Research	26	10		9391	9408	8	10.1007/s11356-019-04388-8	The continuous discharge of diverse chemical products in the environment is nowadays of great concern to the whole world as some of them persist in the environment leading to serious diseases. Several sampling techniques have been used for the characterization of this chemical pollution, although biomonitoring using natural samplers has recently become the technique of choice in this field due to…	Scopus
AL-Kahtani, Saad Naser; Bienefeld, Kaspar	The Nasonov Gland Pheromone is Involved in Recruiting Honeybee Workers for Individual Larvae to be Reared as Queens	2012	JOURNAL OF INSECT BEHAVIOR	25	4		392	400	1	10.1007/s10905-011-9307-3		WebOfScience
AL-Kahtani, Saad Naser; Bienefeld, Kaspar	The Nasonov Gland Pheromone is Involved in Recruiting Honeybee Workers for Individual Larvae to be Reared as Queens	2012	JOURNAL OF INSECT BEHAVIOR	25	4	NA	392	400	1			WebOfScience
ALBERTI G; ZECK-KAPP G	THE NUTRIMENTARY EGG DEVELOPMENT OF THE MITE VARROA-JACOBSONI ACARI ARACHNIDA AN ECTOPARASITE OF HONEYBEES APIS-MELLIFERA	1986	Acta Zoologica (Stockholm)	67	1	NA	11	26	16	10.1111/j.1463-6395.1986.tb00845.x	The fine structure of the female gonad of Varroa jacobsoni is described. There are two components: the ovary proper and the so-called lyrate organ. The ovary is the place where oocytes mature, embedded in a supporting tissue composed of two cell types; somacells 1 and somacells 2. The lyrate organ has a nutrimentary function and is comprised of two components: supporting cells and nutritive tissu…	WebOfScience
ALBERTI, G; ZECKKAPP, G	THE NUTRIMENTARY EGG DEVELOPMENT OF THE MITE, VARROA-JACOBSONI (ACARI, ARACHNIDA), AN ECTOPARASITE OF HONEY-BEES	1986	ACTA ZOOLOGICA	67	1	NA	11	25	16	10.1111/j.1463-6395.1986.tb00845.x		WebOfScience
ALEKSEEVA, E. S.	Foxtail millet breeding by hybridization [English and German summ.]	1958	VEST SEL SKOKHOZ NAUKI	1		NA	140	142	0		Resuits are given in 1956 experiments of the Ail-Union Scientific Research Institute on Fodder, on intervarietal crossings of foxtail millet [Setaria italica]. Variations of hybrid plants from parental forms were studied with obligate, free, and controlled - free pollinations of the following southern varieties: Omskii 10, Bashkirskii Krasnyi, Severnyi, Kunak, and Belozernyi. The hybrid Bashkirsk…	WebOfScience
ALEXANDER, R; ALAMILLO, JM; SALAMINI, F; BARTELS, D	A NOVEL EMBRYO-SPECIFIC BARLEY CDNA CLONE ENCODES A PROTEIN WITH HOMOLOGIES TO BACTERIAL GLUCOSE AND RIBITOL DEHYDROGENASE	1994	PLANTA	192	4	NA	519	525	27		In order to analyze the genetic programme expressed during the early stages of embryogenesis a cDNA clone bank was constructed from desiccation-tolerant excised barley embryos 18d after pollination (D. Bartels et al., 1988, Planta 175, 485-492). One of the selected cDNA clones pG31 encodes a transcript of 1300 nucleotides and a protein of 31 kDa, both are specifically expressed in developing embr…	WebOfScience
ALFKEN J.D.	ENTOMOLOGICAL EXPEDITION TO ABYSSINIA, 1926‐7. HYMENOPTERA, I: APOIDEA (EXCLUSIVE OF ANDRENA AND HALICTUS)	1932	Transactions of the Royal Entomological Society of London	80	1	NA	47	55	4	10.1111/j.1365-2311.1932.tb00081.x	[No abstract available]	Scopus
ALFKEN, J. D.	Noteworthy variety of N. rufipes	1924	VERHANDL VER NATURWISS UNTERHALT HAMBURG	8		NA	49	49	0		N. r. var. nigriventris, Germany.	WebOfScience
ALFKEN, J. D.	Apiden (Ins. Hym.) aus dem nordlichen und ostlichen Spanien, gesammelt 1914-1918 von Dr. F. Haas und 1923 von Prof. Dr. A. Seitz	1927	SENCKENBERGIANA	9	(6)	NA	223	234	2		A list of spp. in the following families. Colletidae, 13 spp.; Prosopis minuta v. nana (p.225). Andrenidae, 38 spp.; Andrena nitida y. hispanica (p.225) ; key to the varieties of A. nitida and A. pectoralis; A. p. var. alemannia (p.227), Germany; Melitta leporina v. nigrinotum (p.228). Halictidae, 38 spp. Apididae, 43 spp. Nomadidae, 11 spp. Megachilidae, 62 spp.; Osmia pallicornis, new to Spain;…	WebOfScience
ALFKEN, J. D.	Uber einige Bienen-Typen von Fabricius	1929	ZEITSCHR WISS INSEKTENBIOL	24	(1/3)	NA	14	17	0		The species herein treated have not been recognized since their description. The author has studied them from the types with the following conclusions: Andrena thoracica F, 2 [female] specimens in the Fabr. coll. at Kiel are identical, and are accepted as types of the species. A. bicolor F. bona sp. ( = A. gwynana W. K.); Prosopis minuta F., 1793 [long dash]Megilla minuta F., = P. sinuata Schck.)…	WebOfScience
ALFKEN, J. D.	Zwei neue Bienen von Kreta. (Hym. Apid.)	1930	MITTEIL DEUTSCHEN ENT GES	1	(2)	NA	27	30	0		Epeolus sigillatus (p. 27) ; Anthidium rufo-cinctum (p. 28) ; relationship with A. septemdentatum is shown in a table. Types in Zool. Mus., Berlin.	WebOfScience
ALFKEN, J. D.	Uber einige Weibchen der Prosopis variegata-Gruppe. (Hym. Apid.)	1931	DEUTSCHE ENT ZEITSCHR	1930	(4)	NA	176	178	2		Prosopis, key to [female] [female] of 5 spp. in the variegata group; P. excelsa (p.177), Persia, type in Zool. Mus., Berlin; P. effasciata (p.177), Asia Minor, type in author's coll.	WebOfScience
ALFONSUS, ERWIN C.	Disease resistance	1935	AMER BEE JOUR	75	(4)	NA	173	173	0		Work by Prof. Oswald Muck shows a decided variation in the susceptibility of various races of bees to Bacillus larvae infection. Races range from highest to lowest susceptibility as follows: Italian, Swiss (Black), German, Caucasian, Carniolan or Carinthian and Lower-Austrian Bees. With the Lower-Austrian race: 1. The addition of entire A.F.B. comb always yielded positive results. 2. Suspensions …	WebOfScience
ALLEN M F; BALL B V; WHITE R F; ANTONIW J F	THE DETECTION OF ACUTE PARALYSIS VIRUS IN VARROA-JACOBSONI BY THE USE OF A SIMPLE INDIRECT ELISA	1986	Journal of Apicultural Research	25	2	NA	100	105	70	10.1080/00218839.1986.11100700	A simple indirect enzyme-linked immunosorbent assay (ELISA) was used to detect and quantify acute paralysis virus (APV) in individual female Varroa jacobsoni collected from naturally infested honeybee (Apis mellifera) colonies in the Netherlands and Germany. The assay was very specific and sensitive, detecting the virus in concentrations as low as 3 ng/ml. Mites collected from both adult honeybee…	WebOfScience
ALLEN, MF; BALL, BV; WHITE, RF; ANTONIW, JF	THE DETECTION OF ACUTE PARALYSIS VIRUS IN VARROA-JACOBSONI BY THE USE OF A SIMPLE INDIRECT ELISA	1986	JOURNAL OF APICULTURAL RESEARCH	25	2	NA	100	105	70	10.1080/00218839.1986.11100700		WebOfScience
ALPAT'EV, A. V.; MIKHANOVA, YU. I.	Hybrids of beans with artificial pollination of unemasculated flowers [English, French and German summ.]	1960	VESTNIK SEL SKOKHOZ NAUKI	5		NA	60	66	0		A method is presented for artificial pollination of unemasculated buds, by which the harvest of beans was increased to 24%. The F1 in different combinations contained 50-100% hybrid plants. Cultivation of F1 and F2 hybrids at lowered temperature was favorable for the formation of cold-resistance and increased productivity. Descendants of the hybrids were studied to the F4. The highest yielding, m…	WebOfScience
ALTFELDER K; MUELLER U	CYCLIC NUCLEOTIDE-DEPENDENT PROTEIN KINASES IN THE NEURAL TISSUE OF THE HONEYBEE APIS-MELLIFERA	1991	Insect Biochemistry	21	5	NA	487	494	32	10.1016/0020-1790(91)90102-K	Tow cyclic nucleotide-dependent protein kinases have been purified and characterized from neural tissue of the honeybees Apis mellifera. The first kinase (Mr = 180,000) has a tetrameric structure with two regulatory and two catalytic subunits that dissociate upon addition of cAMP. The regulatory subunits exist in phsopho- and dephosphoform, which show electrophoretic mobilities in SDS-PAGE corres…	WebOfScience
ALTFELDER K; MUELLER U; MENZEL R	CALCIUM CALMODULIN AND CALCIUM PHOSPHOLIPID-DEPENDENT PROTEIN KINASES IN THE NEURAL TISSUE OF THE HONEYBEE APIS-MELLIFERA	1991	Insect Biochemistry	21	5	NA	479	486	17	10.1016/0020-1790(91)90101-J	The Ca2+/calmodulin and Ca2+/phospholipid-dependent protein kinases have been purified and characterized from neural tissue of the honeybee Apis mellifera. Ca2+/calmodulin-dependent protein kinase appeared as a multisubunit complex composed of three subunits that co-migrate with kinase activity during all purification steps. The three subunits had molecular weights of 52,000, 57,000 and 60,000, t…	WebOfScience
ALTFELDER, K; MULLER, U	CYCLIC NUCLEOTIDE-DEPENDENT PROTEIN-KINASES IN THE NEURAL TISSUE OF THE HONEYBEE APIS-MELLIFERA	1991	INSECT BIOCHEMISTRY	21	5	NA	487	494	32	10.1016/0020-1790(91)90102-K	Two cyclic nucleotide-dependent protein kinases have been purified and characterized from neural tissue of the honeybees Apis mellifera. The first kinase (M(r) = 180,000) has a tetrameric structure with two regulatory and two catalytic subunits that dissociate upon addition of cAMP. The regulatory subunits exist in phospho- and dephosphoform, which show electrophoretic mobilities in SDS-PAGE corr…	WebOfScience
ALTFELDER, K; MULLER, U; MENZEL, R	CA2+ CALMODULIN AND CA2+ PHOSPHOLIPID-DEPENDENT PROTEIN-KINASES IN THE NEURAL TISSUE OF THE HONEYBEE APIS-MELLIFERA	1991	INSECT BIOCHEMISTRY	21	5	NA	479	486	17	10.1016/0020-1790(91)90101-J	The Ca2+/calmodulin and Ca2+/phospholipid-dependent protein kinases have been purified and characterized from neural tissue of the honeybee Apis mellifera. Ca2+/calmodulin-dependent protein kinase appeared as a multisubunit complex composed of three subunits that co-migrate with kinase activity during all purification steps. The three subunits had molecular weights of 52,000, 57,000 and 60,000, t…	WebOfScience
ALTMANN G	THE MAGNETO TAXIS OF HONEY BEES APIS-MELLIFICA	1981	Anzeiger fuer Schaedlingskunde Pflanzenschutz Umweltschutz	54	12	NA	177	179	4	10.1007/BF01902235	When bees are kept under the influence of a synthetic magnetic field, 65% of them will remain near the main magnetic axis during the night. Due to greater activity during day, they show no preference for any arrangement in day time. Dependence of magnetotaxis upon variously orientated hives was not determined.	WebOfScience
ALTMANN G; WARNKE U	REGISTRATION OF ANIMAL MOVEMENTS WITH THE HELP OF BODY SURFACE CHARGES	1973	Experientia (Basel)	29	8	NA	1044	1044	4	10.1007/BF01930455		WebOfScience
ALTMANN G; WARNKE U	EFFECTS OF ELECTRIC ENVIRONMENTAL FACTORS ON THE BEHAVIOR OF CAGED HONEY BEES	1979	Anzeiger fuer Schaedlingskunde Pflanzenschutz Umweltschutz	52	2	NA	17	19	1	10.1007/BF01906620		WebOfScience
ALTMANN, G	STUDIES ON THE MAGNETOTAXIS OF HONEY BEES, APIS-MELLIFICA L	1981	ANZEIGER FUR SCHADLINGSKUNDE PFLANZENSCHUTZ UMWELTSCHUTZ	54	12	NA	177	179	4	10.1007/BF01902235		WebOfScience
ALTMANN, G; WARNKE, U	RECORDING ANIMAL MOTOR ACTIVITY USING ELECTRICAL BODY-SURFACE CHARGES	1973	EXPERIENTIA	29	8	NA	1044	1044	4	10.1007/BF01930455		WebOfScience
ALTMANN, G; WARNKE, U	EFFECTS OF ELECTRIC ENVIRONMENTAL-FACTORS ON THE BEHAVIOR OF ENCAGED HONEY BEES	1979	ANZEIGER FUR SCHADLINGSKUNDE PFLANZENSCHUTZ UMWELTSCHUTZ	52	2	NA	17	19	1	10.1007/BF01906620		WebOfScience
ALTMANN, G; WARNKE, U	THERMOGRAPHY OF HONEYBEE COLONIES IN WINTER INFLUENCED BY HIGH-VOLTAGE ELECTRIC-FIELDS	1987	JOURNAL OF APPLIED ENTOMOLOGY-ZEITSCHRIFT FUR ANGEWANDTE ENTOMOLOGIE	104	1	NA	69	73	1	10.1111/j.1439-0418.1987.tb00498.x		WebOfScience
ALTMANNN G; WARNKE U	THERMOGRAPHY OF HONEYBEE COLONIES IN WINTER INFLUENCED BY HIGH-VOLTAGE ELECTRIC FIELDS	1987	Journal of Applied Entomology	104	1	NA	69	73	1	10.1111/j.1439-0418.1987.tb00498.x	Honeybee colonies in winter exposed to 50 Hz electric fields at 400 V eff/m and 15 min application show abnormal reaction.	WebOfScience
AMMER, U; UTSCHICK, H; ANTON, H	EFFECTS OF ORGANIC AND CONVENTIONAL FARMING ON FLORA AND FAUNA	1988	FORSTWISSENSCHAFTLICHES CENTRALBLATT	107	5	NA	274	291	4	10.1007/BF02742197		WebOfScience
AMSEL, H. G.; KLIMESCH, J.	A new German species of Moodna inhabiting the nest of a bumble bee	1955	MITTEIL MUNCHNER ENT GES	44/45		NA	486	491	0		M. bombylicolella Amsel is described, from nest of Bombus hypnorum, in Germany. The larva and its chaetotaxy are described by J. KLIMESCH.	WebOfScience
ANDER, KJELL	On bumblebees and parasitic bumble-bees [German summ.]	1963	OPUSCULA ENTOMOL	28	(3)	NA	189	195	2		There are 27 spp. of Bombus and 8 of Psithyrus in Sweden. An account is given here of their distribution in the various Swedish provinces. P. norvegicus is reported as new for Sweden. Melanistic forms of several spp. of Bombus are discussed. || ABSTRACT AUTHORS: A. K. Winner	WebOfScience
ANDERSON, GOSTA; LOOF, BENGT	Variety tests and breeding work with maize at the Swedish Seed Association	1952	SVERIGES UTSADESFOREN TIDSKR	62	(4)	NA	323	345	0		Extremely early ripening maize can be grown for mature seed only in the most favorable southern part of Sweden, but even in that area maize for grain is not economical in comparison to other cereals. Maize for ensilage seems more promising; in trials yields up to 74,000 kg. of green bulk or 11,000 feeding units per ha. have been obtained. The best early var. for Sweden is the Eagle Hill; and the …	WebOfScience
ANHAEUSSER, H.	Keimung und Schlauchwachstum des Gymnospermenpollens unter besonderer Ber[long dash]cksichtigung des Wuchsstoffproblems	1953	BEITR BIOL PFLANZEN	29	(3)	NA	297	338	7		Pollen of Pinus montana and Ceratozamia spp. were used to test the effect of some substances on germination and pollen tube growth. Extracts from the ovules of Gingko and Taxus contain a promoting inhibiting system, changing during the development of the ovules. The pollination-drop of Taxus promotes germination and tube growth. Extracts from Pinus-pollen and Avena coleoptiles and solns. of beta-…	WebOfScience
ANON	DANISH PEST INFESTATION LABORATORY ANNUAL REPORT 1987	1987	Danish Pest Infestation Laboratory Annual Report			NA	1	116	2			WebOfScience
ARCHER M E; PHIPPS J D	A LATE COLONY OF VESPULA-GERMANICA HYMENOPTERA VESPIDAE AT PILHAM NEAR GAINSBOROUGH LINCOLNSHIRE UK	1982	Entomologist's Monthly Magazine	118	1412-1415	NA	71	73	1			WebOfScience
ARCHIMOWITSCH, A	SELECTIVE BREEDING OF SUGAR-BEETS IN RUSSIA AND THE USSR	1956	BOTANICAL REVIEW	22	1	NA	1	37	2	10.1007/BF02872454		WebOfScience
ARCHIMOWITSCH, A.	Selective breeding of sugar beets in Russia and the U.S.S.R.	1956	BOT REV	22	(1)	NA	1	37	2	10.1007/BF02872454	The paper describes the organization of selection work with sugar beets in pre-revolutionary Russia, including the Ukraine and in parts of Poland then belonging to Russia. The main results of this work are described as is the decline of all selection work during the revolution, the destruction of selection stations and the emigration of scientists during the revolutionary period. The re-establish…	WebOfScience
ARDITTI J.	An history of orchid hybridization, seed germination and tissue culture	1984	Botanical Journal of the Linnean Society	89	4	NA	359	381	20	10.1111/j.1095-8339.1984.tb02567.x	Orchids were probably hand‐pollinated for the first time in 1797–1799 by the German botanist, J. K. Wachter. The earliest description of orchid seedlings (Orchis morio and Bletia verecunda), was by the British botanist, R. A. Salisbury, in a paper delivered in 1802 and published in 1804. Germination of an orchid (Prescottia plantaginea) in a horticultural establishment was initially reported from…	Scopus
ARINSHTEIN, A. I.; LOSEVA, Z. E.	Selection of monoecious hemp in order to discover the proper conditions for encouraging monoeclsm in hemp [English summ.]	1958	TR PO PRIKLAD BOT GENET I SELEKT	31	(3)	NA	201	211	0		The original material used for the selection of monoecious hemp of the Central Russian type was monoecious feminized common hemp of the OCO-72 variety. As a result of selection carried out for many years, the number of monoecious plants of the new variety increased from 69.7 to 93.6%; this includes the monoecious feminized hemp the percentage of which was 18.3% in 1944; it rose to 70.6% in 1956. …	WebOfScience
ARINSTEIN, A. I.; LOSSEVA, Z. E.	Monoecious hemp breeding and conditions for its manifestation	1958	TR PRIKLAD BOT GENET I SELEKTSII	31	(3)	NA	201	211	0		When monoecious hemp is grown isolated from other hemp varieties and seeds are pure for variety, monoecipus hemp consists of 98-99% of monoecious and uniformly ripening plants. If seeds are not pure, next year the percentage will increase to 4-7% and a year later to 8-12%. Monoecious hemp cannot be grown for seed without isolation from dioecious varieties. The greatest number of monoecious plants…	WebOfScience
ARMSTRONG, J. M.	A tetraploid form of annual rape induced by colchicine	1950	TRANS ROY SOC CANADA SEC 5 3RD SER	44		NA	21	38	6		Tetraploid strains of annual rape were produced by subjecting germinating seed to colchicine treatment. The tetraploid plants excelled the diploid in yield and seed size. Significant differences within the tetraploid strains showed that further selection would be effective. Meiotic studies showed that tetraploid plants (2n = 40) had an avg. of 5.5 quadrivalents at the 1st metaphase and were chara…	WebOfScience
ARNDT E	CONTRIBUTIONS TO THE INSECT FAUNA OF THE GDR EAST GERMANY GENUS CARABUS LINNE. COLEOPTERA CARABIDAE	1989	Beitraege zur Entomologie	39	1	NA	63	103	5		From the G.D.R. 23 species of genus Carabus L. (Col., Carab.) are known. The presence of one species (C. variolosus F.) is doubtful, it was found in 1843 only. Two species (C. marginalis F. and C. menetriesi Hummel) are glacial relics and very rare at present. 10 species were found at least in 14 (of 15) districts recently. The most common and distinct adaptablest species are C. nemoralis Mueller…	WebOfScience
ARNOL'D, E.; Anonymous	Double flowers in Helianthus (German summary.)	1927	[JOUR EXP LANDW SUDOSTEN EUR RUSSL]	4	(1)	NA	150	154	0		Three strains of "double" H. annuus were studied. Group 1 has spherical heads, the outer flowers normally ligulate, and the others with very long, deeply 5-lobed corollas in whose depths hidden sterile, or at least indehiscent, anthers and long cleft stigmas are found. The flowers are wholly sterile. Group 2 has corollas as in 1, stamens separate., unequal and full of pollen, which falls on the s…	WebOfScience
ARNOLD H; SEITZ A; LOEHR G W	BEE HEXO KINASE AND THE TOXICITY OF MANNOSE TO BEES	1974	Hoppe-Seyler's Zeitschrift fuer Physiologische Chemie	355	3	NA	266	272	9	10.1515/bchm2.1974.355.1.266		WebOfScience
ARNOLD, H; SEITZ, U; LOHR, GW	BEE HEXOKINASE AND TOXICITY OF MANNOSE TO BEES	1974	HOPPE-SEYLERS ZEITSCHRIFT FUR PHYSIOLOGISCHE CHEMIE	355	3	NA	266	272	9	10.1515/bchm2.1974.355.1.266		WebOfScience
ASCHOFF J	ANTICIPATION OF A DAILY MEAL A PROCESS OF LEARNING DUE TO ENTRAINMENT	1986	Monitore Zoologico Italiano	20	2	NA	195	220	55		In many animals, single daily meals are anticipated in physiological and behavioral activities as especially documented by the 'anticipatory activity' (AA) of rats prior to the meals, and the early arrivals of bees at a food dish offered daily at a certain time of day. Both phenomena have been described as a process of 'learning' but can as well be explained as resulting from the entrainment of a…	WebOfScience
ASCHOFF, J	ANTICIPATION OF A DAILY MEAL - A PROCESS OF LEARNING DUE TO ENTRAINMENT	1986	MONITORE ZOOLOGICO ITALIANO-ITALIAN JOURNAL OF ZOOLOGY	20	2	NA	195	219	55			WebOfScience
AUBERT, JACQUES-F.	Decouverte d'une nouvelle colonie d'Epeoloides coecutiens F. [Hym., Apidae]	1954	BULL SOC ENT FRANCE	59	(5/6)	NA	76	78	0		A single male of this rare sp. was taken in 1948 and 2 others only in 1953, both times on Lythrum salicaria, in a bird protection reservation near Lake Neuchatel, Switzerland. Repeated search, during the intervening yrs., failed to show any other specimens. A detailed review, with discussion, is given of all the past records of this rare sp. These Swiss specimens are exactly like some from n. Ger…	WebOfScience
AUFHAMMER W; KUEBLER E	YIELD DEVELOPMENT OF OPEN POLLINATED AND HYBRID WINTER RYE VARIETIES SECALE-CEREALE L. AS A FUNCTION OF STAND ESTABLISHMENT	1989	Bodenkultur	40	3	NA	207	220	1		In a two years field trial (1984/85, 1985/86) at the Ihinger Hof experimental station (470 to 500 m a.s.l.) the hybrid varieties Akkord and Format were compared to the traditional open pollinated varieties Danko and Halo. According to high costs for hybrid seed material yield development in dependence of stand establishment was investigated. Besides varieties the design included the factors (leve…	WebOfScience
AUFHAMMER W; PETER M	INVESTIGATIONS ON THE UTILIZATION OF THE GENERATIVE STORAGE POTENTIAL OF INDETERMINATED FIELD BEAN GENOTYPES VICIA-FABA L	1988	Journal of Agronomy and Crop Science	161	2	NA	90	100	2	10.1111/j.1439-037X.1988.tb00336.x	The gradation in seed yield between and within the inflorescences of a field bean plant results from a hierarchical control by way of internal competition in connection with hormonal regulation. Following this hypothesis in genotypes with different yielding capacity (2 inbred lines, 1 hybrid) the two proximal flowers/inflorescence of the nodes 3.sbd.6 (counted from the bottom of the plant) were e…	WebOfScience
AUFHAMMER, G; SCHNEIDER, R; FISCHBECK, G	ERGEBNISSE VON VERSUCHEN ZUR VERBESSERUNG DER FERTILITAT VON WEIZEN-ROGGEN-BASTARDEN (TRITICALE)	1961	ZEITSCHRIFT FUR PFLANZENZUCHTUNG-JOURNAL OF PLANT BREEDING	45	3-4	NA	212	&	8			WebOfScience
AUFHAMMER, W; KUBLER, E	YIELD DEVELOPMENT OF OPEN POLLINATED AND HYBRID WINTER RYE VARIETIES (SECALE-CEREALE L) AS A FUNCTION OF STAND ESTABLISHMENT	1989	BODENKULTUR	40	3	NA	207	220	1			WebOfScience
AUFHAMMER, W; PETER, M	INVESTIGATIONS ON THE UTILIZATION OF THE GENERATIVE STORAGE POTENTIAL OF INDETERMINATED FIELD BEAN GENOTYPES (VICIA-FABA L)	1988	JOURNAL OF AGRONOMY AND CROP SCIENCE-ZEITSCHRIFT FUR ACKER UND PFLANZENBAU	161	2	NA	90	100	2	10.1111/j.1439-037X.1988.tb00336.x		WebOfScience
AUTRUM, H.; KNEITZ, H.	Poison secretion in the poison gland of the honey bee in relation to age	1959	BIOL ZENTRALBL	78	(4)	NA	598	602	11		Secretion begins just prior to emergence and increases slowly toward a maximum reached between the 10th and 16th day. For summer bees secretion ceases after 20 days. Foraging bees which no longer act as guards are unable to refill an emptied poison sac. In contrast, winter bees which emerged in autumn are still capable of secreting small amounts of poison in the spring. The study was based upon a…	WebOfScience
AYASSE M; ENGELS W; HEFETZ A; LUEBKE G; FRANCKE W	ONTOGENETIC PATTERNS IN AMOUNTS AND PROPORTIONS OF DUFOUR'S GLAND VOLATILE SECRETIONS IN VIRGIN AND NESTING QUEENS OF LASIOGLOSSUM-MALACHURUM HYMENOPTERA HALICTIDAE	1990	Zeitschrift fuer Naturforschung Section C Journal of Biosciences	45	6	NA	709	714	17		In the primitively eusocial sweat bee, Lasioglossum malachurum, 66 volatile compounds could be identified from queen Dufour's gland secretions. The patterns found in gynes and in old nesting queens differed in the absolute amounts of extractable volatiles as well as in the relative proportions. 3-methyl-3-butenyl octadecanoate is the main component in gynes, while 18-octadecanolide, 20-eicosanoli…	WebOfScience
AYASSE M; LEYS R; PAMILO P; TENGO J	KINSHIP IN COMMUNALLY NESTING ANDRENA HYMENOPTERA ANDRENIDAE BEES IS INDICATED BY COMPOSITION OF DUFOUR'S GLAND SECRETIONS	1990	Biochemical Systematics and Ecology	18	6	NA	453	460	15		The question whether in the communally nesting bees Andrena ferox Sm. and A. jacobi Perkins individuals of different nests, nest patches, and populations differ with respect to Dufour's gland compounds and enzyme patterns was studied. Colonies were different in the relative amounts of Dufour's gland compounds in virgin females of A. ferox, but not between females performing nesting activities. In…	WebOfScience
AYASSE, M; ENGELS, W; HEFETZ, A; LUBKE, G; FRANCKE, W	ONTOGENIC PATTERNS IN AMOUNTS AND PROPORTIONS OF DUFOUR GLAND VOLATILE SECRETIONS IN VIRGIN AND NESTING QUEENS OF LASIOGLOSSUM-MALACHURUM (HYMENOPTERA, HALICTIDAE)	1990	ZEITSCHRIFT FUR NATURFORSCHUNG C-A JOURNAL OF BIOSCIENCES	45	6	NA	709	714	17			WebOfScience
AYASSE, M; ENGELS, W; HEFETZ, A; TENGO, J; LUBKE, G; FRANCKE, W	ONTOGENIC PATTERNS OF VOLATILES IDENTIFIED IN DUFOURS GLAND EXTRACTS FROM QUEENS AND WORKERS OF THE PRIMITIVELY EUSOCIAL HALICTINE BEE, LASIOGLOSSUM-MALACHURUM (HYMENOPTERA, HALICTIDAE)	1993	INSECTES SOCIAUX	40	1	NA	41	58	20	10.1007/BF01338831	Ontogenetic patterns of volatile compounds identified in Dufour's gland extracts from queens and workers of the primitively eusocial sweat bee Lasioglossum malachurum (K.) were compared. Only young unmated queens showed high proportions of isopentenyl esters, while macrocyclic lactones were dominant in old breeding queens, spring queens, and workers. In young queens the relative and absolute amou…	WebOfScience
AYASSE, M; LEYS, R; PAMILO, P; TENGO, J	KINSHIP IN COMMUNALLY NESTING ANDRENA (HYMENOPTERA, ANDRENIDAE) BEES IS INDICATED BY COMPOSITION OF DUFOURS GLAND SECRETIONS	1990	BIOCHEMICAL SYSTEMATICS AND ECOLOGY	18	6	NA	453	460	15			WebOfScience
AYASSE, M; MARLOVITS, T; TENGO, J; TAGHIZADEH, T; FRANCKE, W	ARE THERE PHEROMONAL DOMINANCE SIGNALS IN THE BUMBLEBEE BOMBUS-HYPNORUM L (HYMENOPTERA, APIDAE)	1995	APIDOLOGIE	26	3	NA	163	180	72	10.1051/apido:19950301	In the bumblebee Bombus hypnorum (Apidae) 132 chemical compounds could be identified by GC/MS and coinjection. The behavior of individual workers was observed to characterize them as dominant, subordinate or foragers. Queens, dominance groups of workers and newly emerged workers showed significant differences in both the amounts and proportions of volatiles, in the status of the ovaries, in the s…	WebOfScience
Aagesen, L; Medan, D; Kellermann, J; Hilger, HH	Phylogeny of the tribe Colletieae (Rhamnaceae) - a sensitivity analysis of the plastid region trnL-trnF combined with morphology	2005	PLANT SYSTEMATICS AND EVOLUTION	250	3-4		197	214	26	10.1007/s00606-004-0204-5	The phylogenetic relationships within the tribe Colletieae (Rhamnaceae) were examined combining data from a previous morphological analysis with data from the trnL intron and trnL-F spacer. Previous studies have failed to confirm monophyly of the genus Discaria, the only genus of the tribe with an amphiantarctic distribution. The data set was analyzed using direct optimization as implemented in t…	WebOfScience
Aagesen, L; Medan, D; Kellermann, J; Hilger, HH	Phylogeny of the tribe Colletieae (Rhamnaceae) - a sensitivity analysis of the plastid region trnL-trnF combined with morphology	2005	PLANT SYSTEMATICS AND EVOLUTION	250	3-4	NA	197	214	26	10.1007/s00606-004-0204-5	The phylogenetic relationships within the tribe Colletieae (Rhamnaceae) were examined combining data from a previous morphological analysis with data from the trnL intron and trnL-F spacer. Previous studies have failed to confirm monophyly of the genus Discaria, the only genus of the tribe with an amphiantarctic distribution. The data set was analyzed using direct optimization as implemented in t…	WebOfScience
Abakar, M. F.; Schelling, E.; Bechir, M.; Ngandolo, B. N.; Pfister, K.; Alfaroukh, I. O.; Hassane, H. M.; Zinsstag, J.	Trends in health surveillance and joint service delivery for pastoralists in West and Central Africa	2016	REVUE SCIENTIFIQUE ET TECHNIQUE-OFFICE INTERNATIONAL DES EPIZOOTIES	35	2		683	691	8	10.20506/rst.35.2.2549	In most sub-Saharan African countries, pastoralism represents an important economic resource and contributes significantly to national growth; however, challenges remain, particularly in providing social services to pastoralists (especially health and education) and in avoiding conflict with local sedentary communities and local authorities. All of this takes place while pastoralists try to maint…	WebOfScience
Abakar, M. F.; Schelling, E.; Bechir, M.; Ngandolo, B. N.; Pfister, K.; Alfaroukh, I. O.; Hassane, H. M.; Zinsstag, J.	Trends in health surveillance and joint service delivery for pastoralists in West and Central Africa	2016	REVUE SCIENTIFIQUE ET TECHNIQUE-OFFICE INTERNATIONAL DES EPIZOOTIES	35	2	NA	683	691	8		In most sub-Saharan African countries, pastoralism represents an important economic resource and contributes significantly to national growth; however, challenges remain, particularly in providing social services to pastoralists (especially health and education) and in avoiding conflict with local sedentary communities and local authorities. All of this takes place while pastoralists try to maint…	WebOfScience
Abbas F., Ke Y., Yu R., Yue Y., Amanullah S., Jahangir M.M., Fan Y.	Volatile terpenoids: multiple functions, biosynthesis, modulation and manipulation by genetic engineering	2017	Planta	246	5		803	816	34	10.1007/s00425-017-2749-x	Main conclusion: Terpenoids play several physiological and ecological functions in plant life through direct and indirect plant defenses and also in human society because of their enormous applications in the pharmaceutical, food and cosmetics industries. Through the aid of genetic engineering its role can by magnified to broad spectrum by improving genetic ability of crop plants, enhancing the a…	Scopus
Abbas M., Klein A.-M., Ebeling A., Oelmann Y., Ptacnik R., Weisser W.W., Hillebrand H.	Plant diversity effects on pollinating and herbivorous insects can be linked to plant stoichiometry	2014	Basic and Applied Ecology	15	2		169	178	16	10.1016/j.baae.2014.02.001	Changes in plant diversity have consequences for higher trophic levels, e.g., higher plant diversity can enhance the reproduction and fitness of plant-associated insects. This response of higher trophic levels potentially depends on diversity-related changes in both resource quantity (abundance) and quality (nutritional content). The availability of elemental nutrients in plant resources is one a…	Scopus
Abbas M., Klein A.-M., Ebeling A., Oelmann Y., Ptacnik R., Weisser W.W., Hillebrand H.	Plant diversity effects on pollinating and herbivorous insects can be linked to plant stoichiometry	2014	Basic and Applied Ecology	15	2		169	178	NA	10.1016/j.baae.2014.02.001	Changes in plant diversity have consequences for higher trophic levels, e.g., higher plant diversity can enhance the reproduction and fitness of plant-associated insects. This response of higher trophic levels potentially depends on diversity-related changes in both resource quantity (abundance) and quality (nutritional content). The availability of elemental nutrients in plant resources is one a…	Scopus
Abbas, Maike; Klein, Alexandra-Maria; Ebeling, Anne; Oelmann, Yvonne; Ptacnik, Robert; Weisserg, Wolfgang W.; Hillebrand, Helmut	Plant diversity effects on pollinating and herbivorous insects can be linked to plant stoichiometry	2014	BASIC AND APPLIED ECOLOGY	15	2		169	178	15	10.1016/j.baae.2014.02.001	Changes in plant diversity have consequences for higher trophic levels, e.g., higher plant diversity can enhance the reproduction and fitness of plant-associated insects. This response of higher trophic levels potentially depends on diversity-related changes in both resource quantity (abundance) and quality (nutritional content). The availability of elemental nutrients in plant resources is one a…	WebOfScience
Abbas, Maike; Klein, Alexandra-Maria; Ebeling, Anne; Oelmann, Yvonne; Ptacnik, Robert; Weisserg, Wolfgang W.; Hillebrand, Helmut	Plant diversity effects on pollinating and herbivorous insects can be linked to plant stoichiometry	2014	BASIC AND APPLIED ECOLOGY	15	2	NA	169	178	15		Changes in plant diversity have consequences for higher trophic levels, e.g., higher plant diversity can enhance the reproduction and fitness of plant-associated insects. This response of higher trophic levels potentially depends on diversity-related changes in both resource quantity (abundance) and quality (nutritional content). The availability of elemental nutrients in plant resources is one a…	WebOfScience
Abdel razik M.A.A.	Toxicity and side effects of some insecticides applied in cotton fields on Apis mellifera	2019	Environmental Science and Pollution Research	26	5		4987	4996	3	10.1007/s11356-018-04061-6	Honeybee (Apis mellifera L.) provides not only bee products of immense value but also render invaluable free service as cross-pollination and propagation of several cultivated and wild species, thereby, maintaining biological diversity. Bee larvae and adults might be killed or suffer various sublethal effects when placed in contact with pollen and nectar contaminated with insecticides. The presen…	Scopus
Abdel-Basset M., El-Shahat D., El-Henawy I., Sangaiah A.K.	A modified flower pollination algorithm for the multidimensional knapsack problem: human-centric decision making	2018	Soft Computing	22	13		4221	4239	16	10.1007/s00500-017-2744-y	In this paper, a new modified version of the flower pollination algorithm based on the crossover for solving the multidimensional knapsack problems called (MFPA) is proposed. MFPA uses the sigmoid function as a discretization method to deal with the discrete search space. The penalty function is added to the evaluation function to recognize the infeasible solutions and assess them. A two-stage pr…	Scopus
Abdel-Ghani A.H., Parzies H.K., Omary A., Geiger H.H.	Estimating the outcrossing rate of barley landraces and wild barley populations collected from ecologically different regions of Jordan	2004	Theoretical and Applied Genetics	109	3		588	595	78	10.1007/s00122-004-1657-1	The results of previous studies conducted at the University of Hohenheim and the International Center for Agricultural Research in the Dry Areas (ICARDA) indicated that the yielding ability and stability of barley (Hordeum vulgare L.) could be improved in environments with drought stress by increasing the level of heterozygosity. This would require increasing the outbreeding rate of locally adapt…	Scopus
Abdel-Ghani, AH; Parzies, HK; Omary, A; Geiger, HH	Estimating the outcrossing rate of barley landraces and wild barley populations collected from ecologically different regions of Jordan	2004	THEORETICAL AND APPLIED GENETICS	109	3		588	595	74	10.1007/s00122-004-1657-1	The results of previous studies conducted at the University of Hohenheim and the International Center for Agricultural Research in the Dry Areas (ICARDA) indicated that the yielding ability and stability of barley (Hordeum vulgare L.) could be improved in environments with drought stress by increasing the level of heterozygosity. This would require increasing the outbreeding rate of locally adapt…	WebOfScience
Abdel-Ghani, AH; Parzies, HK; Omary, A; Geiger, HH	Estimating the outcrossing rate of barley landraces and wild barley populations collected from ecologically different regions of Jordan	2004	THEORETICAL AND APPLIED GENETICS	109	3	NA	588	595	74		The results of previous studies conducted at the University of Hohenheim and the International Center for Agricultural Research in the Dry Areas (ICARDA) indicated that the yielding ability and stability of barley (Hordeum vulgare L.) could be improved in environments with drought stress by increasing the level of heterozygosity. This would require increasing the outbreeding rate of locally adapt…	WebOfScience
Abdel-Tawab M., Schmitz M., Kamlot S., Schubert-Zsilavecz M.	Dosing Accuracy of Two Disposable Insulin Pens According to New ISO 11608-1: 2012 Requirements	2016	Journal of Diabetes Science and Technology	10	1		157	161	3	10.1177/1932296815595983	Objective: The aim was to compare 2 disposable insulin pens, FlexTouch® (Novo Nordisk, insulin aspart) and SoloSTAR® (Sanofi, insulin glulisine), according to new ISO 11608-1:2012 requirements for dosing accuracy. Methods: Sixty pens of each type were tested at 1, 40, and 80 U doses. Following the new ISO requirements, each dose was delivered from the front, middle, and rear one-third of the pen.…	Scopus
Abel C., Clauss M., Schaub A., Gershenzon J., Tholl D.	Floral and insect-induced volatile formation in Arabidopsis lyrata ssp. petraea, a perennial, outcrossing relative of A. thaliana	2009	Planta	230	1		1	11	35	10.1007/s00425-009-0921-7	Volatile organic compounds have been reported to serve some important roles in plant communication with other organisms, but little is known about the biological functions of most of these substances. To gain insight into this problem, we have compared differences in floral and vegetative volatiles between two closely related plant species with different life histories. The self-pollinating annua…	Scopus
Abel S., Möllers C., Becker H.C.	Development of synthetic Brassica napus lines for the analysis of "fixed heterosis" in allopolyploid plants	2005	Euphytica	146	1-2		157	163	29	10.1007/s10681-005-3364-7	Allopolyploids are widely spread in the plant kingdom. Their success might be explained by positive interactions between homoeologous genes on their different genomes, similar to the positive interactions between different alleles of one gene causing heterosis in heterozygous diploid genotypes. In allopolyploids, such interactions can also occur in homozygous genotypes, and may therefore be calle…	Scopus
Abel, Christian; Clauss, Maria; Schaub, Andrea; Gershenzon, Jonathan; Tholl, Dorothea	Floral and insect-induced volatile formation in Arabidopsis lyrata ssp petraea, a perennial, outcrossing relative of A.thaliana	2009	PLANTA	230	1		1	11	37	10.1007/s00425-009-0921-7	Volatile organic compounds have been reported to serve some important roles in plant communication with other organisms, but little is known about the biological functions of most of these substances. To gain insight into this problem, we have compared differences in floral and vegetative volatiles between two closely related plant species with different life histories. The self-pollinating annua…	WebOfScience
Abel, Christian; Clauss, Maria; Schaub, Andrea; Gershenzon, Jonathan; Tholl, Dorothea	Floral and insect-induced volatile formation in Arabidopsis lyrata ssp petraea, a perennial, outcrossing relative of A.thaliana	2009	PLANTA	230	1	NA	1	11	37		Volatile organic compounds have been reported to serve some important roles in plant communication with other organisms, but little is known about the biological functions of most of these substances. To gain insight into this problem, we have compared differences in floral and vegetative volatiles between two closely related plant species with different life histories. The self-pollinating annua…	WebOfScience
Abel, R; Rybak, J; Menzel, R	Structure and response patterns of olfactory interneurons in the honeybee, Apis mellifera	2001	JOURNAL OF COMPARATIVE NEUROLOGY	437	3	NA	363	383	161	10.1002/cne.1289	To analyze morphologic and physiological properties of olfactory interneurons in the honeybee, Apis mellifera, antennal lobe (AL) neurons were intracellularly recorded and subsequently labeled with Neurobiotin. Additional focal injections were carried out with cobalt hexamine chloride and dextran fluorescent markers. Olfactory interneurons (projection neurons, PNs) project by means of five tracts…	WebOfScience
Abel, S; Mollers, C; Becker, HC	Development of synthetic Brassica napus lines for the analysis of "fixed heterosis" in allopolyploid plants	2005	EUPHYTICA	146	1-2		157	163	27	10.1007/s10681-005-3364-7	Allopolyploids are widely spread in the plant kingdom. Their success might be explained by positive interactions between homoeologous genes on their different genomes, similar to the positive interactions between different alleles of one gene causing heterosis in heterozygous diploid genotypes. In allopolyploids, such interactions can also occur in homozygous genotypes, and may therefore be calle…	WebOfScience
Abel, S; Mollers, C; Becker, HC	Development of synthetic Brassica napus lines for the analysis of "fixed heterosis" in allopolyploid plants	2005	EUPHYTICA	146	1-2	NA	157	163	27	10.1007/s10681-005-3364-7	Allopolyploids are widely spread in the plant kingdom. Their success might be explained by positive interactions between homoeologous genes on their different genomes, similar to the positive interactions between different alleles of one gene causing heterosis in heterozygous diploid genotypes. In allopolyploids, such interactions can also occur in homozygous genotypes, and may therefore be calle…	WebOfScience
Abelleira Martinez, Oscar J.; Fremier, Alexander K.; Guenter, Sven; Bendana, Zayra Ramos; Vierling, Lee; Galbraith, Sara M.; Bosque-Perez, Nilsa A.; Ordonez, Jenny C.	Scaling up functional traits for ecosystem services with remote sensing: concepts and methods	2016	ECOLOGY AND EVOLUTION	6	13		4359	4371	25	10.1002/ece3.2201	Ecosystem service-based management requires an accurate understanding of how human modification influences ecosystem processes and these relationships are most accurate when based on functional traits. Although trait variation is typically sampled at local scales, remote sensing methods can facilitate scaling up trait variation to regional scales needed for ecosystem service management. We review…	WebOfScience
Abelleira Martinez, Oscar J.; Fremier, Alexander K.; Guenter, Sven; Bendana, Zayra Ramos; Vierling, Lee; Galbraith, Sara M.; Bosque-Perez, Nilsa A.; Ordonez, Jenny C.	Scaling up functional traits for ecosystem services with remote sensing: concepts and methods	2016	ECOLOGY AND EVOLUTION	6	13	NA	4359	4371	25		Ecosystem service-based management requires an accurate understanding of how human modification influences ecosystem processes and these relationships are most accurate when based on functional traits. Although trait variation is typically sampled at local scales, remote sensing methods can facilitate scaling up trait variation to regional scales needed for ecosystem service management. We review…	WebOfScience
Abera B., Negash L., Kumlehn J.	Reproductive biology in the medicinal plant, Plumbago zeylanica L.	2008	African Journal of Biotechnology	7	19		3447	3454	4		Plumbago zeylanica L. is an important medicinal plant traditionally used for the treatment of various diseases. Phenology from seed germination via vegetative growth to reproductive development was studied under glasshouse and nursery conditions. Seeds rapidly germinated on a mixture of nursery soil and cattle dung in a ratio of 3:1 filled in pots or on cultivated soil under nursery conditions as…	Scopus
Abera, Balcha; Negash, Legesse; Kumlehn, Jochen	Reproductive biology in the medicinal plant, Plumbago zeylanica L.	2008	AFRICAN JOURNAL OF BIOTECHNOLOGY	7	19		3447	3454	3		Plumbago zeylanica L. is an important medicinal plant traditionally used for the treatment of various diseases. Phenology from seed germination via vegetative growth to reproductive development was studied under glasshouse and nursery conditions. Seeds rapidly germinated on a mixture of nursery soil and cattle dung in a ratio of 3:1 filled in pots or on cultivated soil under nursery conditions as…	WebOfScience
Abera, Balcha; Negash, Legesse; Kumlehn, Jochen	Reproductive biology in the medicinal plant, Plumbago zeylanica L.	2008	African Journal of Biotechnology	7	19	NA	3447	3454	3		Plumbago zeylanica L. is an important medicinal plant traditionally used for the treatment of various diseases. Phenology from seed germination via vegetative growth to reproductive development was studied under glasshouse and nursery conditions. Seeds rapidly germinated on a mixture of nursery soil and cattle dung in a ratio of 3:1 filled in pots or on cultivated soil under nursery conditions as…	WebOfScience
Abou-Elwafa S.F., Büttner B., Kopisch-Obuch F.J., Jung C., Müller A.E.	Genetic identification of a novel bolting locus in Beta vulgaris which promotes annuality independently of the bolting gene B	2012	Molecular Breeding	29	4		989	998	11	10.1007/s11032-011-9671-x	Bolting tendency in the crop species Beta vulgaris, which includes sugar beet, is a complex trait governed by various environmental cues, including prolonged periods of cold temperatures over winter (vernalization) and photoperiod, and multiple genetic factors. Two loci which promote bolting in the absence of vernalization are known in beet, the major bolting locus B on chromosome II and the B2 l…	Scopus
Abou-Elwafa, Salah F.; Buettner, Bianca; Kopisch-Obuch, Friedrich J.; Jung, Christian; Mueller, Andreas E.	Genetic identification of a novel bolting locus in Beta vulgaris which promotes annuality independently of the bolting gene B	2012	MOLECULAR BREEDING	29	4		989	998	9	10.1007/s11032-011-9671-x	Bolting tendency in the crop species Beta vulgaris, which includes sugar beet, is a complex trait governed by various environmental cues, including prolonged periods of cold temperatures over winter (vernalization) and photoperiod, and multiple genetic factors. Two loci which promote bolting in the absence of vernalization are known in beet, the major bolting locus B on chromosome II and the B2 l…	WebOfScience
Abou-Elwafa, Salah F.; Buettner, Bianca; Kopisch-Obuch, Friedrich J.; Jung, Christian; Mueller, Andreas E.	Genetic identification of a novel bolting locus in Beta vulgaris which promotes annuality independently of the bolting gene B	2012	MOLECULAR BREEDING	29	4	NA	989	998	9		Bolting tendency in the crop species Beta vulgaris, which includes sugar beet, is a complex trait governed by various environmental cues, including prolonged periods of cold temperatures over winter (vernalization) and photoperiod, and multiple genetic factors. Two loci which promote bolting in the absence of vernalization are known in beet, the major bolting locus B on chromosome II and the B2 l…	WebOfScience
Abou-Steif, M. A. M.; Maier, Volker; Fuchs, J.; Mezger, M.; Pfeiffer, E. F.; Bounias, M.	Fluctuations of carbohydrates in haemolymph of honeybee (Apis mellifica) after fasting, feeding and stress	1993	Hormone and Metabolic Research	25	1	NA	4	8	11	10.1055/s-2007-1002034	The haemolymph of honeybee contains trehalose, a non-reducing disaccharide, glucose and fructose. The aim of this work was to describe changes of haemolymph sugar induced by different physiological situations. Gas chromatography for the determination of carbohydrate concentrations in the haemolymph was introduced. The individual bee was anesthetized by CO-2 and punctured at tergum III in order to…	WebOfScience
Abrahamczyk S.	Comparison of the ecology and evolution of plants with a generalist bird pollination system between continents and islands worldwide	2019	Biological Reviews	94	5		1658	1671	5	10.1111/brv.12520	Thousands of plant species worldwide are dependent on birds for pollination. While the ecology and evolution of interactions between specialist nectarivorous birds and the plants they pollinate is relatively well understood, very little is known on pollination by generalist birds. The flower characters of this pollination syndrome are clearly defined but the geographical distribution patterns, ha…	Scopus
Abrahamczyk S., Dannenberg L.S., Weigend M.	Pollination modes and divergent flower traits in three species of Plantago subgenus Plantago (Plantaginaceae)	2020	Flora: Morphology, Distribution, Functional Ecology of Plants	267		151601			NA	10.1016/j.flora.2020.151601	Different pollination modes have been reported from the genus Plantago, including cleistogamy, autogamy, ambophily and anemophily. However, these categories are no fixed units, but broad overlap exists between them. For several widely distributed P. species rigorous tests of the pollination mode are missing. Therefore, we analysed six floral traits and conducted pollination experiments of three c…	Scopus
Abrahamczyk S., Gottleuber P., Kessler M.	Seasonal changes in odour preferences by male euglossine bees (Hymenoptera: Apidae) and their ecological implications	2012	Apidologie	43	2		212	217	13	10.1007/s13592-011-0096-7	Orchid bees are an important group of specialized insect pollinators in the Neotropics. Male orchid bees are attracted by a wide range of aromatic substances often produced by flowers. Previous studies found that in some species the males change their aromatic preferences between seasons. In our study we documented seasonal changes of aromatic preferences in five euglossine bee assemblages along …	Scopus
Abrahamczyk S., Gottleuber P., Matauschek C., Kessler M.	Diversity and community composition of euglossine bee assemblages (Hymenoptera: Apidae) in western Amazonia	2011	Biodiversity and Conservation	20	13		2981	3001	33	10.1007/s10531-011-0105-1	Tropical forests are known for their diverse insect fauna. We aimed to determine the effect and relative importance of latitude, elevation and climatic factors affecting species richness and turnover in euglossine bee assemblages along a gradient of 18° latitude from tropical rainforests to subtropical, deciduous dry forests in Peru and Bolivia. Sixteen forest sites were sampled during the dry se…	Scopus
Abrahamczyk S., Janssens S., Xixima L., Ditsch B., Fischer E.	Impatiens pinganoensis(Balsaminaceae), a new species from Angola	2016	Phytotaxa	261	3		240	250	4	10.11646/phytotaxa.261.3.3	A new species, Impatiens pinganoensisis described from northern angola. It belongs to the Impatiens filicornucomplex and is closely related to I. filicornufrom western central africa, but differs in the decurrent petiole base, developing into cork ridges at older stems, its flower shape, i.e. the upper lateral petals laterally overtopping the lower lateral petals and by its characteristic white f…	Scopus
Abrahamczyk S., Kessler M.	Morphological and behavioural adaptations to feed on nectar: How feeding ecology determines the diversity and composition of hummingbird assemblages [Morphologische und Verhaltensanpassungen um Nektar zu fressen: Wie die Nahrungsökologie den Artenreichtum und die Zusammensetzung von Kolibrigemeinschaften bestimmt]	2014	Journal of Ornithology	156	2		333	347	24	10.1007/s10336-014-1146-5	Hummingbirds are the most specialised nectarivorous birds and show close ecological relationships to their food plants. Their small body size, bright colors, and unique behaviour have fascinated generations of naturalists. In this review, we investigate the morphological and behavioural adaptations of hummingbirds to feed on nectar and arthropods, and explore their diffuse co-evolution with their…	Scopus
Abrahamczyk S., Kessler M., Hanley D., Karger D.N., Müller M.P.J., Knauer A.C., Keller F., Schwerdtfeger M., Humphreys A.M.	Pollinator adaptation and the evolution of floral nectar sugar composition	2017	Journal of Evolutionary Biology	30	1		112	127	20	10.1111/jeb.12991	A long-standing debate concerns whether nectar sugar composition evolves as an adaptation to pollinator dietary requirements or whether it is ‘phylogenetically constrained’. Here, we use a modelling approach to evaluate the hypothesis that nectar sucrose proportion (NSP) is an adaptation to pollinators. We analyse ~ 2100 species of asterids, spanning several plant families and pollinator groups (…	Scopus
Abrahamczyk S., Kluge J., Gareca Y., Reichle S., Kessler M.	The influence of climatic seasonality on the diversity of different tropical pollinator groups	2011	PLoS ONE	6	11	e27115			29	10.1371/journal.pone.0027115	Tropical South America is rich in different groups of pollinators, but the biotic and abiotic factors determining the geographical distribution of their species richness are poorly understood. We analyzed the species richness of three groups of pollinators (bees and wasps, butterflies, hummingbirds) in six tropical forests in the Bolivian lowlands along a gradient of climatic seasonality and prec…	Scopus
Abrahamczyk S., Lozada-Gobilard S., Ackermann M., Fischer E., Krieger V., Redling A., Weigend M.	A question of data quality - Testing pollination syndromes in Balsaminaceae	2017	PLoS ONE	12	10	e0186125			5	10.1371/journal.pone.0186125	Pollination syndromes and their predictive power regarding actual plant-animal interactions have been controversially discussed in the past. We investigate pollination syndromes in Balsaminaceae, utilizing quantitative respectively categorical data sets of flower morphometry, signal and reward traits for 86 species to test for the effect of different types of data on the test patterns retrieved. …	Scopus
Abrahamczyk S., Poretschkin C., Renner S.S.	Evolutionary flexibility in five hummingbird/plant mutualistic systems: testing temporal and geographic matching	2017	Journal of Biogeography	44	8		1847	1855	5	10.1111/jbi.12962	Aim: Partners in co-evolutionary interactions must be ecologically interdependent and at least at some stage have matching traits and more or less overlapping ranges. As co-evolution is a process, neither the mutual dependence nor the trait and range matching are expected to be static or perfect. Here we investigate the extent of evolutionary flexibility in tight pollination mutualisms between hu…	Scopus
Abrahamczyk S., Renner S.S.	The temporal build-up of hummingbird/plant mutualisms in North America and temperate South America	2015	BMC Evolutionary Biology	15	1	104			23	10.1186/s12862-015-0388-z	Background: The 361 species of hummingbirds that occur from Alaska to Patagonia pollinate ~7,000 plant species with flowers morphologically adapted to them. To better understand this asymmetric diversity build-up, this study analyzes the origin of hummingbird/plant mutualisms in North America and temperate South America, based on new compilations of the 184 hummingbird-adapted species in North Am…	Scopus
Abrahamczyk S., Souto-Vilarós D., Mcguire J.A., Renner S.S.	Diversity and clade ages of West Indian hummingbirds and the largest plant clades dependent on them: A 5-9 Myr young mutualistic system	2015	Biological Journal of the Linnean Society	114	4		848	859	11	10.1111/bij.12476	We analysed the geographical origins and divergence times of the West Indian hummingbirds, using a large clock-dated phylogeny that included 14 of the 15 West Indian species and statistical biogeographical reconstruction. We also compiled a list of 101 West Indian plant species with hummingbird-adapted flowers (90 of them endemic) and dated the most species-rich genera or tribes, with together 41…	Scopus
Abrahamczyk S., Souto-Vilarós D., Renner S.S.	Escape from extreme specialization: Passionflowers, bats and the sword-billed hummingbird	2014	Proceedings of the Royal Society B: Biological Sciences	281	1795	20140888			36	10.1098/rspb.2014.0888	A striking example of plant/pollinator trait matching is found between Andean species of Passiflora with 6–14-cm-long nectar tubes and the sword-billed hummingbird, Ensifera ensifera, with up to 11-cm-long bills. Because of the position of their anthers and stigmas, and self-incompatibility, these passionflower species depend on E. ensifera for pollination. Field observations show that the bird a…	Scopus
Abrahamczyk S., Wohlgemuth T., Nobis M., Nyffeler R., Kessler M.	Shifts in food plant abundance for flower-visiting insects between 1900 and 2017 in the canton of Zurich, Switzerland	2020	Ecological Applications	30	6	e02138			NA	10.1002/eap.2138	Adult flower-visiting insects feed on nectar and pollen and partly collect floral resources to feed their larvae. The reduction in food availability has therefore been proposed as one of the main causes for the drastic decline in flower-visiting insects in Central Europe. We compared the current (2012–2017) abundances of food plants of different groups of flower-visiting insects to that of 1900–1…	Scopus
Abrahamczyk S., de Vos J.M., Sedivy C., Gottleuber P., Kessler M.	A humped latitudinal phylogenetic diversity pattern of orchid bees (Hymenoptera: Apidae: Euglossini) in western Amazonia: Assessing the influence of climate and geologic history	2014	Ecography	37	5		500	508	11	10.1111/j.1600-0587.2013.00417.x	Amazonian rainforests are among the most species-rich terrestrial habitats on Earth. The aim of this study was to analyze phylogenetic diversity (PD) patterns of orchid bee assemblages along a latitudinal gradient of 15° from northern Peru to central Bolivia and to relate them to climatic factors and geological history. We expanded an existing phylogeny of orchid bees and analyzed the PD of 15 or…	Scopus
Abrahamczyk, S.; Dannenberg, L. S.; Weigend, M.	Pollination modes and divergent flower traits in three species of Plantago subgenus Plantago (Plantaginaceae).	2020	Flora (Jena)	267					0	10.1016/j.flora.2020.151601	Different pollination modes have been reported from the genus Plantago, including cleistogamy, autogamy, ambophily and anemophily. However, these categories are no fixed units, but broad overlap exists between them. For several widely distributed P. species rigorous tests of the pollination mode are missing. Therefore, we analysed six floral traits and conducted pollination experiments of three c…	WebOfScience
Abrahamczyk, S.; Kessler, M.; Hanley, D.; Karger, D. N.; Mueller, M. P. J.; Knauer, A. C.; Keller, F.; Schwerdtfeger, M.; Humphreys, A. M.	Pollinator adaptation and the evolution of floral nectar sugar composition	2017	JOURNAL OF EVOLUTIONARY BIOLOGY	30	1		112	127	19	10.1111/jeb.12991	A long-standing debate concerns whether nectar sugar composition evolves as an adaptation to pollinator dietary requirements or whether it is 'phylogenetically constrained'. Here, we use a modelling approach to evaluate the hypothesis that nectar sucrose proportion (NSP) is an adaptation to pollinators. We analyse similar to 2100 species of asterids, spanning several plant families and pollinator…	WebOfScience
Abrahamczyk, S.; Kessler, M.; Hanley, D.; Karger, D. N.; Mueller, M. P. J.; Knauer, A. C.; Keller, F.; Schwerdtfeger, M.; Humphreys, A. M.	Pollinator adaptation and the evolution of floral nectar sugar composition	2017	JOURNAL OF EVOLUTIONARY BIOLOGY	30	1	NA	112	127	19		A long-standing debate concerns whether nectar sugar composition evolves as an adaptation to pollinator dietary requirements or whether it is 'phylogenetically constrained'. Here, we use a modelling approach to evaluate the hypothesis that nectar sucrose proportion (NSP) is an adaptation to pollinators. We analyse similar to 2100 species of asterids, spanning several plant families and pollinator…	WebOfScience
Abrahamczyk, S.; Souto-Vilaros, D.; Renner, S. S.	Escape from extreme specialization: passionflowers, bats and the sword-billed hummingbird	2014	PROCEEDINGS OF THE ROYAL SOCIETY B-BIOLOGICAL SCIENCES	281	1795	20140888			39	10.1098/rspb.2014.0888	A striking example of plant/pollinator trait matching is found between Andean species of Passiflora with 6-14-cm-long nectar tubes and the sword-billed hummingbird, Ensifera ensifera, with up to 11-cm-long bills. Because of the position of their anthers and stigmas, and self-incompatibility, these passionflower species depend on E. ensifera for pollination. Field observations show that the bird a…	WebOfScience
Abrahamczyk, S.; Souto-Vilaros, D.; Renner, S. S.	Escape from extreme specialization: passionflowers, bats and the sword-billed hummingbird	2014	PROCEEDINGS OF THE ROYAL SOCIETY B-BIOLOGICAL SCIENCES	281	1795	NA	40888	40888	39		A striking example of plant/pollinator trait matching is found between Andean species of Passiflora with 6-14-cm-long nectar tubes and the sword-billed hummingbird, Ensifera ensifera, with up to 11-cm-long bills. Because of the position of their anthers and stigmas, and self-incompatibility, these passionflower species depend on E. ensifera for pollination. Field observations show that the bird a…	WebOfScience
Abrahamczyk, Stefan	Comparison of the ecology and evolution of plants with a generalist bird pollination system between continents and islands worldwide	2019	BIOLOGICAL REVIEWS	94	5		1658	1671	4	10.1111/brv.12520	Thousands of plant species worldwide are dependent on birds for pollination. While the ecology and evolution of interactions between specialist nectarivorous birds and the plants they pollinate is relatively well understood, very little is known on pollination by generalist birds. The flower characters of this pollination syndrome are clearly defined but the geographical distribution patterns, ha…	WebOfScience
Abrahamczyk, Stefan	Comparison of the ecology and evolution of plants with a generalist bird pollination system between continents and islands worldwide	2019	BIOLOGICAL REVIEWS	94	5	NA	1658	1671	4		Thousands of plant species worldwide are dependent on birds for pollination. While the ecology and evolution of interactions between specialist nectarivorous birds and the plants they pollinate is relatively well understood, very little is known on pollination by generalist birds. The flower characters of this pollination syndrome are clearly defined but the geographical distribution patterns, ha…	WebOfScience
Abrahamczyk, Stefan; Dannenberg, Lea Sophie; Weigend, Maximilian	Pollination modes and divergent flower traits in three species of Plantago subgenus Plantago (Plantaginaceae)	2020	FLORA	267		151601			0	10.1016/j.flora.2020.151601	Different pollination modes have been reported from the genus Plantago, including cleistogamy, autogamy, ambophily and anemophily. However, these categories are no fixed units, but broad overlap exists between them. For several widely distributed P. species rigorous tests of the pollination mode are missing. Therefore, we analysed six floral traits and conducted pollination experiments of three c…	WebOfScience
Abrahamczyk, Stefan; Dannenberg, Lea Sophie; Weigend, Maximilian	Pollination modes and divergent flower traits in three species of Plantago subgenus Plantago (Plantaginaceae)	2020	FLORA	267		NA	51601	51601	0		Different pollination modes have been reported from the genus Plantago, including cleistogamy, autogamy, ambophily and anemophily. However, these categories are no fixed units, but broad overlap exists between them. For several widely distributed P. species rigorous tests of the pollination mode are missing. Therefore, we analysed six floral traits and conducted pollination experiments of three c…	WebOfScience
Abrahamczyk, Stefan; Gottleuber, Peter; Kessler, Michael	Seasonal changes in odour preferences by male euglossine bees (Hymenoptera: Apidae) and their ecological implications	2012	APIDOLOGIE	43	2		212	217	12	10.1007/s13592-011-0096-7	Orchid bees are an important group of specialized insect pollinators in the Neotropics. Male orchid bees are attracted by a wide range of aromatic substances often produced by flowers. Previous studies found that in some species the males change their aromatic preferences between seasons. In our study we documented seasonal changes of aromatic preferences in five euglossine bee assemblages along …	WebOfScience
Abrahamczyk, Stefan; Gottleuber, Peter; Kessler, Michael	Seasonal changes in odour preferences by male euglossine bees (Hymenoptera: Apidae) and their ecological implications	2012	APIDOLOGIE	43	2	NA	212	217	12		Orchid bees are an important group of specialized insect pollinators in the Neotropics. Male orchid bees are attracted by a wide range of aromatic substances often produced by flowers. Previous studies found that in some species the males change their aromatic preferences between seasons. In our study we documented seasonal changes of aromatic preferences in five euglossine bee assemblages along …	WebOfScience
Abrahamczyk, Stefan; Gottleuber, Peter; Matauschek, Christian; Kessler, Michael	Diversity and community composition of euglossine bee assemblages (Hymenoptera: Apidae) in western Amazonia	2011	BIODIVERSITY AND CONSERVATION	20	13		2981	3001	37	10.1007/s10531-011-0105-1	Tropical forests are known for their diverse insect fauna. We aimed to determine the effect and relative importance of latitude, elevation and climatic factors affecting species richness and turnover in euglossine bee assemblages along a gradient of 18A degrees A latitude from tropical rainforests to subtropical, deciduous dry forests in Peru and Bolivia. Sixteen forest sites were sampled during …	WebOfScience
Abrahamczyk, Stefan; Gottleuber, Peter; Matauschek, Christian; Kessler, Michael	Diversity and community composition of euglossine bee assemblages (Hymenoptera: Apidae) in western Amazonia	2011	BIODIVERSITY AND CONSERVATION	20	13	NA	2981	3001	37		Tropical forests are known for their diverse insect fauna. We aimed to determine the effect and relative importance of latitude, elevation and climatic factors affecting species richness and turnover in euglossine bee assemblages along a gradient of 18A degrees A latitude from tropical rainforests to subtropical, deciduous dry forests in Peru and Bolivia. Sixteen forest sites were sampled during …	WebOfScience
Abrahamczyk, Stefan; Jansens, Steven; Xixima, Lazaro; Ditsch, Barbara; Fischer, Eberhard	Impatiens pinganoensis (Balsaminaceae), a new species from Angola	2016	PHYTOTAXA	261	3		240	250	4	10.11646/phytotaxa.261.3.3	A new species, Impatiens pinganoensis is described from northern Angola. It belongs to the Impatiens filicornu complex and is closely related to I. filicornu from western central Africa, but differs in the decurrent petiole base, developing into cork ridges at older stems, its flower shape, i.e. the upper lateral petals laterally overtopping the lower lateral petals and by its characteristic whit…	WebOfScience
Abrahamczyk, Stefan; Jansens, Steven; Xixima, Lazaro; Ditsch, Barbara; Fischer, Eberhard	Impatiens pinganoensis (Balsaminaceae), a new species from Angola	2016	PHYTOTAXA	261	3	NA	240	250	4		A new species, Impatiens pinganoensis is described from northern Angola. It belongs to the Impatiens filicornu complex and is closely related to I. filicornu from western central Africa, but differs in the decurrent petiole base, developing into cork ridges at older stems, its flower shape, i.e. the upper lateral petals laterally overtopping the lower lateral petals and by its characteristic whit…	WebOfScience
Abrahamczyk, Stefan; Kessler, Michael	Morphological and behavioural adaptations to feed on nectar: how feeding ecology determines the diversity and composition of hummingbird assemblages	2015	JOURNAL OF ORNITHOLOGY	156	2		333	347	24	10.1007/s10336-014-1146-5	Hummingbirds are the most specialised nectarivorous birds and show close ecological relationships to their food plants. Their small body size, bright colors, and unique behaviour have fascinated generations of naturalists. In this review, we investigate the morphological and behavioural adaptations of hummingbirds to feed on nectar and arthropods, and explore their diffuse co-evolution with their…	WebOfScience
Abrahamczyk, Stefan; Kessler, Michael	Morphological and behavioural adaptations to feed on nectar: how feeding ecology determines the diversity and composition of hummingbird assemblages	2015	JOURNAL OF ORNITHOLOGY	156	2	NA	333	347	24		Hummingbirds are the most specialised nectarivorous birds and show close ecological relationships to their food plants. Their small body size, bright colors, and unique behaviour have fascinated generations of naturalists. In this review, we investigate the morphological and behavioural adaptations of hummingbirds to feed on nectar and arthropods, and explore their diffuse co-evolution with their…	WebOfScience
Abrahamczyk, Stefan; Kluge, Juergen; Gareca, Yuvinka; Reichle, Steffen; Kessler, Michael	The Influence of Climatic Seasonality on the Diversity of Different Tropical Pollinator Groups	2011	PLOS ONE	6	11	e27115			24	10.1371/journal.pone.0027115	Tropical South America is rich in different groups of pollinators, but the biotic and abiotic factors determining the geographical distribution of their species richness are poorly understood. We analyzed the species richness of three groups of pollinators (bees and wasps, butterflies, hummingbirds) in six tropical forests in the Bolivian lowlands along a gradient of climatic seasonality and prec…	WebOfScience
Abrahamczyk, Stefan; Kluge, Juergen; Gareca, Yuvinka; Reichle, Steffen; Kessler, Michael	The Influence of Climatic Seasonality on the Diversity of Different Tropical Pollinator Groups	2011	PLoS One	6	11	NA	e27115	Article No.: e27115	24	10.1371/journal.pone.0027115	Tropical South America is rich in different groups of pollinators, but the biotic and abiotic factors determining the geographical distribution of their species richness are poorly understood. We analyzed the species richness of three groups of pollinators (bees and wasps, butterflies, hummingbirds) in six tropical forests in the Bolivian lowlands along a gradient of climatic seasonality and prec…	WebOfScience
Abrahamczyk, Stefan; Lozada-Gobilard, Sissi; Ackermann, Markus; Fischer, Eberhard; Krieger, Vera; Redling, Almut; Weigend, Maximilian	A question of data quality-Testing pollination syndromes in Balsaminaceae	2017	PLOS ONE	12	10	e0186125			5	10.1371/journal.pone.0186125	Pollination syndromes and their predictive power regarding actual plant-animal interactions have been controversially discussed in the past. We investigate pollination syndromes in Balsaminaceae, utilizing quantitative respectively categorical data sets of flower morphometry, signal and reward traits for 86 species to test for the effect of different types of data on the test patterns retrieved. …	WebOfScience
Abrahamczyk, Stefan; Lozada-Gobilard, Sissi; Ackermann, Markus; Fischer, Eberhard; Krieger, Vera; Redling, Almut; Weigend, Maximilian	A question of data quality-Testing pollination syndromes in Balsaminaceae	2017	PLoS One	12	10	NA	e0186125	Article No.: e0186125	5	10.1371/journal.pone.0186125	Pollination syndromes and their predictive power regarding actual plant-animal interactions have been controversially discussed in the past. We investigate pollination syndromes in Balsaminaceae, utilizing quantitative respectively categorical data sets of flower morphometry, signal and reward traits for 86 species to test for the effect of different types of data on the test patterns retrieved. …	WebOfScience
Abrahamczyk, Stefan; Poretschkin, Constantin; Renner, Susanne S.	Evolutionary flexibility in five hummingbird/plant mutualistic systems: testing temporal and geographic matching	2017	JOURNAL OF BIOGEOGRAPHY	44	8		1847	1855	4	10.1111/jbi.12962	Aim Partners in co-evolutionary interactions must be ecologically interdependent and at least at some stage have matching traits and more or less overlapping ranges. As co-evolution is a process, neither the mutual dependence nor the trait and range matching are expected to be static or perfect. Here we investigate the extent of evolutionary flexibility in tight pollination mutualisms between hum…	WebOfScience
Abrahamczyk, Stefan; Poretschkin, Constantin; Renner, Susanne S.	Evolutionary flexibility in five hummingbird/plant mutualistic systems: testing temporal and geographic matching	2017	JOURNAL OF BIOGEOGRAPHY	44	8	NA	1847	1855	4		Aim Partners in co-evolutionary interactions must be ecologically interdependent and at least at some stage have matching traits and more or less overlapping ranges. As co-evolution is a process, neither the mutual dependence nor the trait and range matching are expected to be static or perfect. Here we investigate the extent of evolutionary flexibility in tight pollination mutualisms between hum…	WebOfScience
Abrahamczyk, Stefan; Renner, Susanne S.	The temporal build-up of hummingbird/plant mutualisms in North America and temperate South America	2015	BMC EVOLUTIONARY BIOLOGY	15		104			23	10.1186/s12862-015-0388-z	Background: The 361 species of hummingbirds that occur from Alaska to Patagonia pollinate similar to 7,000 plant species with flowers morphologically adapted to them. To better understand this asymmetric diversity build-up, this study analyzes the origin of hummingbird/plant mutualisms in North America and temperate South America, based on new compilations of the 184 hummingbird-adapted species i…	WebOfScience
Abrahamczyk, Stefan; Renner, Susanne S.	The temporal build-up of hummingbird/plant mutualisms in North America and temperate South America	2015	BMC EVOLUTIONARY BIOLOGY	15		NA	104	104	23		Background: The 361 species of hummingbirds that occur from Alaska to Patagonia pollinate similar to 7,000 plant species with flowers morphologically adapted to them. To better understand this asymmetric diversity build-up, this study analyzes the origin of hummingbird/plant mutualisms in North America and temperate South America, based on new compilations of the 184 hummingbird-adapted species i…	WebOfScience
Abrahamczyk, Stefan; Souto-Vilaros, Daniel; McGuire, Jimmy A.; Renner, Susanne S.	Diversity and clade ages of West Indian hummingbirds and the largest plant clades dependent on them: a 5-9 Myr young mutualistic system	2015	BIOLOGICAL JOURNAL OF THE LINNEAN SOCIETY	114	4		848	859	10	10.1111/bij.12476	We analysed the geographical origins and divergence times of the West Indian hummingbirds, using a large clock-dated phylogeny that included 14 of the 15 West Indian species and statistical biogeographical reconstruction. We also compiled a list of 101 West Indian plant species with hummingbird-adapted flowers (90 of them endemic) and dated the most species-rich genera or tribes, with together 41…	WebOfScience
Abrahamczyk, Stefan; Souto-Vilaros, Daniel; McGuire, Jimmy A.; Renner, Susanne S.	Diversity and clade ages of West Indian hummingbirds and the largest plant clades dependent on them: a 5-9 Myr young mutualistic system	2015	BIOLOGICAL JOURNAL OF THE LINNEAN SOCIETY	114	4	NA	848	859	10		We analysed the geographical origins and divergence times of the West Indian hummingbirds, using a large clock-dated phylogeny that included 14 of the 15 West Indian species and statistical biogeographical reconstruction. We also compiled a list of 101 West Indian plant species with hummingbird-adapted flowers (90 of them endemic) and dated the most species-rich genera or tribes, with together 41…	WebOfScience
Abrahamczyk, Stefan; Wohlgemuth, Thomas; Nobis, Michael; Nyffeler, Reto; Kessler, Michael	Shifts in food plant abundance for flower-visiting insects between 1900 and 2017 in the canton of Zurich, Switzerland	2020	ECOLOGICAL APPLICATIONS	30	6				0	10.1002/eap.2138	Adult flower-visiting insects feed on nectar and pollen and partly collect floral resources to feed their larvae. The reduction in food availability has therefore been proposed as one of the main causes for the drastic decline in flower-visiting insects in Central Europe. We compared the current (2012-2017) abundances of food plants of different groups of flower-visiting insects to that of 1900-1…	WebOfScience
Abrahamczyk, Stefan; Wohlgemuth, Thomas; Nobis, Michael; Nyffeler, Reto; Kessler, Michael	Shifts in food plant abundance for flower-visiting insects between 1900 and 2017 in the canton of Zurich, Switzerland	2020	ECOLOGICAL APPLICATIONS	30	6	NA	NIL_92	NIL_102	0		Adult flower-visiting insects feed on nectar and pollen and partly collect floral resources to feed their larvae. The reduction in food availability has therefore been proposed as one of the main causes for the drastic decline in flower-visiting insects in Central Europe. We compared the current (2012-2017) abundances of food plants of different groups of flower-visiting insects to that of 1900-1…	WebOfScience
Abrahamczyk, Stefan; de Vos, Jurriaan M.; Sedivy, Claudio; Gottleuber, Peter; Kessler, Michael	A humped latitudinal phylogenetic diversity pattern of orchid bees ( Hymenoptera: Apidae: Euglossini) in western Amazonia: assessing the influence of climate and geologic history	2014	ECOGRAPHY	37	5		500	508	12	10.1111/j.1600-0587.2013.00417.x	Amazonian rainforests are among the most species-rich terrestrial habitats on Earth. The aim of this study was to analyze phylogenetic diversity (PD) patterns of orchid bee assemblages along a latitudinal gradient of 15 degrees from northern Peru to central Bolivia and to relate them to climatic factors and geological history. We expanded an existing phylogeny of orchid bees and analyzed the PD o…	WebOfScience
Abrahamczyk, Stefan; de Vos, Jurriaan M.; Sedivy, Claudio; Gottleuber, Peter; Kessler, Michael	A humped latitudinal phylogenetic diversity pattern of orchid bees ( Hymenoptera: Apidae: Euglossini) in western Amazonia: assessing the influence of climate and geologic history	2014	ECOGRAPHY	37	5	NA	500	508	12		Amazonian rainforests are among the most species-rich terrestrial habitats on Earth. The aim of this study was to analyze phylogenetic diversity (PD) patterns of orchid bee assemblages along a latitudinal gradient of 15 degrees from northern Peru to central Bolivia and to relate them to climatic factors and geological history. We expanded an existing phylogeny of orchid bees and analyzed the PD o…	WebOfScience
Abramson G., Soto C.A.T., Oña L.	The role of asymmetric interactions on the effect of habitat destruction in mutualistic networks	2011	PLoS ONE	6	6	e21028			8	10.1371/journal.pone.0021028	Plant-pollinator mutualistic networks are asymmetric in their interactions: specialist plants are pollinated by generalist animals, while generalist plants are pollinated by a broad range involving specialists and generalists. It has been suggested that this asymmetric -or disassortative- assemblage could play an important role in determining the observed equal susceptibility of specialist and ge…	Scopus
Abramson, Guillermo; Trejo Soto, Claudia A.; Ona, Leonardo	The Role of Asymmetric Interactions on the Effect of Habitat Destruction in Mutualistic Networks	2011	PLOS ONE	6	6	e21028			10	10.1371/journal.pone.0021028	Plant-pollinator mutualistic networks are asymmetric in their interactions: specialist plants are pollinated by generalist animals, while generalist plants are pollinated by a broad range involving specialists and generalists. It has been suggested that this asymmetric -or disassortative- assemblage could play an important role in determining the observed equal susceptibility of specialist and ge…	WebOfScience
Abramson, Guillermo; Trejo Soto, Claudia A.; Ona, Leonardo	The Role of Asymmetric Interactions on the Effect of Habitat Destruction in Mutualistic Networks	2011	PLoS One	6	6	NA	e21028	Article No.: e21028	10	10.1371/journal.pone.0021028	Plant-pollinator mutualistic networks are asymmetric in their interactions: specialist plants are pollinated by generalist animals, while generalist plants are pollinated by a broad range involving specialists and generalists. It has been suggested that this asymmetric -or disassortative- assemblage could play an important role in determining the observed equal susceptibility of specialist and ge…	WebOfScience
Abrol D.P., Shankar U., Kapil R.P.	Utilization of waste materials for management of alfalfa pollinating megachilid bees	2015	Entomologia Generalis	35	3		177	185	1	10.1127/entomologia/2015/0012	Hollow waste stems of sarkandas (Arundo sp. and Saccharum sp.) and castor (Ricinus communis L.) cut into small lengths were tried as nesting tunnels for culturing/keeping the wild bee pollinators. Of the four megachild bees, three of them easily accepted these tunnels for provisioning and nesting activities. The provisioning bees were the specialist pollinators of important crops like alfalfa (Me…	Scopus
Abrol, P. D.	Innovative method for safety of bees at hive entrance from predatory wasps (Hymenoptera: Vespidae).	2013	Entomologia Generalis	34	4		295	296	0		Members of the insect order Hymenoptera other than sawflies, ants and bees are often referred as wasps. There are more than 2. 000 varieties of wasps. These insects are medium sized (10-25 mm) and are readily distinguished by the bands of black and yellow or white on their abdomina. Several wasp species viz Vespa cincta, V. tropica, V. orientalis, V. ducalis, V. mandarinia, V. velutina, V. analis…	WebOfScience
Abs, Clemens	[Viability analysis of endangered spring habitat species Cochlearia bavarica VOGT and Cochlearia pyrenaica DC]	2002	[Viability analysis of endangered spring habitat species Cochlearia bavarica VOGT and Cochlearia pyrenaica DC]	Band 367		NA	i	xi, 1-131	0		This 131-page book is part of the Dissertationes Botanicae series. This band describes the site ecology and vegetation of the Bavarian habitats of two closely related Cochlearia species. The analysis includes for types of spring habitats, three of which are considered primary and other secondary habitats more subject to human influences. The text is written in German with a summary in English, a …	WebOfScience
Abstracts	Arbeitsgemeinschaft der Institute fur Bienenforschung, Bericht uber die Tagung in Hohenheim vom 15.-17.3.1983.	1984	Apidologie	14	4	NA	247	289	0			WebOfScience
Abstracts	Arbeitsgemeinschaft der Institute fur Bienenforschung. Bericht uber die Tagung in Stuttgart-Hohenheim vom 13-15.3.1984.	1984	Apidologie	15	3	NA	233	284	0			WebOfScience
Abstracts	Arbeitsgemeinschaft der Institute fur Bienenforschung. Bericht uber die Tagung in Friedrichsdorf vom 19.21.3.1986.	1987	Apidologie	17	4	NA	325	386	0			WebOfScience
Abstracts	Arbeitsgemeinschaft der Institute fur Bienenforschung. Bericht uber die Tagung in Mayen von 18.-20.-3. 1987.	1987	Apidologie	18	4	NA	335	393	0			WebOfScience
Abstracts	Arbeitsgemeinschaft der Institute fur Bienenforschung. Bericht uber die Tagung in Adelsdorf vom 28-30 Marz 1990.	1990	Apidologie	21	4	NA	323	377	0			WebOfScience
Abstracts	German Bee Research Institutes Seminar. Report on the Meeting at Lehnitz/Hohen Neuendorf, 24-26 March 1992.	1992	Apidologie	23	4	NA	323	389	0			WebOfScience
Abstracts	Arbeitsgemeinschaft der Institute fur Bienenforschung eV. Bericht der 41.Jahrestagung in Lunz am See, Osterreich, vom 29.-31. Marz 1994.	1994	Apidologie	25	5	NA	433	509	0			WebOfScience
Abstracts	German Bee Research Institutes Seminar. Report on the 42nd Meeting in Bonn-Rottgen, 28-30 March 1995.	1995	Apidologie	26	4	NA	305	360	0			WebOfScience
Abstracts	German Bee Research Institutes Seminar. Report on the 43rd meeting in Berlin-Spandau, 26-28 March 1996.	1996	Apidologie	27	4	NA	261	325	0		This meeting contains abstracts of 58 papers, each written in German, English, and French, covering bee forage and bee products, American foulbrood, varoosis, bee genetics, and bee management.	WebOfScience
Abstracts	German Bee Research Institutes Seminar. Report on the 44th meeting in Jena, 18-20 March 1997.	1997	Apidologie	28	3-4	NA	151	233	0			WebOfScience
Abstracts	German Bee Research Institutes Seminar. Report on the 45th meeting in Bremen, 24-26 March 1998.	1998	Apidologie	29	5	NA	391	477	0			WebOfScience
Abstracts	New demands for honeybee breeding in the 21th century.	1998	Pszczelnicze Zeszyty Naukowe	42	2	NA	1	98	0			WebOfScience
Abstracts	Association of Institutes for Bee Research Report of the 54th seminar in Veitshochheim 27-29 March 2007.	2007	Apidologie	38	5	NA	482	503	1			WebOfScience
Abstracts	Association of Institutes for Bee Research, Report of the 56th Seminar in Schwerin, 24-26 March 2009.	2009	Apidologie	40	6	NA	651	669	0			WebOfScience
Abstracts	Association of Institutes for Bee Research Report of the 57th Seminar in Bochum, 23-25 March 2010.	2010	Apidologie	41	6	NA	676	692	0			WebOfScience
Abstracts	Association of Institutes for Bee Research Report of the 58th Seminar in Berlin 28-31 March 2011.	2011	Apidologie	42	6	NA	771	796	0			WebOfScience
Abstracts	4th Conference of the DVG Specialist Group 'Bees' on 5th October 2018 in the framework of the DVG-Vet Congress in Berlin.	2018	Tieraerztliche Praxis Ausgabe G Grosstiere-Nutztiere	46	6	NA	A10	A14	0			WebOfScience
Abts, W.	Bee forage in nonindustrial areas.	1974	Rheinische Bienenzeitung	125; 126		NA	307	310; 335-340; 369-372, 374-375; 47-51	0		Deals with reafforestation, and species to be selected.	WebOfScience
Abu-Hammour K., Wittmann D.	Pollination and pollinators of Cucurbita pepo (Cucurbitaceae) in the Jordan valley to improve seed set	2010	Advances in Horticultural Science	24	4		249	256	2		The aim of this study was to reveal the reproductive system and identify the main pollinators in Jordan of squash (Cucurbita pepo). The research was conducted in Jordan at two different locations, one located 150 m below sea level. Anita variety was planted in both locations. Seeds were obtained from local markets. Cucurbita flowers were subjected to different pollination conditions, open versus …	Scopus
Abu-Hammour K.A., Wittmann D.	Pollination of Nigella sativa L. (Ranunculaceae) in Jordan Valley to improve seed set	2011	Advances in Horticultural Science	25	4		212	222	NA		In Jordan, pollination is one of the problems faced by plants under plastic houses, in open fields and in offseason planting. Therefore this study was conducted in Jordan to investigate the role of pollinators and to investigate the systems of pollination in Nigella sativa species grown at two different altitudes, 150 m under sea level and 200 m above sea level. Up to now little attention has bee…	Scopus
Accorti, M.; Barbattini, R.; Marchetti, S.	Diagnosis and control of Varroa jacobsoni in the field: a proposal for the unification of methodologies in experimental trials.	1986	Apicoltura, Italy		2	NA	165	185	0		Standardized methods used in cooperative research on Varroa,carried out by two institutes in Italy and one in the German Federal Republic, are described. They concern the following: (1) collection of mites dying from natural causes; (2) collection of mites falling to the bottom of the hive after chemical treatment; (3) estimation of the level of infestation in adult bees; (5) estimation of the st…	WebOfScience
Achenbach P., Fischer B., Harsch I.A., Meier G.R., Pscherer S., Reichel A., Weber S., Siegmund T., Voigt A., Weyrich P.	Impressions of German diabetologists from the this year's American Diabetes Congress in Orlando [Eindrücke Deutscher diabetologen vom diesjährigen Amerikanischen Diabeteskongreß in Orlando]	2004	Diabetes und Stoffwechsel	13	5		263	271	NA		[No abstract available]	Scopus
Achmad A., Sholihah F.R.L., Oktavianti W.F., Sasiarini L.	The relationship between the level of education and accuracy of insulin injection techniques in DM patients with measurement of HbA1c values	2019	Journal of Basic and Clinical Physiology and Pharmacology	30	6	20190303			NA	10.1515/jbcpp-2019-0303	Insulin therapy is a major part of diabetes treatment. The insulin injection technique must be done accurately and needs a professional process for diabetes mellitus (DM) patients. The aim of this research is to evaluate the relationship of education level pertaining to the accuracy of insulin injection techniques through HbA1c values. We used a cross-sectional study with sampling using a purposi…	Scopus
Ackermann K., Müller S., Radtke J.	Influence of honey-bees' (Apis mellifera) pollination on parameters of yield of highbush blueberry (Vaccinium corymbosum) [Einfluss der bestäubung durch die honigbiene (Apis mellifera) auf ertragsparameter der kulturheidelbeere (Vaccinium corymbosum)]	2009	Erwerbs-Obstbau	51	1		1	9	NA	10.1007/s10341-008-0073-0	The influence of honey-bees' pollination on parameters of yield of the three highbush blueberry varieties 'Bluecrop', 'Reka' and 'Brigitta Blue' was investigated. Four pollination variants were realized: 1. without cage; 2. cage with bees; 3. cage without bees; 4. fine-meshed bag. Total yield, fruit weight, seed production and phenology of the three varieties were examined. An enormously positive…	Scopus
Ackermann M., Achatz M., Weigend M.	Hybridization and crossability in Caiophora (Loasaceae subfam. Loasoideae): Are interfertile species and inbred populations results of a recent radiation?	2008	American Journal of Botany	95	9		1109	1121	13	10.3732/ajb.2007403	Interspecific hybridization is considered a possible mechanism of plant diversification. The Andes are a hotspot of biodiversity, but hybridization in Andean taxa has so far not been investigated intensively. The current study investigates crossability in Caiophora (Loasaceae subfam. Loasoideae) by experimental interspecific hybridization of seven different species. Hand pollination was undertake…	Scopus
Ackermann M., Weigend M.	Nectar, floral morphology and pollination syndrome in Loasaceae subfam. Loasoideae (Cornales)	2006	Annals of Botany	98	3		503	514	37	10.1093/aob/mcl136	• Background and Aims: Loasaceae subfam. Loasoideae are mostly distributed in South America (sea level to over 4500 m) with a wide range of animals documented as pollinators. The aim was to investigate correlations between nectar parameters, flower morphology, pollination syndrome and phylogeny. • Methods: Nectar was collected from 29 species from seven genera in the subfamily. Concentration and …	Scopus
Ackermann, D.; Adolf, K.; Toepel, E.	Position and tasks of winter rye breeding in the GDR.	1988	Feldwirtschaft	29	12	NA	539	540	0		Successes achieved in rye breeding programmes include short-strawed varieties (Pollux and Donar in 1981, Muro in 1984 and Peros in 1986) and more recently the development of varieties able to tolerate drought. Borrellus, which combines lodging resistance with the ability to grow well on sandy soil, shows promise as a replacement for Pluto. Attempts to breed varieties with improved fungal resistan…	WebOfScience
Ackermann, I. (et al.)	Data collection: special farm enterprises in livestock farming.	1993	Datensammlung: spezielle Betriebszweige in der Tierhaltung.	NA	Ed. 2	NA	143pp.	143pp.	0		The section on each enterprise includes data on feed rations, labour and equipment requirements and variable and capital costs and returns in average German farms. Different sections provide data on keeping horses, nurse cows, paddock sheep, goats, deer, geese, turkeys, chickens, ducks, rabbits, carp, trout, fish farming in general, and bees, as well as general data on premiums and subsidies, res…	WebOfScience
Ackermann, Kerstin; Mueller, Susann; Radtke, Jens	Influence of honey-bees' (Apis mellifera) pollination on parameters of yield of highbush blueberry (Vaccinium corymbosum)	2009	ERWERBS-OBSTBAU	51	1		1	9	0	10.1007/s10341-008-0073-0	The influence of honey-bees' pollination on parameters of yield of the three highbush blueberry varieties 'Bluecrop', 'Reka' and 'Brigitta Blue' was investigated. Four pollination variants were realized: 1. without cage; 2. cage with bees; 3. cage without bees; 4. fine-meshed bag. Total yield, fruit weight, seed production and phenology of the three varieties were examined.An enormously positive …	WebOfScience
Ackermann, Markus; Achatz, Michaela; Weigend, Maximilian	Hybridization and crossability in Caiophora (Loasaceae subfam. Loasoideae): Are interfertile species and inbred populations results of a recent radiation?	2008	AMERICAN JOURNAL OF BOTANY	95	9		1109	1121	13	10.3732/ajb.2007403	Interspecific hybridization is considered a possible mechanism of plant diversification. The Andes are a hotspot of biodiversity, but hybridization in Andean taxa has so far not been investigated intensively. The current study investigates crossability in Caiophora (Loasaccae subfam. Loasoideae) by experimental interspecific hybridization of seven different species. Hand pollination was undertake…	WebOfScience
Ackermann, Markus; Achatz, Michaela; Weigend, Maximilian	Hybridization and crossability in Caiophora (Loasaceae subfam. Loasoideae): Are interfertile species and inbred populations results of a recent radiation?	2008	AMERICAN JOURNAL OF BOTANY	95	9	NA	1109	1121	13	10.3732/ajb.2007403	Interspecific hybridization is considered a possible mechanism of plant diversification. The Andes are a hotspot of biodiversity, but hybridization in Andean taxa has so far not been investigated intensively. The current study investigates crossability in Caiophora (Loasaccae subfam. Loasoideae) by experimental interspecific hybridization of seven different species. Hand pollination was undertake…	WebOfScience
Ackermann, Markus; Weigend, Maximilian	Nectar, floral morphology and pollination syndrome in loasaceae subfam. Loasoideae (Cornales)	2006	ANNALS OF BOTANY	98	3		503	514	36	10.1093/aob/mcl136	center dot Background and Aims Loasaceae subfam. Loasoideae are mostly distributed in South America (sea level to over 4500 m) with a wide range of animals documented as pollinators. The aim was to investigate correlations between nectar parameters, flower morphology, pollination syndrome and phylogeny.center dot Methods Nectar was collected from 29 species from seven genera in the subfamily. Con…	WebOfScience
Ackermann, Markus; Weigend, Maximilian	Nectar, floral morphology and pollination syndrome in loasaceae subfam. Loasoideae (Cornales)	2006	ANNALS OF BOTANY	98	3	NA	503	514	36	10.1093/aob/mcl136	center dot Background and Aims Loasaceae subfam. Loasoideae are mostly distributed in South America (sea level to over 4500 m) with a wide range of animals documented as pollinators. The aim was to investigate correlations between nectar parameters, flower morphology, pollination syndrome and phylogeny.center dot Methods Nectar was collected from 29 species from seven genera in the subfamily. Con…	WebOfScience
Ackermann, Markus; Weigend, Maximilian	NOTES ON THE GENUS CAIOPHORA (LOASOIDEAE, LOASACEAE) IN CHILE AND NEIGHBOURING COUNTRIES	2007	Darwiniana (San Isidro)	45	1		45	67	4		Ackermann, M. & M. Weigend. 2007. Notes on the genus Caiophora (Loasoideae, Loasaceae) in Chile and neighbouring countries. Darwiniana 45(1): 45-67.This is the first revision for the representatives of the genus Caiophora (Loasaceae) in Chile. The genus is widely distributed in the Andes from Argentina/Chile in the South to Central Ecuador in the North, and comprises approximately 60 species. In …	WebOfScience
Ackermann, Markus; Weigend, Maximilian	NOTES ON THE GENUS CAIOPHORA (LOASOIDEAE, LOASACEAE) IN CHILE AND NEIGHBOURING COUNTRIES	2007	Darwiniana (San Isidro)	45	1	NA	45	67	4		Ackermann, M. & M. Weigend. 2007. Notes on the genus Caiophora (Loasoideae, Loasaceae) in Chile and neighbouring countries. Darwiniana 45(1): 45-67.This is the first revision for the representatives of the genus Caiophora (Loasaceae) in Chile. The genus is widely distributed in the Andes from Argentina/Chile in the South to Central Ecuador in the North, and comprises approximately 60 species. In …	WebOfScience
Acosta I., Cabanne G.S., Noll D., González-Acuña D., Pliscoff P., Vianna J.A.	Patagonian glacial effects on the endemic Green-backed Firecrown, Sephanoides sephaniodes (Aves: Trochilidae): evidence from species distribution models and molecular data	2020	Journal of Ornithology						NA	10.1007/s10336-020-01822-4	Climate changes during the late Pleistocene influenced the demography and distribution of species in Patagonia. During the last glacial maximum (LGM), ice sheets covered a great extent of the temperate rainforest in the western Patagonian Andes. The persistence of forest species in refugia during the LGM has been debated for many vertebrates, but rarely for birds. The Green-backed Firecrown (Seph…	Scopus
Acri-Nunes-Miranda R., Mondragón-Palomino M.	Expression of paralogous SEP-, FUL-, AG- and STK-like MADS-box genes in wild-type and peloric Phalaenopsis flowers	2014	Frontiers in Plant Science	5	MAR	76			29	10.3389/fpls.2014.00076	The diverse flowers of Orchidaceae are the result of several major morphological transitions, among them the most studied is the differentiation of the inner median tepal into the labellum, a perianth organ key in pollinator attraction. Type A peloria lacking stamens and with ectopic labella in place of inner lateral tepals are useful for testing models on the genes specifying these organs by com…	Scopus
Acri-Nunes-Miranda, Roberta; Mondragon-Palomino, Mariana	Expression of paralogous SEP-, FUL-, AG- and STK-like MADS-box genes in wild-type and peloric Phalaenopsis flowers	2014	FRONTIERS IN PLANT SCIENCE	5		76			33	10.3389/fpls.2014.00076	The diverse flowers of Orchidaceae are the result of several major morphological transitions, among them the most studied is the differentiation of the inner median tepal into the labellum, a perianth organ key in pollinator attraction. Type A peloria lacking stamens and with ectopic labella in place of inner lateral tepals are useful for testing models on the genes specifying these organs by com…	WebOfScience
Acri-Nunes-Miranda, Roberta; Mondragon-Palomino, Mariana	Expression of paralogous SEP-, FUL-, AG- and STK-like MADS-box genes in wild-type and peloric Phalaenopsis flowers	2014	FRONTIERS IN PLANT SCIENCE	5		NA	76	76	33		The diverse flowers of Orchidaceae are the result of several major morphological transitions, among them the most studied is the differentiation of the inner median tepal into the labellum, a perianth organ key in pollinator attraction. Type A peloria lacking stamens and with ectopic labella in place of inner lateral tepals are useful for testing models on the genes specifying these organs by com…	WebOfScience
Acuna, Rafael; Fliesswasser, Stella; Ackermann, Markus; Henning, Tilo; Luebert, Federico; Weigend, Maximilian	Phylogenetic relationships and generic re-arrangements in "South Andean Loasas" (Loasaceae)	2017	TAXON	66	2		365	378	9	10.12705/662.5	Loasaceae, a mostly American group, is one of the largest families of Cornales. In spite of considerable progress over the last 20 years, the relationships of some clades remain controversial, especially in the "South Andean Loasas" (SAL-Blumenbachia, Caiophora, Loasa, Scyphanthus). The present study addresses the phylogenetic relationships in SAL employing four plastid markers (rps16, trnL-trnF,…	WebOfScience
Acuna, Rafael; Fliesswasser, Stella; Ackermann, Markus; Henning, Tilo; Luebert, Federico; Weigend, Maximilian	Phylogenetic relationships and generic re-arrangements in "South Andean Loasas" (Loasaceae)	2017	TAXON	66	2	NA	365	378	9		Loasaceae, a mostly American group, is one of the largest families of Cornales. In spite of considerable progress over the last 20 years, the relationships of some clades remain controversial, especially in the "South Andean Loasas" (SAL-Blumenbachia, Caiophora, Loasa, Scyphanthus). The present study addresses the phylogenetic relationships in SAL employing four plastid markers (rps16, trnL-trnF,…	WebOfScience
Adam W., Blancafort L.	Stereoselective cycloaddition and epoxidation of enol ethers by α-peroxy lactone as a function of steric and stereoelectronic effects	1996	Journal of Organic Chemistry	61	24		8432	8438	7	10.1021/jo961645d	The reaction of mono- and dioxy-substituted olefins 2 with dimethyl α-peroxy lactone 1 affords the cycloaddition products 3 and the epoxides 4 with a high degree of stereoretention of the initial olefin configuration. Only for the pyran 2c is the ene product 5c obtained. When the reaction is run in methanol as cosolvent, additionally the trapping products 6 are observed. The SN2 reaction is found…	Scopus
Adam W., Heil M.	Evidence for a 1,4-Dioxy Diradical as an Intermediate in the Thermal Decomposition of 3,3-Dibenzyl-1,2-dioxetane	1992	Journal of the American Chemical Society	114	23		8807	8809	8	10.1021/ja00049a009	The thermal decomposition of 3,3-dibenzyl-1,2-dioxetane (1) in CDCl3 and CH2Cl2 solutions afforded the expected decomposition product 1,3-diphenyl-2-propanone (2) and the novel rearrangement ketone 1-(benzyloxy)-3-phenyl-2-propanone (3) in ratios of (73 ± 10):(27 ± 10). A plausible mechanism for the formation of ketone 3 involves homolytic cleavage of the dioxetane peroxide bond with subsequent β…	Scopus
Adam, Brother	In search of the best strains of bees.	1980	A la recherche des meilleures races d'abeilles.			NA	174 pp. + 17 pl.	174 pp. + 17 pl.	0		The original German edition was AA 326/67; an English edition was AA 511/68.	WebOfScience
Adam, Brother	A few sidelights on the Varroa muddle.	1981	British Bee Journal	109	4421	NA	10	12	0		Refers to introduction into German Federal Republic.	WebOfScience
Adam, Brother	In search of the best strains of bees.	1983	In search of the best strains of bees.			NA	206 pp.	206 pp.	5		This is a very much better produced edition of the book published in 1968 (AA511/68), which was itself reprinted from a series of articles that appeared in Bee Worldbetween 1951 and 1965. The 1968 and 1983 English editions (and the German edition AA326/67 and others) include the author's evaluation of the varieties and subspecies described, to which are now added A.m. adami, A.m. major nova,and t…	WebOfScience
Adam, Monika; Lewis, Meret E.; Fritzsche, Mandy	Rediscovery of the European Wool Carder Bee Pseudoanthidium nanum (MOCSARY, 1879), lost without trace in Saxony (Hymenoptera)	2017	Entomologische Nachrichten und Berichte	61	3-4	NA	230	231	0			WebOfScience
Adamczyk, J.	Evaluation of breeding value of open pollinated varieties and synthetics of maize.	1999	Biuletyn Instytutu Hodowli i Aklimatyzacji Roslin		209	NA	223	245	0		Full diallel crosses were made among 20 maize populations at Smolice Experimental Station. The same 20 populations were crossed with complementary inbreds CM7 and Co255. Hybrids were tested in 2 separate field trials. The highest yielding hybrids resulted from crosses with Composite Dent, Synthetic B, Lancaster (PL), Wawrzenczycka and Szyldecka, while crosses with Muszynski, Maovice, Oksonska, Pr…	WebOfScience
Adams, Seira Ashley; Tsutsui, Neil Durie	The evolution of species recognition labels in insects	2020	PHILOSOPHICAL TRANSACTIONS OF THE ROYAL SOCIETY B-BIOLOGICAL SCIENCES	375	1802	20190476			1	10.1098/rstb.2019.0476	The evolution of pre-zygotic reproductive isolation is a key step in the process of speciation. In many organisms, particularly insects, chemical labels are used as pheromones for species-specific mate recognition. Although an enormous body of knowledge exists regarding the patterns of pheromone chemical ecology, much less is known about the evolutionary processes that underlie the origin of new …	WebOfScience
Adams, Seira Ashley; Tsutsui, Neil Durie	The evolution of species recognition labels in insects	2020	PHILOSOPHICAL TRANSACTIONS OF THE ROYAL SOCIETY B-BIOLOGICAL SCIENCES	375	1802	NA	90476	90476	1		The evolution of pre-zygotic reproductive isolation is a key step in the process of speciation. In many organisms, particularly insects, chemical labels are used as pheromones for species-specific mate recognition. Although an enormous body of knowledge exists regarding the patterns of pheromone chemical ecology, much less is known about the evolutionary processes that underlie the origin of new …	WebOfScience
Adamson M.W.	Medieval Germany	2013	Regional Cuisines of Medieval Europe: A Book of Essays				153	196	1	10.4324/9780203951316-12	Tyrolean Alps, from Alsace to Silesia and beyond. l Linguistically the territory fell into two groups of dialects, the High German ones in the south and the Low German ones in the north 2 Geographically, the north by virtue of its long coastline naturally depended more heavily on seafood than the wooded and mountainous regions of the south. Despite such differences between the north and the south…	Scopus
Adedoja O., Dormann C.F., Kehinde T., Samways M.J.	Refuges from fire maintain pollinator–plant interaction networks	2019	Ecology and Evolution	9	10		5777	5786	1	10.1002/ece3.5161	Fire is a major disturbance factor in many terrestrial ecosystems, leading to landscape transformation in fire-prone areas. Species in mutualistic interactions are often highly sensitive to disturbances like fire events, but the degree and complexity of their responses are unclear. We use bipartite insect–flower interaction networks across a recently burned landscape to explore how plant–pollinat…	Scopus
Adedoja, Opeyemi; Dormann, Carsten F.; Kehinde, Temitope; Samways, Michael J.	Refuges from fire maintain pollinator-plant interaction networks	2019	ECOLOGY AND EVOLUTION	9	10		5777	5786	1	10.1002/ece3.5161	Fire is a major disturbance factor in many terrestrial ecosystems, leading to landscape transformation in fire-prone areas. Species in mutualistic interactions are often highly sensitive to disturbances like fire events, but the degree and complexity of their responses are unclear. We use bipartite insect-flower interaction networks across a recently burned landscape to explore how plant-pollinat…	WebOfScience
Adedoja, Opeyemi; Dormann, Carsten F.; Kehinde, Temitope; Samways, Michael J.	Refuges from fire maintain pollinator-plant interaction networks	2019	ECOLOGY AND EVOLUTION	9	10	NA	5777	5786	1		Fire is a major disturbance factor in many terrestrial ecosystems, leading to landscape transformation in fire-prone areas. Species in mutualistic interactions are often highly sensitive to disturbances like fire events, but the degree and complexity of their responses are unclear. We use bipartite insect-flower interaction networks across a recently burned landscape to explore how plant-pollinat…	WebOfScience
Adermann, Knut; Hoffmann, Ralf; Otvos, Laszlo	International Meeting on Antimicrobial Peptides 2012 (IMAP 2012), Leipzig, Germany, Aug 30-31, 2012	2014	PROTEIN AND PEPTIDE LETTERS	21	4		319	320	3	10.2174/09298665113206660099		WebOfScience
Adermann, Knut; Hoffmann, Ralf; Otvos, Laszlo	International Meeting on Antimicrobial Peptides 2012 (IMAP 2012), Leipzig, Germany, Aug 30-31, 2012	2014	Protein and Peptide Letters	21	4	NA	319	320	3	10.2174/09298665113206660099		WebOfScience
Adib-Tezer, Hanan; Bayerl, Christiane	Honeybee and wasp venom allergy: Sensitization and immunotherapy	2018	JOURNAL DER DEUTSCHEN DERMATOLOGISCHEN GESELLSCHAFT	16	10		1228	1247	1	10.1111/ddg.13670	Hymenoptera venom allergy is the most common cause of anaphylactic reactions in adults. In children, it is the second most common cause after food-related anaphylaxis. Such reactions are primarily due to stings by honeybees (Apis) and certain social wasps (Vespula vulgaris and Vespula germanica in particular). Especially in adults, stings are frequently associated with severe anaphylaxis. Establi…	WebOfScience
Adib-Tezer, Hanan; Bayerl, Christiane	Honeybee and wasp venom allergy: Sensitization and immunotherapy.	2018	Journal der Deutschen Dermatologischen Gesellschaft = Journal of the German Society of Dermatology : JDDG	16	10	NA	1228	1247	1	10.1111/ddg.13670	Hymenoptera venom allergy is the most common cause of anaphylactic reactions in adults. In children, it is the second most common cause after food-related anaphylaxis. Such reactions are primarily due to stings by honeybees (Apis) and certain social wasps (Vespula vulgaris and Vespula germanica in particular). Especially in adults, stings are frequently associated with severe anaphylaxis. Establi…	WebOfScience
Adler L.S., Seifert M.G., Wink M., Morse G.E.	Reliance on pollinators predicts defensive chemistry across tobacco species	2012	Ecology Letters	15	10		1140	1148	72	10.1111/j.1461-0248.2012.01838.x	Defensive traits are typically studied in the context of avoiding antagonists, but may also mediate key interactions with mutualists. Plant chemical defences occur in flowers, suggesting pollinators may be agents of selection on defence. We hypothesised that floral defences would deter pollinators, and therefore, pollinators would select for lower defences in outcrossing than self-pollinating spe…	Scopus
Adler L.S., Wink M.	Transfer of quinolizidine alkaloids from hosts to hemiparasites in two Castilleja-Lupinus associations: Analysis of floral and vegetative tissues	2001	Biochemical Systematics and Ecology	29	6		551	561	31	10.1016/S0305-1978(00)00090-9	Many hemiparasites, including several members of the Castilleja genus (Scrophulariaceae), obtain secondary compounds from their host plants. Both Castilleja miniata in subalpine Colorado and C. indivisa in central Texas have reduced herbivory when obtaining alkaloids from the hosts Lupinus argenteus and L. texensis (Fabaceae), respectively. However, pollinators were not deterred from visiting Cas…	Scopus
Adler L.S., Wink M., Distl M., Lentz A.J.	Leaf herbivory and nutrients increase nectar alkaloids	2006	Ecology Letters	9	8		960	967	125	10.1111/j.1461-0248.2006.00944.x	Correlations between traits may constrain ecological and evolutionary responses to multispecies interactions. Many plants produce defensive compounds in nectar and leaves that could influence interactions with pollinators and herbivores, but the relationship between nectar and leaf defences is entirely unexplored. Correlations between leaf and nectar traits may be mediated by resources and prior …	Scopus
Adler, LS; Wink, M	Transfer of quinolizidine alkaloids from hosts to hemiparasites in two Castilleja-Lupinus associations: analysis of floral and vegetative tissues	2001	BIOCHEMICAL SYSTEMATICS AND ECOLOGY	29	6	NA	551	561	29	10.1016/S0305-1978(00)00090-9	Many hemiparasites, including several members of the Castilleja genus (Scrophulariaceae), obtain secondary compounds from their host plants, Both Castilleja miniata in subalpine Colorado and C. indivisa in central Texas have reduced herbivory when obtaining alkaloids from the hosts Lupinus argenteus and L. texensis (Fabaceae), respectively. However, pollinators were not deterred from visiting Cas…	WebOfScience
Adler, Lynn S.; Seifert, Megan G.; Wink, Michael; Morse, Geoffrey E.	Reliance on pollinators predicts defensive chemistry across tobacco species	2012	ECOLOGY LETTERS	15	10		1140	1148	68	10.1111/j.1461-0248.2012.01838.x	Defensive traits are typically studied in the context of avoiding antagonists, but may also mediate key interactions with mutualists. Plant chemical defences occur in flowers, suggesting pollinators may be agents of selection on defence. We hypothesised that floral defences would deter pollinators, and therefore, pollinators would select for lower defences in outcrossing than self-pollinating spe…	WebOfScience
Adler, Lynn S.; Seifert, Megan G.; Wink, Michael; Morse, Geoffrey E.	Reliance on pollinators predicts defensive chemistry across tobacco species	2012	ECOLOGY LETTERS	15	10	NA	1140	1148	68		Defensive traits are typically studied in the context of avoiding antagonists, but may also mediate key interactions with mutualists. Plant chemical defences occur in flowers, suggesting pollinators may be agents of selection on defence. We hypothesised that floral defences would deter pollinators, and therefore, pollinators would select for lower defences in outcrossing than self-pollinating spe…	WebOfScience
Adler, Lynn S.; Wink, Michael; Distl, Melanie; Lentz, Amanda J.	Leaf herbivory and nutrients increase nectar alkaloids	2006	ECOLOGY LETTERS	9	8		960	967	120	10.1111/j.1461-0248.2006.00944.x	Correlations between traits may constrain ecological and evolutionary responses to multispecies interactions. Many plants produce defensive compounds in nectar and leaves that could influence interactions with pollinators and herbivores, but the relationship between nectar and leaf defences is entirely unexplored. Correlations between leaf and nectar traits may be mediated by resources and prior …	WebOfScience
Adler, Lynn S.; Wink, Michael; Distl, Melanie; Lentz, Amanda J.	Leaf herbivory and nutrients increase nectar alkaloids	2006	ECOLOGY LETTERS	9	8	NA	960	967	120	10.1111/j.1461-0248.2006.00944.x	Correlations between traits may constrain ecological and evolutionary responses to multispecies interactions. Many plants produce defensive compounds in nectar and leaves that could influence interactions with pollinators and herbivores, but the relationship between nectar and leaf defences is entirely unexplored. Correlations between leaf and nectar traits may be mediated by resources and prior …	WebOfScience
Adorf, Lothar; Rathjen, Hilmar; Edelmann, Alois	[Nest site preference of Osmia rufa (L.) in artificial breeding sites (Hym., Apoidea, Megachilidae).]	1995	Mitteilungen der Arbeitsgemeinschaft Ostwestfaelisch-Lippischer Entomologen	11	3	NA	86	90	0			WebOfScience
Adrian Aguilar-Rodriguez, Pedro; Tschapka, Marco; Garcia-Franco, Jose G.; Kromer, Thorsten; MacSwiney G, M. Cristina	Bromeliads going batty: pollinator partitioning among sympatric chiropterophilous Bromeliaceae	2019	AOB PLANTS	11	2	plz014			0	10.1093/aobpla/plz014	Pre-pollination mechanisms for isolation among sympatric bat-pollinated plants are largely unknown. We investigated the mechanisms for reproductive segregation between four sympatric chiropterophilous bromeliads in Veracruz, Mexico. With ex situ and in situ manual pollination treatments we determined the breeding system by assessing fruiting and seedling success and sampled bat visitors using mis…	WebOfScience
Adrian Aguilar-Rodriguez, Pedro; Tschapka, Marco; Garcia-Franco, Jose G.; Kromer, Thorsten; MacSwiney G, M. Cristina	Bromeliads going batty: pollinator partitioning among sympatric chiropterophilous Bromeliaceae	2019	AOB PLANTS	11	2	NA	LZ14	LZ14	0		Pre-pollination mechanisms for isolation among sympatric bat-pollinated plants are largely unknown. We investigated the mechanisms for reproductive segregation between four sympatric chiropterophilous bromeliads in Veracruz, Mexico. With ex situ and in situ manual pollination treatments we determined the breeding system by assessing fruiting and seedling success and sampled bat visitors using mis…	WebOfScience
Aeppli, A.; Gremminger, U.; Rapillard, C.; Rothlisberger, K.	A hundred fruit varieties.	1983	100 varietes de fruits.			NA	249 pp.	249 pp.	0		This elegant book by research workers at the Swiss Federal Research Stations of Changins and Wadenswil is, appropriately, presented in French (100 varietes de fruits) and German (100 Obstsorten) editions. The 100 cultivars included comprise 36 apples, 22 pears, 20 cherries, 9 plums, 5 apricots, 4 peaches and 4 nectarines. Some are old (e.g. the plum cultivar Pruneau de Bale, which was probably kn…	WebOfScience
Afonin A.N., Baranova O.G., Fedorova Y.A.	Northern border of Ambrosia artemisiifolia L. distribution in Canada in relation to the establishing of its environmental limits [Характеристика северной границы распространения Аmbrosia artemisiifolia L. в Канаде в связи с определением экологических лимитов распространения вида на север]	2020	Vestnik Tomskogo Gosudarstvennogo Universiteta, Biologiya		50		28	51	NA	10.17223/19988591/50/2	On the territory of Russia, ragweed (Ambrosia artemisiifolia L.) is included on the list of quarantine plants. It is an invasive species that distributes to the north. Currently, the northern border of ragweed distribution in Europe passes through the north of Germany, Poland and the southern border of Belarus, then along the European part of Russia (Kursk and the south of Lipetsk and Saratov reg…	Scopus
Afonin, Alexandr N.; Baranova, Olga G.; Fedorova, Yulia A.	Northern border of <i>Ambrosia artemisiifolia</i> L. distribution in Canada in relation to the establishing of its environmental limits	2020	Vestnik Tomskogo gosudarstvennogo universiteta. Biologiya	NA	50		28	51	0	10.17223/19988591/50/2	On the territory of Russia, ragweed (Ambrosia artemisiifolia L.) is included on the list of quarantine plants. It is an invasive species that distributes to the north. Currently, the northern border of ragweed distribution in Europe passes through the north of Germany, Poland and the southern border of Belarus, then along the European part of Russia (Kursk and the south of Lipetsk and Saratov reg…	WebOfScience
Afonin, Alexandr N.; Baranova, Olga G.; Fedorova, Yulia A.	Northern border of Ambrosia artemisiifolia L. distribution in Canada in relation to the establishing of its environmental limits	2020	Vestnik Tomskogo Gosudarstvennogo Universiteta-Biologiya	NA	50		28	51	0	10.17223/19988591/50/2	On the territory of Russia, ragweed (Ambrosia artemisiifolia L.) is included on the list of quarantine plants. It is an invasive species that distributes to the north. Currently, the northern border of ragweed distribution in Europe passes through the north of Germany, Poland and the southern border of Belarus, then along the European part of Russia (Kursk and the south of Lipetsk and Saratov reg…	WebOfScience
Afonin, Alexandr N.; Baranova, Olga G.; Fedorova, Yulia A.	Northern border of Ambrosia artemisiifolia L. distribution in Canada in relation to the establishing of its environmental limits	2020	Vestnik Tomskogo Gosudarstvennogo Universiteta-Biologiya	NA	50	NA	28	51	0	10.17223/19988591/50/2	On the territory of Russia, ragweed (Ambrosia artemisiifolia L.) is included on the list of quarantine plants. It is an invasive species that distributes to the north. Currently, the northern border of ragweed distribution in Europe passes through the north of Germany, Poland and the southern border of Belarus, then along the European part of Russia (Kursk and the south of Lipetsk and Saratov reg…	WebOfScience
Agatz A., Kuhl R., Miles M., Schad T., Preuss T.G.	An Evaluation of the BEEHAVE Model Using Honey Bee Field Study Data: Insights and Recommendations	2019	Environmental Toxicology and Chemistry	38	11		2535	2545	3	10.1002/etc.4547	A lack of standard and internationally agreed procedures for higher-tier risk assessment of plant protection products for bees makes coherent availability of data, their interpretation, and their use for risk assessment challenging. Focus has been given to the development of modeling approaches, which in the future could fill this gap. The BEEHAVE model, and its submodels, is the first model fram…	Scopus
Agatz, Annika; Kuhl, Roland; Miles, Mark; Schad, Thorsten; Preuss, Thomas G.	An Evaluation of the BEEHAVE Model Using Honey Bee Field Study Data: Insights and Recommendations	2019	ENVIRONMENTAL TOXICOLOGY AND CHEMISTRY	38	11		2535	2545	3	10.1002/etc.4547	A lack of standard and internationally agreed procedures for higher-tier risk assessment of plant protection products for bees makes coherent availability of data, their interpretation, and their use for risk assessment challenging. Focus has been given to the development of modeling approaches, which in the future could fill this gap. The BEEHAVE model, and its submodels, is the first model fram…	WebOfScience
Agatz, Annika; Kuhl, Roland; Miles, Mark; Schad, Thorsten; Preuss, Thomas G.	An Evaluation of the BEEHAVE Model Using Honey Bee Field Study Data: Insights and Recommendations	2019	ENVIRONMENTAL TOXICOLOGY AND CHEMISTRY	38	11	NA	2535	2545	3		A lack of standard and internationally agreed procedures for higher-tier risk assessment of plant protection products for bees makes coherent availability of data, their interpretation, and their use for risk assessment challenging. Focus has been given to the development of modeling approaches, which in the future could fill this gap. The BEEHAVE model, and its submodels, is the first model fram…	WebOfScience
Agboton C., Onzo A., Ouessou F.I., Goergen G., Vidal S., Tamò M.	Insect fauna associated with anacardium occidentale (Sapindales: Anacardiaceae) in Benin, West Africa	2014	Journal of Insect Science	14		A181			9	10.1093/jisesa/ieu091	Cashew, Anacardium occidentale L. (Sapindales: Anacardiaceae), is an important cash crop in Benin. However, its production is threatened by several biotic factors, especially insects. In Benin, very few studies have focused on insects and just listed species commonly found on cashew worldwide. The present investigation fills this gap by presenting an exhaustive inventory of insect species associa…	Scopus
Agboton, C.; Onzo, A.; Ouessou, F. I.; Goergen, G.; Vidal, S.; Tamo, M.	Insect Fauna Associated With Anacardium occidentale (Sapindales: Anacardiaceae) in Benin, West Africa	2014	JOURNAL OF INSECT SCIENCE	14		229			9	10.1093/jisesa/ieu091	Cashew, Anacardium occidentale L. (Sapindales: Anacardiaceae), is an important cash crop in Benin. However, its production is threatened by several biotic factors, especially insects. In Benin, very few studies have focused on insects and just listed species commonly found on cashew worldwide. The present investigation fills this gap by presenting an exhaustive inventory of insect species associa…	WebOfScience
Agboton, C.; Onzo, A.; Ouessou, F. I.; Goergen, G.; Vidal, S.; Tamo, M.	Insect Fauna Associated With Anacardium occidentale (Sapindales: Anacardiaceae) in Benin, West Africa	2014	JOURNAL OF INSECT SCIENCE	14		NA	229	229	9		Cashew, Anacardium occidentale L. (Sapindales: Anacardiaceae), is an important cash crop in Benin. However, its production is threatened by several biotic factors, especially insects. In Benin, very few studies have focused on insects and just listed species commonly found on cashew worldwide. The present investigation fills this gap by presenting an exhaustive inventory of insect species associa…	WebOfScience
Agren, Joakim; Schaefer, Marc Oliver; Forsgren, Eva	Using whole genome sequencing to study American foulbrood epidemiology in honeybees	2017	PLOS ONE	12	11	e0187924			2	10.1371/journal.pone.0187924	American foulbrood (AFB), caused by Paenibacillus larvae, is a devastating disease in honeybees. In most countries, the disease is controlled through compulsory burning of symptomatic colonies causing major economic losses in apiculture. The pathogen is endemic to honeybees world-wide and is readily transmitted via the movement of hive equipment or bees. Molecular epidemiology of AFB currently la…	WebOfScience
Agren, Joakim; Schaefer, Marc Oliver; Forsgren, Eva	Using whole genome sequencing to study American foulbrood epidemiology in honeybees	2017	PLoS One	12	11	NA	e0187924	Article No.: e0187924	2	10.1371/journal.pone.0187924	American foulbrood (AFB), caused by Paenibacillus larvae, is a devastating disease in honeybees. In most countries, the disease is controlled through compulsory burning of symptomatic colonies causing major economic losses in apiculture. The pathogen is endemic to honeybees world-wide and is readily transmitted via the movement of hive equipment or bees. Molecular epidemiology of AFB currently la…	WebOfScience
Agricola, U.; Barthel, J.; Laussmann, H.; Plachter, H.	Structure and dynamics of the fauna of an agricultural landscape in Southern Germany after change of landuse to ecological and integrated farming systems.	1996	Verhandlungen der Gesellschaft fur Okologie	26		NA	681	692	4		In an agricultural landscape in Southern Germany (northwest of Munich) an experimental farm of about 150 hectares was run conventionally during 1991 and 1992. One part was then changed to ecological farming whereas the other was run following the concept of integrated farming. In the ecologically used part the average size of fields was reduced and additional hedges, field margins and fallow plot…	WebOfScience
Agricola, U.; Scharrer, S.; Plachter, H.	Community structures of bees and wasps (Hymenoptera Aculeata) in an agricultural landscape with respect to the change of landuse and the introduction of additional habitats.	1996	Verhandlungen der Gesellschaft fur Okologie	26		NA	701	709	0		In a study area northwest of Munich, Germany, conventional agricultural landuse systems were changed to integrated agriculture and ecological agriculture respectively in the winter of 1992/93. At the same time additional fallows, hedges and field margins had been established. As part of an interdisciplinary long-term research programme bees and wasps were investigated by yellow bowls and flight t…	WebOfScience
Aguado E., García A., Manzano S., Valenzuela J.L., Cuevas J., Pinillos V., Jamilena M.	The sex-determining gene CitACS4 is a pleiotropic regulator of flower and fruit development in watermelon (Citrullus lanatus)	2018	Plant Reproduction	31	4		411	426	3	10.1007/s00497-018-0346-1	In the species of the Cucurbitaceae family, the occurrence of separate male and female flowers in the same plant (monoecy) is controlled by an ethylene biosynthesis ACS gene, which specifically suppresses the development of stamen in the female flower. In watermelon, a mutation of loss of function in CitACS4 promotes the conversion of female into hermaphrodite flowers, and of monoecious into andr…	Scopus
Aguilar-Rodriguez, Pedro A.; Diaz Jimenez, Pedro; Espejo-Serna, Adolfo; Rosa Lopez-Ferrari, Ana; Hentrich, Heiko; Doetterl, Stefan; Yovel, Yossi; Macswiney-G, M. Cristina	A new Werauhia (Tillandsioideae, Bromeliaceae) from Mexico with observations about its reproductive biology	2020	PHYTOTAXA	446	2		128	134	0	10.11646/phytotaxa.446.2.6	Werauhia maculata a new species from Tabasco, Mexico is described and illustrated. The new taxon possesses a large tankrosette, with conspicuous and irregularly disposed dark purple marks on the basal portion of the leaves abaxial surface, a simple inflorescence, with secund and numerous whitish-flowers densely arranged on the rachis. The new taxon is compared with W. pectinata and W. noctifloren…	WebOfScience
Aguilar-Rodriguez, Pedro A.; Diaz Jimenez, Pedro; Espejo-Serna, Adolfo; Rosa Lopez-Ferrari, Ana; Hentrich, Heiko; Doetterl, Stefan; Yovel, Yossi; Macswiney-G, M. Cristina	A new Werauhia (Tillandsioideae, Bromeliaceae) from Mexico with observations about its reproductive biology	2020	PHYTOTAXA	446	2	NA	128	134	0		Werauhia maculata a new species from Tabasco, Mexico is described and illustrated. The new taxon possesses a large tankrosette, with conspicuous and irregularly disposed dark purple marks on the basal portion of the leaves abaxial surface, a simple inflorescence, with secund and numerous whitish-flowers densely arranged on the rachis. The new taxon is compared with W. pectinata and W. noctifloren…	WebOfScience
Aguilar-Rodriguez, Pedro A.; Kromer, Thorsten; Tschapka, Marco; Garcia-Franco, Jose G.; Escobedo-Sarti, Jeanett; MacSwiney G, M. Cristina	Bat pollination in Bromeliaceae	2019	PLANT ECOLOGY & DIVERSITY	12	1		1	19	5	10.1080/17550874.2019.1566409	Background: Chiropterophily encompasses the floral traits by which bats are attracted as the main pollinators. Among the chiropterophilous flowering plants of the New World, Bromeliaceae is one of the most ecologically important families; however, information about the chiropterophilous interaction in this family is still scarce. Aims: We present a comprehensive review of bat pollination in brome…	WebOfScience
Aguilar-Rodriguez, Pedro A.; Kromer, Thorsten; Tschapka, Marco; Garcia-Franco, Jose G.; Escobedo-Sarti, Jeanett; MacSwiney G, M. Cristina	Bat pollination in Bromeliaceae	2019	Plant Ecology & Diversity	12	1	NA	1	19	5	10.1080/17550874.2019.1566409	Background: Chiropterophily encompasses the floral traits by which bats are attracted as the main pollinators. Among the chiropterophilous flowering plants of the New World, Bromeliaceae is one of the most ecologically important families; however, information about the chiropterophilous interaction in this family is still scarce. Aims: We present a comprehensive review of bat pollination in brome…	WebOfScience
Aguilar-Rodríguez P.A., Krömer T., García-Franco J.G., Macswiney G. M.C.	From dusk till dawn: Nocturnal and diurnal pollination in the epiphyte Tillandsia heterophylla (Bromeliaceae)	2016	Plant Biology	18	1		37	45	13	10.1111/plb.12319	In order to compare the effectiveness of diurnal and nocturnal pollinators, we studied the reproductive biology and pollinators of Tillandsia heterophylla E. Morren, an epiphytic tank bromeliad endemic to southeastern Mexico. Since anthesis in T. heterophylla is predominantly nocturnal but lasts until the following day, we hypothesised that this bromeliad would receive visits from both diurnal an…	Scopus
Aguilar-Rodríguez P.A., Krömer T., Tschapka M., García-Franco J.G., Escobedo-Sarti J., MacSwiney G M.	Bat pollination in Bromeliaceae	2019	Plant Ecology and Diversity	12	1		1	19	3	10.1080/17550874.2019.1566409	Background: Chiropterophily encompasses the floral traits by which bats are attracted as the main pollinators. Among the chiropterophilous flowering plants of the New World, Bromeliaceae is one of the most ecologically important families; however, information about the chiropterophilous interaction in this family is still scarce. Aims: We present a comprehensive review of bat pollination in brome…	Scopus
Aguilar-Rodríguez P.A., Tschapka M., García-Franco J.G., Krömer T., MacSwiney M.C.	Bromeliads going batty: Pollinator partitioning among sympatric chiropterophilous Bromeliaceae	2019	AoB PLANTS	11	2	plz014			NA	10.1093/aobpla/plz014	Pollinators can be a limited resource and natural selection should favour differences in phenotypic characteristics to reduce competition among plants. Bats are important pollinators of many Neotropical plants, including the Bromeliaceae; however, the pre-pollination mechanisms for isolation among sympatric bat-pollinated bromeliads are unknown. Here, we studied the mechanisms for reproductive se…	Scopus
Aguilera G., Roslin T., Miller K., Tamburini G., Birkhofer K., Caballero-Lopez B., Lindström S.A.-M., Öckinger E., Rundlöf M., Rusch A., Smith H.G., Bommarco R.	Crop diversity benefits carabid and pollinator communities in landscapes with semi-natural habitats	2020	Journal of Applied Ecology						1	10.1111/1365-2664.13712	In agricultural landscapes, arthropods provide essential ecosystem services such as biological pest control and pollination. Intensified crop management practices and homogenization of landscapes have led to declines among such organisms. Semi-natural habitats, associated with high numbers of these organisms, are increasingly lost from agricultural landscapes but diversification by increasing cro…	Scopus
Aguilera, Guillermo; Roslin, Tomas; Miller, Kirsten; Tamburini, Giovanni; Birkhofer, Klaus; Caballero-Lopez, Berta; Lindstrom, Sandra Ann-Marie; Ockinger, Erik; Rundlof, Maj; Rusch, Adrien; Smith, Henrik G.; Bommarco, Riccardo	Crop diversity benefits carabid and pollinator communities in landscapes with semi-natural habitats	2020	JOURNAL OF APPLIED ECOLOGY	NA					0	10.1111/1365-2664.13712	In agricultural landscapes, arthropods provide essential ecosystem services such as biological pest control and pollination. Intensified crop management practices and homogenization of landscapes have led to declines among such organisms. Semi-natural habitats, associated with high numbers of these organisms, are increasingly lost from agricultural landscapes but diversification by increasing cro…	WebOfScience
Aguirre-Gutierrez, Jesus; Kissling, W. Daniel; Carvalheiro, Lusa G.; WallisDeVries, Michiel F.; Franzen, Markus; Biesmeijer, Jacobus C.	Functional traits help to explain half-century long shifts in pollinator distributions	2016	SCIENTIFIC REPORTS	6		24451			23	10.1038/srep24451	Changes in climate and land use can have important impacts on biodiversity. Species respond to such environmental modifications by adapting to new conditions or by shifting their geographic distributions towards more suitable areas. The latter might be constrained by species' functional traits that influence their ability to move, reproduce or establish. Here, we show that functional traits relat…	WebOfScience
Aguirre-Gutierrez, Jesus; Kissling, W. Daniel; Carvalheiro, Lusa G.; WallisDeVries, Michiel F.; Franzen, Markus; Biesmeijer, Jacobus C.	Functional traits help to explain half-century long shifts in pollinator distributions	2016	SCIENTIFIC REPORTS	6		NA	24451	24451	23		Changes in climate and land use can have important impacts on biodiversity. Species respond to such environmental modifications by adapting to new conditions or by shifting their geographic distributions towards more suitable areas. The latter might be constrained by species' functional traits that influence their ability to move, reproduce or establish. Here, we show that functional traits relat…	WebOfScience
Aguirre-Gutierrez, Jesus; WallisDeVries, Michiel F.; Marshall, Leon; van't Zelfde, Maarten; Villalobos-Arambula, Alma R.; Boekelo, Bastiaen; Bartholomeus, Harm; Franzen, Markus; Biesmeijer, Jacobus C.	Butterflies show different functional and species diversity in relationship to vegetation structure and land use	2017	GLOBAL ECOLOGY AND BIOGEOGRAPHY	26	10		1126	1137	7	10.1111/geb.12622	AimBiodiversity is rapidly disappearing at local and global scales also affecting the functional diversity of ecosystems. We aimed to assess whether functional diversity was correlated with species diversity and whether both were affected by similar land use and vegetation structure drivers. Better understanding of these relationships will allow us to improve our predictions regarding the effects…	WebOfScience
Aguirre-Gutierrez, Jesus; WallisDeVries, Michiel F.; Marshall, Leon; van't Zelfde, Maarten; Villalobos-Arambula, Alma R.; Boekelo, Bastiaen; Bartholomeus, Harm; Franzen, Markus; Biesmeijer, Jacobus C.	Butterflies show different functional and species diversity in relationship to vegetation structure and land use	2017	GLOBAL ECOLOGY AND BIOGEOGRAPHY	26	10	NA	1126	1137	7		AimBiodiversity is rapidly disappearing at local and global scales also affecting the functional diversity of ecosystems. We aimed to assess whether functional diversity was correlated with species diversity and whether both were affected by similar land use and vegetation structure drivers. Better understanding of these relationships will allow us to improve our predictions regarding the effects…	WebOfScience
Aguirre-Gutiérrez J., Kissling W.D., Carvalheiro L.G., WallisDevries M.F., Franzén M., Biesmeijer J.C.	Functional traits help to explain half-century long shifts in pollinator distributions	2016	Scientific Reports	6		24451			23	10.1038/srep24451	Changes in climate and land use can have important impacts on biodiversity. Species respond to such environmental modifications by adapting to new conditions or by shifting their geographic distributions towards more suitable areas. The latter might be constrained by species' functional traits that influence their ability to move, reproduce or establish. Here, we show that functional traits relat…	Scopus
Aguirre-Gutiérrez J., WallisDeVries M.F., Marshall L., van't Zelfde M., Villalobos-Arámbula A.R., Boekelo B., Bartholomeus H., Franzén M., Biesmeijer J.C.	Butterflies show different functional and species diversity in relationship to vegetation structure and land use	2017	Global Ecology and Biogeography	26	10		1126	1137	6	10.1111/geb.12622	Aim: Biodiversity is rapidly disappearing at local and global scales also affecting the functional diversity of ecosystems. We aimed to assess whether functional diversity was correlated with species diversity and whether both were affected by similar land use and vegetation structure drivers. Better understanding of these relationships will allow us to improve our predictions regarding the effec…	Scopus
Aharoni A., Jongsma M.A., Kim T.-Y., Ri M.-B., Giri A.P., Verstappen F.W.A., Schwab W., Bouwmeester H.J.	Metabolic engineering of terpenoid biosynthesis in plants	2006	Phytochemistry Reviews	5	1		49	58	100	10.1007/s11101-005-3747-3	Metabolic engineering of terpenoids in plants is a fascinating research topic from two main perspectives. On the one hand, the various biological activities of these compounds make their engineering a new tool for improving a considerable number of traits in crops. These include for example enhanced disease resistance, weed control by producing allelopathic compounds, better pest management, prod…	Scopus
Aheto D.W., Reuter H., Breckling B.	A modeling assessment of geneflow in smallholder agriculture in West Africa	2011	Environmental Sciences Europe	23	1	9			2	10.1186/2190-4715-23-9	Purpose: Small-scale agriculture is an important issue for food security in Africa. In the context of Genetically Modified Organisms, approaches to quantify geneflow in small-scale systems are widely unexplored. We aimed at bridging this gap by contributing to the scientific discussion on the uncertainties of the cultivation of genetically modified (GM) crops in the region. The safety issue is: W…	Scopus
Ahlfeld B., Gundelach Y., Kehrenberg C., Grabowski N.T.	Characteristics of common edible insects in selected european countries [Steckbriefe häufiger speiseinsekten in ausgewählten europäischen ländern]	2019	Berliner und Munchener Tierarztliche Wochenschrift	132	5-6		219	235	NA	10.2376/0005-9366-18052	Insects are the numerous largest taxon in the animal kingdom, and about 2100 species are known to be edible. These include the black soldier fly (Hermetia illucens), several cricket species (Acheta domesticus, Gryllus bimaculatus, Gryllus assimilis, etc.), some species also regarded as pests, e.g. the migratory (Locusta migratoria) and the desert locust (Schistocerca gregaria), the greater wax mo…	Scopus
Ahlfeld, Birte; Gundelach, Yasmin; Kehrenberg, Corinna; Grabowski, Nils Th.	Characteristics of common edible insects in selected European countries	2019	BERLINER UND MUNCHENER TIERARZTLICHE WOCHENSCHRIFT	132	5-6		219	235	0	10.2376/0005-9366-18052	Insects are the numerous largest taxon in the animal kingdom, and about 2100 species are known to be edible. These include the black soldier fly (Hermetia illucens), several cricket species (Acheta domesticus, Gryllus bimaculatus, Gryllus assimilis, etc.), some species also regarded as pests, e.g. the migratory (Locusta migratoria) and the desert locust (Schistocerca gregaria), the greater wax mo…	WebOfScience
Ahlfeld, Birte; Gundelach, Yasmin; Kehrenberg, Corinna; Grabowski, Nils Th.	Characteristics of common edible insects in selected European countries	2019	BERLINER UND MUNCHENER TIERARZTLICHE WOCHENSCHRIFT	132	5-6	NA	219	235	0		Insects are the numerous largest taxon in the animal kingdom, and about 2100 species are known to be edible. These include the black soldier fly (Hermetia illucens), several cricket species (Acheta domesticus, Gryllus bimaculatus, Gryllus assimilis, etc.), some species also regarded as pests, e.g. the migratory (Locusta migratoria) and the desert locust (Schistocerca gregaria), the greater wax mo…	WebOfScience
Ahlheim, W.	Possibilities of cross pollination in the varietal maintenance of autogamous cereal species and their effect on homogeneity and varietal purity.	1977	Bericht uber die Arbeitstagung der "Arbeitsgemeinschaft der Saatzuchtleiter" in Gumpenstein		28	NA	17	30	1		The system of testing new varieties in the German Federal Republic is outlined. Certain wheat and barley varieties are more variable than others in respect of pubescence and other details. The number of plants differing from the type has diminished in the last five years; older varieties are more homogenous than the more recent ones, and those bred in northern latitudes more so than those from th…	WebOfScience
Ahmad S.S., Tahir I.	Regulatory role of phenols in flower development and senescence in the genus Iris	2017	Indian Journal of Plant Physiology	22	1		135	140	4	10.1007/s40502-016-0278-4	The mechanism of flower development and senescence involves a lot of biochemical and molecular changes. These changes are governed by various external (temperature, light and humidity) and internal factors, viz., protein turnover, protease activity, antioxidant activity, phenols and plant growth regulators. The role of proteins, growth regulators, changes in various antioxidant enzymes and protea…	Scopus
Ahmad, Syed Sabhi; Tahir, Inayatullah	Regulatory role of phenols in flower development and senescence in the genus Iris	2017	Indian Journal of Plant Physiology	22	1		135	140	3	10.1007/s40502-016-0278-4	The mechanism of flower development and senescence involves a lot of biochemical and molecular changes. These changes are governed by various external (temperature, light and humidity) and internal factors, viz., protein turnover, protease activity, antioxidant activity, phenols and plant growth regulators. The role of proteins, growth regulators, changes in various antioxidant enzymes and protea…	WebOfScience
Ahmad, Syed Sabhi; Tahir, Inayatullah	Regulatory role of phenols in flower development and senescence in the genus Iris	2017	Indian Journal of Plant Physiology	22	1	NA	135	140	3	10.1007/s40502-016-0278-4	The mechanism of flower development and senescence involves a lot of biochemical and molecular changes. These changes are governed by various external (temperature, light and humidity) and internal factors, viz., protein turnover, protease activity, antioxidant activity, phenols and plant growth regulators. The role of proteins, growth regulators, changes in various antioxidant enzymes and protea…	WebOfScience
Ahmadi, A.A.	Incidence of honeybee (Apis mellifera) diseases and parasites in southern Iran.	1984	Bee World	65	3	NA	134	136	7	10.1080/0005772X.1984.11098792		WebOfScience
Ahmadi, M. R.; Raeisi, S.; Dawaji, A. M. N.	Introduction of rapeseed (Brassica napus L.), cultivar Talaye.	2000	Seed and Plant	16	1	NA	Pe127	en14	0		Seeds of this open-pollinated cultivar were initially obtained from the University of Gottingen, Germany, during 1990 under the name Cobra. The adaptability and yield potential of Talaye were investigated in preliminary yield trial experiments under Karaj and Gorgan, Iran, climatic conditions until 1995. Optimum sowing dates in Karaj and Gorgan regions were the last week of September and second w…	WebOfScience
Ahokas, H.	Crop evolution under fire: the past cultivation with sequential kyto burning selected against the shattering weedy forms and comparison between Finnish kyto and Ethiopian guie.	2012	Crop evolution under fire: the past cultivation with sequential kyto burning selected against the shattering weedy forms and comparison between Finnish kyto and Ethiopian guie	NA			194 pp.	194 pp.	0		The Finnish prehistoric tradition of kyto burning decisively eliminated seed banks in the soil and weedy, shattering rye type (Secale cereale ssp. segetale) of the cross-pollinating rye species under domestication. Kyto burning was in some regions the predominant technique at growing rye in the past. The kyto word or its derivative appears in at least 8058 different toponyms unevenly in Finland s…	WebOfScience
Ahr, H.	Mitteldeutsche Blattminenfunde. 1 Teil. 2 Teil.	1966	Entom Ber Berl	1966		NA	21	32; 77-88	0			WebOfScience
Ahrenfeldt E.J., Klatt B.K., Arildsen J., Trandem N., Andersson G.K.S., Tscharntke T., Smith H.G., Sigsgaard L.	Pollinator communities in strawberry crops-variation at multiple spatial scales	2015	Bulletin of Entomological Research	105	4		497	506	3	10.1017/S000748531500036X	Predicting potential pollination services of wild bees in crops requires knowledge of their spatial distribution within fields. Field margins can serve as nesting and foraging habitats for wild bees and can be a source of pollinators. Regional differences in pollinator community composition may affect this spill-over of bees. We studied how regional and local differences affect the spatial distri…	Scopus
Ahrenfeldt, E. J.; Klatt, B. K.; Arildsen, J.; Trandem, N.; Andersson, G. K. S.; Tscharntke, T.; Smith, H. G.; Sigsgaard, L.	Pollinator communities in strawberry crops - variation at multiple spatial scales	2015	BULLETIN OF ENTOMOLOGICAL RESEARCH	105	4		497	506	2	10.1017/S000748531500036X	Predicting potential pollination services of wild bees in crops requires knowledge of their spatial distribution within fields. Field margins can serve as nesting and foraging habitats for wild bees and can be a source of pollinators. Regional differences in pollinator community composition may affect this spill-over of bees. We studied how regional and local differences affect the spatial distri…	WebOfScience
Ahrenfeldt, E. J.; Klatt, B. K.; Arildsen, J.; Trandem, N.; Andersson, G. K. S.; Tscharntke, T.; Smith, H. G.; Sigsgaard, L.	Pollinator communities in strawberry crops - variation at multiple spatial scales	2015	BULLETIN OF ENTOMOLOGICAL RESEARCH	105	4	NA	497	506	2		Predicting potential pollination services of wild bees in crops requires knowledge of their spatial distribution within fields. Field margins can serve as nesting and foraging habitats for wild bees and can be a source of pollinators. Regional differences in pollinator community composition may affect this spill-over of bees. We studied how regional and local differences affect the spatial distri…	WebOfScience
Ahrenfeldt, E. J.; Klatt, B. K.; Arildsen, J.; Trandem, N.; Andersson, G.; Tscharntke, T.; Sigsgaard, L.	The spatial distribution and the composition of wild bee species available for pollination of early strawberry varieties in four different countries.	2012	IOBC/WPRS Bulletin	75			5	8	0		Field margins can serve as habitat for beneficial insects. In conservation of beneficials an understanding of the spatial distribution and range is crucial. Few studies have investigated how wild bee species richness, abundance and species size is distributed spatially in crop fields and how response may be affected by geographical location. We assessed the composition of wild bee species availab…	WebOfScience
Ahrens D., Scott M., Vogler A.P.	The phylogeny of monkey beetles based on mitochondrial and ribosomal RNA genes (Coleoptera: Scarabaeidae: Hopliini)	2011	Molecular Phylogenetics and Evolution	60	3		408	415	21	10.1016/j.ympev.2011.04.011	Monkey beetles (Hopliini) are a large clade of flower and leaf feeding species within the Scarabaeidae (chafers) with greatest diversity in southern Africa. Their internal relationships and sister group affinities have not been studied with DNA methods. We used partial gene sequences for 28S rRNA, cytochrome oxidase I (cox1) and 16S rRNA (rrnL) for 158 species, representing most recognized subfam…	Scopus
Ahrens H., Paetow M., Hoppe D.	Stereoselective generation of 1,3- and 1,4-dioxy-substituted carbanions by sparteine-assisted deprotonation of chiral precursors: Substrate or reagent control in the synthesis of α,γ- and α,δ-diols	1992	Tetrahedron Letters	33	37		5327	5330	39	10.1016/S0040-4039(00)79084-8	The deprotonation of a dicarbamate, derived from (S)-butane-1,3-diol, by sec-butyllithium takes an highly diastereoselective, but opposite, direction in the presence of (-)-sparteine and of tetramethyl-ethylenediamine (TMEDA), respectively. The (S)-pentane-1,4-diol derivative shows the same stereochemical preference under both conditions. © 1992.	Scopus
Ahrens, Dirk; Scott, Michelle; Vogler, Alfried P.	The phylogeny of monkey beetles based on mitochondrial and ribosomal RNA genes (Coleoptera: Scarabaeidae: Hopliini)	2011	MOLECULAR PHYLOGENETICS AND EVOLUTION	60	3		408	415	23	10.1016/j.ympev.2011.04.011	Monkey beetles (Hopliini) are a large clade of flower and leaf feeding species within the Scarabaeidae (chafers) with greatest diversity in southern Africa. Their internal relationships and sister group affinities have not been studied with DNA methods. We used partial gene sequences for 28S rRNA, cytochrome oxidase I (cox1) and 165 rRNA (rrnL) for 158 species, representing most recognized subfam…	WebOfScience
Ahrens, Dirk; Scott, Michelle; Vogler, Alfried P.	The phylogeny of monkey beetles based on mitochondrial and ribosomal RNA genes (Coleoptera: Scarabaeidae: Hopliini)	2011	MOLECULAR PHYLOGENETICS AND EVOLUTION	60	3	NA	408	415	23		Monkey beetles (Hopliini) are a large clade of flower and leaf feeding species within the Scarabaeidae (chafers) with greatest diversity in southern Africa. Their internal relationships and sister group affinities have not been studied with DNA methods. We used partial gene sequences for 28S rRNA, cytochrome oxidase I (cox1) and 165 rRNA (rrnL) for 158 species, representing most recognized subfam…	WebOfScience
Ahuja M.R.	Genetic nature of a nontumour mutant isolated from tumour-prone amphidiploid Nicotiana glauca-langsdorffii (GGLL): A critical assessment	1996	Heredity	76	4		335	345	4	10.1038/hdy.1996.51	The genetic nature of a nontumour mutant, isolated by Izard (1957) following irradiation of germinating seeds of the tumour-prone amphidiploid Nicotiana glauca-langsdorffii (GGLL-T), is re-examined in the light of previous and current studies on tumour formation in Nicotiana hybrids. As there are lingering questions regarding the dominant nature of the nontumour trait, I shall present experimenta…	Scopus
Ahuja, M. R.	Genetic nature of a nontumour mutant isolated from tumor-prone amphidiploid Nicotiana glauca-langsdorffi (GGLL): A critical assessment	1996	Heredity	76	4	NA	335	345	5	10.1038/hdy.1996.51	The genetic nature of a nontumour mutant, isolated by Izard (1957) following irradiation of germinating seeds of the tumour-prone amphidiploid Nicotiana glauca-langsdorffii (GGLL-T), is re-examined in the light of previous and current studies on tumour formation in Nicotiana hybrids. As there are lingering questions regarding the dominant nature of the nontumour trait, I shall present experimenta…	WebOfScience
Ahuja, MR	Genetic nature of a nontumour mutant isolated from tumour-prone amphidiploid Nicotiana glauca-langsdorffii (GGLL): A critical assessment	1996	HEREDITY	76		NA	335	345	5	10.1038/hdy.1996.51	The genetic nature of a nontumour mutant, isolated by Izard (1957) following irradiation of germinating seeds of the tumour-prone amphidiploid Nicotiana glauca-langsdorffii (GGLL-T), is re-examined in the light of previous and current studies on tumour formation in Nicotiana hybrids. As there are lingering questions regarding the dominant nature of the nontumour trait, I shall present experimenta…	WebOfScience
Ai X., Wang D., Li X., Pan H., Kong J., Yang H., Zhang H., Dong L.	The properties of chemical cross-linked poly(lactic acid) by bis(tert-butyl dioxy isopropyl) benzene	2019	Polymer Bulletin	76	2		575	594	3	10.1007/s00289-018-2351-9	To improve the thermal stability and mechanical properties of poly(lactic acid) (PLA), bis(tert-butyl dioxy isopropyl) benzene (BIBP) (0–0.4 wt%) as cross-linking agent was introduced into the PLA. The PLA/BIBPx samples were characterized by Fourier transform infrared spectrometry. The gel fraction and degree of swelling of PLA/BIBPx were studied. The thermal and degradation properties of samples…	Scopus
Ai, Hiroyuki; Kai, Kazuki; Kumaraswamy, Ajayrama; Ikeno, Hidetoshi; Wachtler, Thomas	Interneurons in the Honeybee Primary Auditory Center Responding to Waggle Dance-Like Vibration Pulses	2017	JOURNAL OF NEUROSCIENCE	37	44		10624	10635	9	10.1523/JNEUROSCI.0044-17.2017	Female honeybees use the "waggle dance" to communicate the location of nectar sources to their hive mates. Distance information is encoded in the duration of the waggle phase (von Frisch, 1967). During the waggle phase, the dancer produces trains of vibration pulses, which are detected by the follower bees via Johnston's organ located on the antennae. To uncover the neural mechanisms underlying t…	WebOfScience
Ai, Hiroyuki; Kai, Kazuki; Kumaraswamy, Ajayrama; Ikeno, Hidetoshi; Wachtler, Thomas	Interneurons in the Honeybee Primary Auditory Center Responding to Waggle Dance-Like Vibration Pulses	2017	JOURNAL OF NEUROSCIENCE	37	44	NA	10624	10635	9		Female honeybees use the "waggle dance" to communicate the location of nectar sources to their hive mates. Distance information is encoded in the duration of the waggle phase (von Frisch, 1967). During the waggle phase, the dancer produces trains of vibration pulses, which are detected by the follower bees via Johnston's organ located on the antennae. To uncover the neural mechanisms underlying t…	WebOfScience
Ai, Hiroyuki; Okada, Ryuichi; Sakura, Midori; Wachtler, Thomas; Ikeno, Hidetoshi	Neuroethology of the Waggle Dance: How Followers Interact with the Waggle Dancer and Detect Spatial Information	2019	INSECTS	10	10	336			1	10.3390/insects10100336	Since the honeybee possesses eusociality, advanced learning, memory ability, and information sharing through the use of various pheromones and sophisticated symbol communication (i.e., the "waggle dance"), this remarkable social animal has been one of the model symbolic animals for biological studies, animal ecology, ethology, and neuroethology. Karl von Frisch discovered the meanings of the wagg…	WebOfScience
Ai, Hiroyuki; Okada, Ryuichi; Sakura, Midori; Wachtler, Thomas; Ikeno, Hidetoshi	Neuroethology of the Waggle Dance: How Followers Interact with the Waggle Dancer and Detect Spatial Information	2019	INSECTS	10	10	NA	336	336	1		Since the honeybee possesses eusociality, advanced learning, memory ability, and information sharing through the use of various pheromones and sophisticated symbol communication (i.e., the "waggle dance"), this remarkable social animal has been one of the model symbolic animals for biological studies, animal ecology, ethology, and neuroethology. Karl von Frisch discovered the meanings of the wagg…	WebOfScience
Ai, Hiroyuki; Rybak, Juergen; Menzel, Randolf; Itoh, Tsunao	Response Characteristics of Vibration-Sensitive Interneurons Related to Johnston's Organ in the Honeybee, Apis mellifera	2009	JOURNAL OF COMPARATIVE NEUROLOGY	515	2		145	160	18	10.1002/cne.22042	Honeybees detect airborne vibration by means of Johnston's organ (JO), located in the pedicel of each antenna. In this study we identified two types of vibration-sensitive interneurons with arborizations in the primary sensory area of the JO, namely, the dorsal lobe-interneuron 1 (DL-Int-1) and dorsal lobe-interneuron 2 (DL-Int-2) using intracellular recordings combined with intracellular stainin…	WebOfScience
Ai, Hiroyuki; Rybak, Juergen; Menzel, Randolf; Itoh, Tsunao	Response Characteristics of Vibration-Sensitive Interneurons Related to Johnston's Organ in the Honeybee, Apis mellifera	2009	JOURNAL OF COMPARATIVE NEUROLOGY	515	2	NA	145	160	18		Honeybees detect airborne vibration by means of Johnston's organ (JO), located in the pedicel of each antenna. In this study we identified two types of vibration-sensitive interneurons with arborizations in the primary sensory area of the JO, namely, the dorsal lobe-interneuron 1 (DL-Int-1) and dorsal lobe-interneuron 2 (DL-Int-2) using intracellular recordings combined with intracellular stainin…	WebOfScience
Aistleitner, Eyjolf	Fragmenta entomofaunistica VIII - Further data on Hymenoptera fauna in Vorarlberg, west Austria and in the Princedom of Liechtenstein - (Insecta, Hymenoptera)	2004	Nachrichtenblatt der Bayerischen Entomologen	53	3-4		58	62	3		52 species of the families Sphecidae, Apidae, Vespidae and Eumenidae are listed. Andrena fulvida, Nomada flava, Nomada goodeniana and Polistes biglumis are recorded from Liechtenstein the first time.	WebOfScience
Aistleitner, Eyjolf	Fragmenta entomofaunistica VIII - Further data on Hymenoptera fauna in Vorarlberg, west Austria and in the Princedom of Liechtenstein - (Insecta, Hymenoptera)	2004	Nachrichtenblatt der Bayerischen Entomologen	53	3-4	NA	58	62	3		52 species of the families Sphecidae, Apidae, Vespidae and Eumenidae are listed. Andrena fulvida, Nomada flava, Nomada goodeniana and Polistes biglumis are recorded from Liechtenstein the first time.	WebOfScience
Aizen M.A., Aguiar S., Biesmeijer J.C., Garibaldi L.A., Inouye D.W., Jung C., Martins D.J., Medel R., Morales C.L., Ngo H., Pauw A., Paxton R.J., Sáez A., Seymour C.L.	Global agricultural productivity is threatened by increasing pollinator dependence without a parallel increase in crop diversification	2019	Global Change Biology	25	10		3516	3527	26	10.1111/gcb.14736	The global increase in the proportion of land cultivated with pollinator-dependent crops implies increased reliance on pollination services. Yet agricultural practices themselves can profoundly affect pollinator supply and pollination. Extensive monocultures are associated with a limited pollinator supply and reduced pollination, whereas agricultural diversification can enhance both. Therefore, a…	Scopus
Aizen M.A., Garibaldi L.A., Cunningham S.A., Klein A.M.	Long-Term Global Trends in Crop Yield and Production Reveal No Current Pollination Shortage but Increasing Pollinator Dependency	2008	Current Biology	18	20		1572	1575	308	10.1016/j.cub.2008.08.066	There is evidence that pollinators are declining as a result of local and global environmental degradation [1-4]. Because a sizable proportion of the human diet depends directly or indirectly on animal pollination [5], the issue of how decreases in pollinator stocks could affect global crop production is of paramount importance [6-8]. Using the extensive FAO data set [9], we compared 45 year seri…	Scopus
Aizen M.A., Garibaldi L.A., Cunningham S.A., Klein A.M.	How much does agriculture depend on pollinators? Lessons from long-term trends in crop production	2009	Annals of Botany	103	9		1579	1588	252	10.1093/aob/mcp076	Background and Aims Productivity of many crops benefits from the presence of pollinating insects, so a decline in pollinator abundance should compromise global agricultural production. Motivated by the lack of accurate estimates of the size of this threat, we quantified the effect of total loss of pollinators on global agricultural production and crop production diversity. The change in pollinato…	Scopus
Aizen, Marcelo A.; Aguiar, Sebastian; Biesmeijer, Jacobus C.; Garibaldi, Lucas A.; Inouye, David W.; Jung, Chuleui; Martins, Dino J.; Medel, Rodrigo; Morales, Carolina L.; Ngo, Hien; Pauw, Anton; Paxton, Robert J.; Saez, Agustin; Seymour, Colleen L.	Global agricultural productivity is threatened by increasing pollinator dependence without a parallel increase in crop diversification	2019	GLOBAL CHANGE BIOLOGY	25	10		3516	3527	17	10.1111/gcb.14736	The global increase in the proportion of land cultivated with pollinator-dependent crops implies increased reliance on pollination services. Yet agricultural practices themselves can profoundly affect pollinator supply and pollination. Extensive monocultures are associated with a limited pollinator supply and reduced pollination, whereas agricultural diversification can enhance both. Therefore, a…	WebOfScience
Aizen, Marcelo A.; Aguiar, Sebastian; Biesmeijer, Jacobus C.; Garibaldi, Lucas A.; Inouye, David W.; Jung, Chuleui; Martins, Dino J.; Medel, Rodrigo; Morales, Carolina L.; Ngo, Hien; Pauw, Anton; Paxton, Robert J.; Saez, Agustin; Seymour, Colleen L.	Global agricultural productivity is threatened by increasing pollinator dependence without a parallel increase in crop diversification	2019	GLOBAL CHANGE BIOLOGY	25	10	NA	3516	3527	17		The global increase in the proportion of land cultivated with pollinator-dependent crops implies increased reliance on pollination services. Yet agricultural practices themselves can profoundly affect pollinator supply and pollination. Extensive monocultures are associated with a limited pollinator supply and reduced pollination, whereas agricultural diversification can enhance both. Therefore, a…	WebOfScience
Aizen, Marcelo A.; Garibaldi, Lucas A.; Cunningham, Saul A.; Klein, Alexandra M.	Long-Term Global Trends in Crop Yield and Production Reveal No Current Pollination Shortage but Increasing Pollinator Dependency	2008	CURRENT BIOLOGY	18	20		1572	1575	294	10.1016/j.cub.2008.08.066	There is evidence that pollinators are declining as a result of local and global environmental degradation [1-4]. Because a sizable proportion of the human diet depends directly or indirectly on animal pollination [5], the issue of how decreases in pollinator stocks could affect global crop production is of paramount importance [6-8]. Using the extensive FAO data set [9], we compared 45 year seri…	WebOfScience
Aizen, Marcelo A.; Garibaldi, Lucas A.; Cunningham, Saul A.; Klein, Alexandra M.	Long-Term Global Trends in Crop Yield and Production Reveal No Current Pollination Shortage but Increasing Pollinator Dependency	2008	CURRENT BIOLOGY	18	20	NA	1572	1575	294	10.1016/j.cub.2008.08.066	There is evidence that pollinators are declining as a result of local and global environmental degradation [1-4]. Because a sizable proportion of the human diet depends directly or indirectly on animal pollination [5], the issue of how decreases in pollinator stocks could affect global crop production is of paramount importance [6-8]. Using the extensive FAO data set [9], we compared 45 year seri…	WebOfScience
Aizen, Marcelo A.; Garibaldi, Lucas A.; Cunningham, Saul A.; Klein, Alexandra M.	How much does agriculture depend on pollinators? Lessons from long-term trends in crop production	2009	ANNALS OF BOTANY	103	9		1579	1588	236	10.1093/aob/mcp076	Productivity of many crops benefits from the presence of pollinating insects, so a decline in pollinator abundance should compromise global agricultural production. Motivated by the lack of accurate estimates of the size of this threat, we quantified the effect of total loss of pollinators on global agricultural production and crop production diversity. The change in pollinator dependency over 46…	WebOfScience
Aizen, Marcelo A.; Garibaldi, Lucas A.; Cunningham, Saul A.; Klein, Alexandra M.	How much does agriculture depend on pollinators? Lessons from long-term trends in crop production	2009	ANNALS OF BOTANY	103	9	NA	1579	1588	236		Productivity of many crops benefits from the presence of pollinating insects, so a decline in pollinator abundance should compromise global agricultural production. Motivated by the lack of accurate estimates of the size of this threat, we quantified the effect of total loss of pollinators on global agricultural production and crop production diversity. The change in pollinator dependency over 46…	WebOfScience
Ajani Y., Claßen-Bockhoff R.	Reproductive ecology of seseli ghafoorianum (Apiaceae) restricted to rocky cliffs in Iran	2019	Turkish Journal of Botany	43	3		343	357	1	10.3906/bot-1808-52	Endemic and relict species are of particular interest when evaluating the ecological intactness of a given area. In this paper, the reproductive ecology of Seseli ghafoorianum (Apiaceae) is investigated, aiming to contribute to its protection. The species is considered as a Tertiary relict species in Iran. Both dwarf form and cliff habitats are rare in the family, raising the question of how the …	Scopus
Ajani Y., Claβen–Bockhoff R.	The unique inflorescence structure of Dorema aucheri (Apiaceae): An adaptation to the arid environment	2021	Journal of Arid Environments	184		104194			NA	10.1016/j.jaridenv.2020.104194	Arid environments demand specific adaptations from plants in vegetative and reproductive systems. Self–compatibility, high pollen production and few well developed fruits are adapted to increase sexual reproductive success. Dorema aucheri is an arid–adapted, perennial monocarpic species endemic to southern Iran. It has a unique inflorescence structure. In this study, significance of inflorescence…	Scopus
Ajani, Yousef; Classen-Bockhoff, Regine	Reproductive ecology of Seseli ghafoorianum (Apiaceae) restricted to rocky cliffs in Iran	2019	TURKISH JOURNAL OF BOTANY	43	3		343	357	1	10.3906/bot-1808-52	Endemic and relict species are of particular interest when evaluating the ecological intactness of a given area. In this paper, the reproductive ecology of Seseli ghafoorianum (Apiaceae) is investigated, aiming to contribute to its protection. The species is considered as a Tertiary relict species in Iran. Both dwarf form and cliff habitats are rare in the family, raising the question of how the …	WebOfScience
Ajani, Yousef; Classen-Bockhoff, Regine	Reproductive ecology of Seseli ghafoorianum (Apiaceae) restricted to rocky cliffs in Iran	2019	Turkish Journal of Botany	43	3	NA	343	357	1	10.3906/bot-1808-52	Endemic and relict species are of particular interest when evaluating the ecological intactness of a given area. In this paper, the reproductive ecology of Seseli ghafoorianum (Apiaceae) is investigated, aiming to contribute to its protection. The species is considered as a Tertiary relict species in Iran. Both dwarf form and cliff habitats are rare in the family, raising the question of how the …	WebOfScience
Ajani, Yousef; Classen-Bockhoff, Regine	The unique inflorescence structure of Dorema aucheri (Apiaceae): An adaptation to the arid environment	2021	JOURNAL OF ARID ENVIRONMENTS	184		104194			0	10.1016/j.jaridenv.2020.104194	Arid environments demand specific adaptations from plants in vegetative and reproductive systems. Self-compatibility, high pollen production and few well developed fruits are adapted to increase sexual reproductive success. Dorema aucheri is an arid-adapted, perennial monocarpic species endemic to southern Iran. It has a unique inflorescence structure. In this study, significance of inflorescence…	WebOfScience
Ajani, Yousef; Classen-Bockhoff, Regine	The unique inflorescence structure of Dorema aucheri (Apiaceae): An adaptation to the arid environment	2021	JOURNAL OF ARID ENVIRONMENTS	184		NA	4194	4194	0		Arid environments demand specific adaptations from plants in vegetative and reproductive systems. Self-compatibility, high pollen production and few well developed fruits are adapted to increase sexual reproductive success. Dorema aucheri is an arid-adapted, perennial monocarpic species endemic to southern Iran. It has a unique inflorescence structure. In this study, significance of inflorescence…	WebOfScience
Akel, Wessam; Rapp, Matthias; Thorwarth, Patrick; Wuerschum, Tobias; Longin, C. Friedrich H.	Hybrid durum wheat: heterosis of grain yield and quality traits and genetic architecture of anther extrusion	2019	THEORETICAL AND APPLIED GENETICS	132	4		921	932	2	10.1007/s00122-018-3248-6	Key messageHybrid durum has a promising yield potential coupled with good quality, but the efficiency of hybrid seed production must be improved.AbstractHybrid breeding is a tremendous success story in many crops, but has not yet made a breakthrough in wheat, mainly due to inefficient hybrid seed production. In this study, we investigated the heterosis for grain yield and important quality traits…	WebOfScience
Akel, Wessam; Rapp, Matthias; Thorwarth, Patrick; Wuerschum, Tobias; Longin, C. Friedrich H.	Hybrid durum wheat: heterosis of grain yield and quality traits and genetic architecture of anther extrusion	2019	THEORETICAL AND APPLIED GENETICS	132	4	NA	921	932	2		Key messageHybrid durum has a promising yield potential coupled with good quality, but the efficiency of hybrid seed production must be improved.AbstractHybrid breeding is a tremendous success story in many crops, but has not yet made a breakthrough in wheat, mainly due to inefficient hybrid seed production. In this study, we investigated the heterosis for grain yield and important quality traits…	WebOfScience
Akhmedullin, I. Kh.; Pshenichnyi, I. P.	Outstanding breeder.	1992	Kartofel' i Ovoshchi		1	NA	15	16	0		A brief historical account is given of the life and work of E. A. Grachev, a vegetable breeder of nineteenth-century Russia who was one of the first in the country to utilize techniques which later became standard, such as artificial pollination and distant hybridization. He also acquired seed from foreign countries and tested material from China, Manchuria, Japan, Central Asia, western Europe an…	WebOfScience
Akre, Roger D.; Mayer, Daniel F.	Bees and vespine wasps.	1994	Bee World	75	1	NA	29	37	4	10.1080/0005772X.1994.11099191		WebOfScience
Aksyonov I.V.	Protein Markers Specifity of Sunflower Inbred Lines	2005	Helia	28	43		49	54	4	10.2298/hel0543049a	Protein markers inheritance has been studied in 30 sunflower inbred lines developed by self-pollination method. During the development of the inbred lines, plants selection was conducted on the basis of morphological characteristics and electrophoretic spectrums of seed storage proteins. Genetic purity of sunflower plants was determined on the basis of electrophoretic spectrums of storage protein…	Scopus
Al Naggar Y., Baer B.	Consequences of a short time exposure to a sublethal dose of Flupyradifurone (Sivanto) pesticide early in life on survival and immunity in the honeybee (Apis mellifera)	2019	Scientific Reports	9	1	19753			4	10.1038/s41598-019-56224-1	Dramatic losses of pollinating insects have become of global concern, as they threaten not only key ecosystem services but also human food production. Recent research provided evidence that interactions between ecological stressors are drivers of declining pollinator health and responsible for observed population collapses. We used the honeybee Apis mellifera and conducted a series of experiments…	Scopus
Al Naggar Y., Paxton R.J.	The novel insecticides flupyradifurone and sulfoxaflor do not act synergistically with viral pathogens in reducing honey bee (Apis mellifera) survival but sulfoxaflor modulates host immunocompetence	2020	Microbial Biotechnology						NA	10.1111/1751-7915.13673	The decline of insect pollinators threatens global food security. A major potential cause of decline is considered to be the interaction between environmental stressors, particularly between exposure to pesticides and pathogens. To explore pesticide–pathogen interactions in an important pollinator insect, the honey bee, we used two new nicotinic acetylcholine receptor agonist insecticides (nACHRs…	Scopus
Al Naggar, Yahya; Baer, Boris	Consequences of a short time exposure to a sublethal dose of Flupyradifurone (Sivanto) pesticide early in life on survival and immunity in the honeybee (Apis mellifera)	2019	SCIENTIFIC REPORTS	9		19753			3	10.1038/s41598-019-56224-1	Dramatic losses of pollinating insects have become of global concern, as they threaten not only key ecosystem services but also human food production. Recent research provided evidence that interactions between ecological stressors are drivers of declining pollinator health and responsible for observed population collapses. We used the honeybee Apis mellifera and conducted a series of experiments…	WebOfScience
Al Naggar, Yahya; Baer, Boris	Consequences of a short time exposure to a sublethal dose of Flupyradifurone (Sivanto) pesticide early in life on survival and immunity in the honeybee (Apis mellifera)	2019	SCIENTIFIC REPORTS	9		NA	19753	19753	3		Dramatic losses of pollinating insects have become of global concern, as they threaten not only key ecosystem services but also human food production. Recent research provided evidence that interactions between ecological stressors are drivers of declining pollinator health and responsible for observed population collapses. We used the honeybee Apis mellifera and conducted a series of experiments…	WebOfScience
Al Naggar, Yahya; Paxton, Robert J	The novel insecticides flupyradifurone and sulfoxaflor do not act synergistically with viral pathogens in reducing honey bee (Apis mellifera) survival but sulfoxaflor modulates host immunocompetence.	2020	Microbial biotechnology	NA		NA			0	10.1111/1751-7915.13673	The decline of insect pollinators threatens global food security. A major potential cause of decline is considered to be the interaction between environmental stressors, particularly between exposure to pesticides and pathogens. To explore pesticide-pathogen interactions in an important pollinator insect, the honey bee, we used two new nicotinic acetylcholine receptor agonist insecticides (nACHRs…	WebOfScience
Al Naggar, Yahya; Paxton, Robert J.	Mode of Transmission Determines the Virulence of Black Queen Cell Virus in Adult Honey Bees, Posing a Future Threat to Bees and Apiculture	2020	VIRUSES-BASEL	12	5	535			2	10.3390/v12050535	Honey bees (Apis mellifera) can be infected by many viruses, some of which pose a major threat to their health and well-being. A critical step in the dynamics of a viral infection is its mode of transmission. Here, we compared for the first time the effect of mode of horizontal transmission of Black queen cell virus (BQCV), a ubiquitous and highly prevalent virus of A. mellifera, on viral virulen…	WebOfScience
Al Naggar, Yahya; Paxton, Robert J.	Mode of Transmission Determines the Virulence of Black Queen Cell Virus in Adult Honey Bees, Posing a Future Threat to Bees and Apiculture	2020	Viruses-Basel	12	5	NA	535	Article No.: 535	2	10.3390/v12050535	Honey bees (Apis mellifera) can be infected by many viruses, some of which pose a major threat to their health and well-being. A critical step in the dynamics of a viral infection is its mode of transmission. Here, we compared for the first time the effect of mode of horizontal transmission of Black queen cell virus (BQCV), a ubiquitous and highly prevalent virus of A. mellifera, on viral virulen…	WebOfScience
Al Naggar, Yahya; Paxton, Robert J.	The novel insecticides flupyradifurone and sulfoxaflor do not act synergistically with viral pathogens in reducing honey bee (Apis mellifera) survival but sulfoxaflor modulates host immunocompetence	2020	MICROBIAL BIOTECHNOLOGY	NA					0	10.1111/1751-7915.13673	The decline of insect pollinators threatens global food security. A major potential cause of decline is considered to be the interaction between environmental stressors, particularly between exposure to pesticides and pathogens. To explore pesticide-pathogen interactions in an important pollinator insect, the honey bee, we used two new nicotinic acetylcholine receptor agonist insecticides (nACHRs…	WebOfScience
Al Toufailia H., Couvillon M.J., Ratnieks F.L.W., Grüter C.	Honey bee waggle dance communication: Signal meaning and signal noise affect dance follower behaviour	2013	Behavioral Ecology and Sociobiology	67	4		549	556	19	10.1007/s00265-012-1474-5	Returning honey bee foragers perform waggle dances to inform nestmate foragers about the presence, location and odour of profitable food sources and new nest sites. The aim of this study is to investigate how the characteristics of waggle dances for natural food sources and environmental factors affect dance follower behaviour. Because food source profitability tends to decrease with increasing f…	Scopus
Al-Ani I., Zimmermann S., Reichling J., Wink M.	Pharmacological synergism of bee venom and melittin with antibiotics and plant secondary metabolites against multi-drug resistant microbial pathogens	2015	Phytomedicine	22	2		245	255	53	10.1016/j.phymed.2014.11.019	The goal of this study was to investigate the antimicrobial activity of bee venom and its main component, melittin, alone or in two-drug and three-drug combinations with antibiotics (vancomycin, oxacillin, and amikacin) or antimicrobial plant secondary metabolites (carvacrol, benzyl isothiocyanate, the alkaloids sanguinarine and berberine) against drug-sensitive and antibiotic-resistant microbial…	Scopus
Al-Attal, Y. Z.; Nazer, I. K.; Kasrawi, M. A.	Monitoring bumblebee (Bombus terrestris L.) activity in pollinating tomatoes (Lycopersicon esculentum Mill) under plastichouses in Jordan.	2003	Dirasat Agricultural Sciences	30	2		149	155	0		Three plastichouses (PH); 0.5 dunum (500m2) each, (tunnel type) and 5 dunums (5000m2) (multispan type) were used to monitor bumblebee (Bombus terrestris L.) activity on tomato flowers. The onset of flowering took place after 24 days of transplanting, and the flush of flowering started during the anthesis of cluster 2, 3, and 4, reaching the peak with an average of 9.4 flowers per plant (F/P) then…	WebOfScience
Al-Attal, Y. Z.; Nazer, I. K.; Kasrawi, M. A.	Monitoring bumblebee (Bombus terrestris L.) activity in pollinating tomatoes (Lycopersicon esculentum Mill) under plastichouses in Jordan.	2003	Dirasat Agricultural Sciences	30	2	NA	149	155	0		Three plastichouses (PH); 0.5 dunum (500m2) each, (tunnel type) and 5 dunums (5000m2) (multispan type) were used to monitor bumblebee (Bombus terrestris L.) activity on tomato flowers. The onset of flowering took place after 24 days of transplanting, and the flush of flowering started during the anthesis of cluster 2, 3, and 4, reaching the peak with an average of 9.4 flowers per plant (F/P) then…	WebOfScience
Al-Ghzawi, S.	Invasion behaviour of the mite Varroa jacobsoni.	1992	Apidologie	23	4	NA	369	370	1		The behaviour of varroa mites was studied in relation to the brood on which they had developed and the brood nest arrangement. Female mites which had developed on worker brood usually entered new brood cells 6-8 days after the bees had emerged, but mites which had developed on drone brood invaded new cells 3 days earlier. Mites collected from 23-day-old drone brood invaded more quickly than those…	WebOfScience
Al-Ghzawi, S.	Preliminary studies on the attractivity of the brood to Varroa jacobsoni.	1992	Apidologie	23	4	NA	367	368	0		Experimental cages with 2 chambers were designed for studying the movement of mites from infested bees in one chamber to brood combs in the other. The chambers were separated by a screen (synthetic net or Plexiglas sheet 1-4.5 cm thick) with holes large enough for mites but not for bees to pass through. No significant differences were found in the attractiveness of drone, worker or queen larvae, …	WebOfScience
Al-Jaru, S.; Stosser, R.	The rate of pollen-tube growth in relation to the position of currant flowers.	1984	Erwerbsobstbau	26	1	NA	12	16	2		Pollen tube studies were made on potted bushes of the black currant cultivars Rosenthals Langtraubige and Silvergieters, and the red currant cultivars Jonkher van Tets and Red Lake. Basal, mid- and apical flowers within the racemes were self- or cross-pollinated at about 15°C. In the black currants number of pollen tubes in the styles of the basal flowers was greatest and the rate of growth faste…	WebOfScience
Al-Kahtani S.N., Wegener J., Bienefeld K.	Variability of prenatal maternal investment in the honey bee (Apis mellifera)	2013	Journal of Entomology	10	1		35	42	NA	10.3923/je.2013.35.42	Uneven distribution of food resources to offspring by females plays an important role in adaptation to environmental changes in many taxa. In the honeybee, the differential maternal investment has a potential role in the amplification of intra-colony phenotypic variability which is an important factor in stress resilience. In this study, the repeatability of weight measurements and the optimum st…	Scopus
Al-Kahtani, Saad Naser; Wegener, Jakob; Bienefeld, Kaspar	Variability of Prenatal Maternal Investment in the Honey Bee (Apis mellifera)	2013	Journal of Entomology	10	1		35	42	0	10.3923/je.2013.35.42	Uneven distribution of food resources to offspring by females plays an important role in adaptation to environmental changes in many taxa. In the honeybee, the differential maternal investment has a potential role in the amplification of intra-colony phenotypic variability which is an important factor in stress resilience. In this study, the repeatability of weight measurements and the optimum st…	WebOfScience
Al-Kahtani, Saad Naser; Wegener, Jakob; Bienefeld, Kaspar	Variability of Prenatal Maternal Investment in the Honey Bee (Apis mellifera)	2013	Journal of Entomology	10	1	NA	35	42	0	10.3923/je.2013.35.42	Uneven distribution of food resources to offspring by females plays an important role in adaptation to environmental changes in many taxa. In the honeybee, the differential maternal investment has a potential role in the amplification of intra-colony phenotypic variability which is an important factor in stress resilience. In this study, the repeatability of weight measurements and the optimum st…	WebOfScience
Al-Lawati H., Bienefeld K.	Maternal age effects on embryo mortality and juvenile development of offspring in the honey bee (Hymenoptera: Apidae)	2009	Annals of the Entomological Society of America	102	5		881	888	18	10.1603/008.102.0514	To date, no information is available concerning the impact of maternal age on offspring in long-lived social Hymenoptera. We have examined the influence of maternal age on embryo mortality and juvenile growth in offspring in 29 freshly mated (Y0), 29 1-yr-old (Y1), and 18 2-yr-old (Y2) queen honey bees, Apis mellifera L. (Hymenoptera: Apidae). Embryo mortality increased significant with maternal …	Scopus
Al-Lawati, H.; Bienefeld, K.	Maternal Age Effects on Embryo Mortality and juvenile Development of Offspring in the Honey Bee (Hymenoptera: Apidae)	2009	ANNALS OF THE ENTOMOLOGICAL SOCIETY OF AMERICA	102	5		881	888	18	10.1603/008.102.0514	To date, no information is available concerning the impact of maternal age on offspring in long-lived social Hymenoptera. We have examined the influence of maternal age on embryo mortality and juvenile growth in offspring in 29 freshly mated (Y0), 29 1-yr-old (Y1), and 18 2-yr-old (Y2) queen honey bees, Apis mellifera L. (Hymenoptera: Apidae). Embryo mortality increased significant with maternal …	WebOfScience
Al-Lawati, H.; Bienefeld, K.	Maternal Age Effects on Embryo Mortality and juvenile Development of Offspring in the Honey Bee (Hymenoptera: Apidae)	2009	ANNALS OF THE ENTOMOLOGICAL SOCIETY OF AMERICA	102	5	NA	881	888	18	10.1603/008.102.0514	To date, no information is available concerning the impact of maternal age on offspring in long-lived social Hymenoptera. We have examined the influence of maternal age on embryo mortality and juvenile growth in offspring in 29 freshly mated (Y0), 29 1-yr-old (Y1), and 18 2-yr-old (Y2) queen honey bees, Apis mellifera L. (Hymenoptera: Apidae). Embryo mortality increased significant with maternal …	WebOfScience
Al-Lawati, H.; Kamp, G.; Bienefeld, K.	Characteristics of the spermathecal contents of old and young honeybee queens	2009	JOURNAL OF INSECT PHYSIOLOGY	55	2		116	121	33	10.1016/j.jinsphys.2008.10.010	Sperm are often stored, for a long time after mating, in females of various animal species. In case of the queen honeybee (Apis mellifera), sperm remain fertile for several years in the spermatheca. Little information is available regarding the effect of long-term storage of sperm on its fertility. To evaluate this, enzymes and/or sperm have been analysed from the spermatheca of 75 queens of vari…	WebOfScience
Al-Lawati, H.; Kamp, G.; Bienefeld, K.	Characteristics of the spermathecal contents of old and young honeybee queens	2009	JOURNAL OF INSECT PHYSIOLOGY	55	2	NA	116	121	33		Sperm are often stored, for a long time after mating, in females of various animal species. In case of the queen honeybee (Apis mellifera), sperm remain fertile for several years in the spermatheca. Little information is available regarding the effect of long-term storage of sperm on its fertility. To evaluate this, enzymes and/or sperm have been analysed from the spermatheca of 75 queens of vari…	WebOfScience
Alattal, Y.; Rosenkranz, P.; Zebitz, C. P. W.	Infestation levels of Varroa destructor in local honey bees of Jordan.	2006	Mitteilungen der Deutschen Gesellschaft fur allgemeine und angewandte Entomologie	15			321	325	0		To determine Varroa mite infestation levels in Jordan, a survey covering 180 colonies of two bee types (Apis mellifera syriaca and A. m. syriaca hybrids) from six locations of 4 climatic zones was conducted during August, 8 month after the last treatment. Sampled colonies had 8-10 frames covered with bees and 3-4 brood frames. Levels of infestation were determined on both adult worker bees and in…	WebOfScience
Alattal, Y.; Rosenkranz, P.; Zebitz, C. P. W.	Reproduction of Varroa destructor in sealed worker bee brood cells of Apis mellifera carnica and Apis mellifera syriaca in Jordan.	2006	Mitteilungen der Deutschen Gesellschaft fur allgemeine und angewandte Entomologie	15			315	319	2		The reproduction of the honey bee mite, V. destructor in sealed worker bee brood cells represents an important factor for the population development of this parasite in honey bee colonies. In this study, the relative infestation levels of worker brood cells, mite fertility (mites that lay at least one egg) and reproductive rate (number of viable adult daughters per mother mite) of Varroa mite in …	WebOfScience
Alattal, Yehya; Al Ghamdi, Ahmad; Al Sharhi, Mohamad; Fuchs, Stephan	Morphometric characterisation of the native Honeybee, Apis mellifera Linnaeus, 1758, of Saudi Arabia	2014	ZOOLOGY IN THE MIDDLE EAST	60	3		226	235	6	10.1080/09397140.2014.944431	The morphometry of native honeybees from Saudi Arabia was analysed and compared with 7 Apis mellifera subspecies, based on 198 colony samples from 36 locations. Twenty five standard morphological characters were evaluated, and samples were compared with seven reference honeybee subspecies (Apis mellifera carnica, A. m. ligustica, A. m. meda, A. m. syriaca, A. m. lamarckii, A. m. litorea and A. m.…	WebOfScience
Alattal, Yehya; Al Ghamdi, Ahmad; Al Sharhi, Mohamad; Fuchs, Stephan	Morphometric characterisation of the native Honeybee, Apis mellifera Linnaeus, 1758, of Saudi Arabia	2014	Zoology in the Middle East	60	3	NA	226	235	6	10.1080/09397140.2014.944431	The morphometry of native honeybees from Saudi Arabia was analysed and compared with 7 Apis mellifera subspecies, based on 198 colony samples from 36 locations. Twenty five standard morphological characters were evaluated, and samples were compared with seven reference honeybee subspecies (Apis mellifera carnica, A. m. ligustica, A. m. meda, A. m. syriaca, A. m. lamarckii, A. m. litorea and A. m.…	WebOfScience
Alattal, Yehya; Alsharhi, Mohamad; Alghamdi, Ahmed; Fuchs, Stephan	Characterization of Socotra (Yemen) honey bees (Apis mellifera) using morphometric and genetic markers	2019	BULLETIN OF INSECTOLOGY	72	2		281	285	0		The honey bee (Apis mellifera L.) from Socotra archipelago (Yemen) has been characterized based on 32 morphometrical characters and on the sequence analysis of the tRNAleu - COII intergenic region of the mtDNA. Morphometric clustering by discriminant analysis grouped almost all honey bees from Socotra (93.8%) with Apis mellifera litorea Smith reference samples; however one of these samples was al…	WebOfScience
Alattal, Yehya; Alsharhi, Mohamad; Alghamdi, Ahmed; Fuchs, Stephan	Characterization of Socotra (Yemen) honey bees (Apis mellifera) using morphometric and genetic markers	2019	Bulletin of Insectology	72	2	NA	281	285	0		The honey bee (Apis mellifera L.) from Socotra archipelago (Yemen) has been characterized based on 32 morphometrical characters and on the sequence analysis of the tRNAleu - COII intergenic region of the mtDNA. Morphometric clustering by discriminant analysis grouped almost all honey bees from Socotra (93.8%) with Apis mellifera litorea Smith reference samples; however one of these samples was al…	WebOfScience
Alattal, Yehya; Rosenkranz, Peter; Zebitz, Claus P.	Reproduction of Varroa destructor in sealed worker bee brood cells of Apis mellifera carnica and Apis mellifera syriaca in Jordan.	2006	Mitteilungen der Deutschen Gesellschaft fuer Allgemeine und Angewandte Entomologie	15		NA	315	319	2		The reproduction of the honey bee mite, Varroa destructor in sealed worker bee brood cells represents an important factor for the population development of this parasite in honey bee colonies. In this study, the relative infestation levels of worker brood cells, mite fertility (mites that lay at least one egg) and reproductive rate (number of viable adult daughters per mother mite) of Varroa mite…	WebOfScience
Alattal, Yehya; Rosenkranz, Peter; Zebitz, Claus P.W.	Infestation levels of Varroa destructor in local honey bees of Jordan.	2006	Mitteilungen der Deutschen Gesellschaft fuer Allgemeine und Angewandte Entomologie	15		NA	321	325	0		To determine Varroa mite infestation levels in Jordan, a survey covering 180 colonies of two bee types (Apis m. syriaca and Apis m. syriaca hybrids) from six locations of 4 climatic zones was conducted during August, 8 month after the last treatment. Sampled colonies had 8-10 frames covered with bees and 3-4 brood frames. Levels of infestation were determined on both adult worker bees and in seal…	WebOfScience
Alba, E.	Initial results of a study on pollen-fertility restorer genes in sunflower (H. annuus L.).	1976	Annali della Facolta di Agraria, Universita di Bari	28		NA	51	58	0		Of 70 F1 progenies derived from pollinating the cytoplasmically male-sterile lines BA008 (VNIIMK8883), BA010 (VNIIMK9345) and BA012 (Chernyanka) with 38 varieties and inbred lines, 51 produced no fertile plants. Percentage pollen fertility differed between fertile plants of the same progeny and between different progenies. Fertile plants were found among the progeny of BA008 X K076 and of crosses…	WebOfScience
Albach D.C., Meudt H.M., Oxelman B.	Piecing together the "new" Plantaginaceae	2005	American Journal of Botany	92	2		297	315	174	10.3732/ajb.92.2.297	Scrophulariaceae is one of the families that has been divided extensively due to the results of DNA sequence studies. One of its segregates is a vastly enlarged Plantaginaceae. In a phylogenetic study of 47 members of Plantaginaceae and seven outgroups based on 3561 aligned characters from four DNA regions (the nuclear ribosomal ITS region and the plastid trnL-F, rps16 intron, and matK-trnK intro…	Scopus
Albach, DC; Meudt, HM; Oxelman, B	Piecing together the "new" Plantaginaceae	2005	AMERICAN JOURNAL OF BOTANY	92	2		297	315	187	10.3732/ajb.92.2.297	Scrophulariaceae is one of the families that has been divided extensively due to the results of DNA sequence studies. One of its segregates is a vastly enlarged Plantaginaceae. In a phylogenetic study of 47 members of Plantaginaceae and seven outgroups based on 3561 aligned characters from four DNA regions (the nuclear ribosomal ITS region and the plastid trnL-F, rps16 intron, and matK-trnK intro…	WebOfScience
Albach, DC; Meudt, HM; Oxelman, B	Piecing together the "new" Plantaginaceae	2005	AMERICAN JOURNAL OF BOTANY	92	2	NA	297	315	187	10.3732/ajb.92.2.297	Scrophulariaceae is one of the families that has been divided extensively due to the results of DNA sequence studies. One of its segregates is a vastly enlarged Plantaginaceae. In a phylogenetic study of 47 members of Plantaginaceae and seven outgroups based on 3561 aligned characters from four DNA regions (the nuclear ribosomal ITS region and the plastid trnL-F, rps16 intron, and matK-trnK intro…	WebOfScience
Albaladejo R.G., Parejo-Farnés C., Rubio-Pérez E., Nora S., Aparicio A.	Linking DNA methylation with performance in a woody plant species	2019	Tree Genetics and Genomes	15	2	15			1	10.1007/s11295-019-1325-x	Epigenetic factors are increasingly being viewed as important mechanisms in organism performance. However, advances in plant epigenetics rely mostly on studies of short-lived model or cultivated species and there is a current gap in knowledge on wild plants, especially on woody plant species, that still needs to be addressed via empirical studies. Through a greenhouse experiment we compared the g…	Scopus
Alberoni D., Gaggìa F., Baffoni L., Di Gioia D.	Beneficial microorganisms for honey bees: problems and progresses	2016	Applied Microbiology and Biotechnology	100	22		9469	9482	31	10.1007/s00253-016-7870-4	Nowadays, honey bees are stressed by a number of biotic and abiotic factors which may compromise to some extent the pollination service and the hive productivity. The EU ban of antibiotics as therapeutic agents against bee pathogens has stimulated the search for natural alternatives. The increasing knowledge on the composition and functions of the bee gut microbiota and the link between a balance…	Scopus
Albert S., Bhattacharya D., Klaudiny J., Schmitzová J., Simúth J.	The family of major royal jelly proteins and its evolution	1999	Journal of Molecular Evolution	49	2		290	297	79	10.1007/PL00006551	A cDNA encoding a new member of the gene family of major royal jelly proteins (MRJPs) from the honeybee, Apis mellifera, was isolated and sequenced. Royal jelly (RJ) is a secretion of the cephalic glands of nurse bees. The origin and biological function of the protein component (12.5%, w/w) of RJ is unknown. We show that the MRJP gene family encodes a group of closely related proteins that share …	Scopus
Albert T., Raspé O., Jacquemart A.-L.	Influence of clonal growth on selfing rate in Vaccinium myrtillus L.	2008	Plant Biology	10	5		643	649	26	10.1111/j.1438-8677.2008.00067.x	Clonal growth, which allows the multiplication of flowering shoots of the same genet, can lead to a large floral display and may thus increase the rate of selfing through geitonogamy as a consequence of an increase in the number of successively visited flowers. The aim of the present research was to analyse the combined effect of the diversity and intermingling of clones on the rate of selfing in…	Scopus
Albert Š., Gätschenberger H., Azzami K., Gimple O., Grimmer G., Sumner S., Fujiyuki T., Tautz J., Mueller M.J.	Evidence of a novel immune responsive protein in the Hymenoptera	2011	Insect Biochemistry and Molecular Biology	41	12		968	981	15	10.1016/j.ibmb.2011.09.006	Honeybee populations are severely threatened by parasites and diseases. Recent outbreaks of Colony Collapse Disorder (CCD) has caused loss of more than 35% of bee colonies in the USA, and this is thought to at least in part be due to parasites and/or disease. Interestingly, the honeybee possesses of a limited set of immune genes compared to other insects. Non-canonical immune genes of honeybee ar…	Scopus
Albert Š., Klaudiny J.	The MRJP/YELLOW protein family of Apis mellifera: Identification of new members in the EST library	2004	Journal of Insect Physiology	50	1		51	59	85	10.1016/j.jinsphys.2003.09.008	Major royal jelly proteins (named MRJP1-5) of honeybee (Apis mellifera), yellow proteins of Drosophila, together with putative proteins found in several bacteria, form a protein family termed the MRJP/yellow family. Members of the family exert diverse physiological functions and amongst eukaryotes appear to be restricted to the order Insecta. MRJPs constitute about 90% of total protein of royal j…	Scopus
Albert Š., Klaudiny J.	MRJP9, an ancient protein of the honeybee MRJP family with non-nutritional function	2007	Journal of Apicultural Research	46	2		99	104	16		Major royal jelly proteins (MRJPs) form a subfamily within a larger Yellow/MRJP family of proteins. Whereas multiple Yellow-like proteins have been found in all insect genomes including honeybee, MRJPs seem to be restricted to honeybees. Eight MRJP proteins, termed MRJPI-8, have been characterized so far. We found that proteomic analyses of bee hypopharyngeal glands and venom sac identified prote…	Scopus
Albert Š., Schmitz J.	Characterization of major royal jelly protein-like DNA sequences in Apis dorsata	2002	Journal of Apicultural Research	41	3-4		75	82	14	10.1080/00218839.2002.11101072	Major proteins of royal jelly (MRJP) are well characterized in the honey bee, Apis mellifera. They are secreted by hypopharyngeal glands and provide major proteinaceous components of the larval food. To date nothing is known about royal jelly proteins in other bee species. To fill this gap, we screened the genome of the Asian giant honey bee, Apis dorsata, for the two MRJP protein coding sequence…	Scopus
Albert Š., Spaethe J., Grübel K., Rössler W.	Royal jelly-like protein localization reveals differences in hypopharyngeal glands buildup and conserved expression pattern in brains of bumblebees and honeybees	2014	Biology Open	3	4		281	288	13	10.1242/bio.20147211	Royal jelly proteins (MRJPs) of the honeybee bear several open questions. One of them is their expression in tissues other than the hypopharyngeal glands (HGs), the site of royal jelly production. The sole MRJP-like gene of the bumblebee, Bombus terrestris (BtRJPL), represents a pre-diversification stage of the MRJP gene evolution in bees. Here we investigate the expression of BtRJPL in the HGs a…	Scopus
Albert, MJ; Escudero, A; Iriondo, JM	Female reproductive success of narrow endemic Erodium paularense in contrasting microhabitats	2001	ECOLOGY	82	6	NA	1734	1747	45	10.2307/2679814	In 1996, we investigated the female reproductive success of the narrow endemic Erodium paularense in a population with a mixture of rock anti lithosol microhabitats. The main purposes of this study were to determine the main factors that affected reproductive success and whether these factors were influenced by differences in the two contrasting microhabitats. In both microhabitats, fruit set was…	WebOfScience
Albert, S; Klaudiny, J; Simuth, J	Newly discovered features of the updated sequence of royal jelly protein RJP571; longer repetitive region on C-terminus and homology to Drosophila melanogaster yellow protein	1996	JOURNAL OF APICULTURAL RESEARCH	35	2	NA	63	68	29	10.1080/00218839.1996.11100914	The previously published nucleotide sequence of complementary DNA (cDNA), coding for royal jelly protein RJP57-I, contained errors that were corrected by resequencing of the cDNA. The main error, the omission of a 108 bp (base pairs) long sequence on the Tend of the cDNA was caused by misalignment of overlapping parts of the sequenced fragments in the region containing repetitive sequences. The u…	WebOfScience
Albert, S; Klaudiny, J; Simuth, J	Molecular characterization of MRJP3, highly polymorphic protein of honeybee (Apis mellifera) royal jelly	1999	INSECT BIOCHEMISTRY AND MOLECULAR BIOLOGY	29	5	NA	427	434	67	10.1016/S0965-1748(99)00019-3	Major proteins of honey bee (Apis mellifera) royal jelly are members of the MRJP protein family. One MRJP protein termed MRJP3 exhibits a size polymorphism as detected by SDS-PACE. In this report we show that polymorphism of the MRJP3 protein is a consequence of the polymorphism of a region with a variable number of tandem repeats (VNTR) located at the C-terminal part of the MRJP3 coding region. …	WebOfScience
Albert, S; Schmitz, J	Characterization of major royal jelly protein-like DNA sequences in Apis dorsata	2002	JOURNAL OF APICULTURAL RESEARCH	41	3-4	NA	75	82	23	10.1080/00218839.2002.11101072	Major proteins of royal jelly (MRJP) are well characterized in the honey bee, Apis mellifera. They are secreted by hypopharyngeal glands and provide major proteinaceous components of the larval food. To date nothing is known about royal jelly proteins in other bee species. To fill this gap, we screened the genome of the Asian giant honey bee, Apis dorsato, for the two MRJP protein coding sequence…	WebOfScience
Albert, Stefan; Gaetschenberger, Heike; Azzami, Klara; Gimple, Olaf; Grimmer, Gudrun; Sumner, Seirian; Fujiyuki, Tomoko; Tautz, Juergen; Mueller, Martin J.	Evidence of a novel immune responsive protein in the Hymenoptera	2011	INSECT BIOCHEMISTRY AND MOLECULAR BIOLOGY	41	12		968	981	15	10.1016/j.ibmb.2011.09.006	Honeybee populations are severely threatened by parasites and diseases. Recent outbreaks of Colony Collapse Disorder (CCD) has caused loss of more than 35% of bee colonies in the USA, and this is thought to at least in part be due to parasites and/or disease. Interestingly, the honeybee possesses of a limited set of immune genes compared to other insects. Non-canonical immune genes of honeybee ar…	WebOfScience
Albert, Stefan; Gaetschenberger, Heike; Azzami, Klara; Gimple, Olaf; Grimmer, Gudrun; Sumner, Seirian; Fujiyuki, Tomoko; Tautz, Juergen; Mueller, Martin J.	Evidence of a novel immune responsive protein in the Hymenoptera	2011	INSECT BIOCHEMISTRY AND MOLECULAR BIOLOGY	41	12	NA	968	981	15		Honeybee populations are severely threatened by parasites and diseases. Recent outbreaks of Colony Collapse Disorder (CCD) has caused loss of more than 35% of bee colonies in the USA, and this is thought to at least in part be due to parasites and/or disease. Interestingly, the honeybee possesses of a limited set of immune genes compared to other insects. Non-canonical immune genes of honeybee ar…	WebOfScience
Albert, Stefan; Klaudiny, Jaroslav	MRJP9, an ancient protein of honeybee MRJP family with non-nutritional function	2007	JOURNAL OF APICULTURAL RESEARCH	46	2		99	104	25		Major royal jelly proteins (MRJPs) form a subfamily within a larger Yellow/MRJP family of proteins. Whereas multiple Yellow-like proteins have been found in all insect genomes including honeybee, MRJPs seem to be restricted to honeybees. Eight MRJP proteins, termed MRJP 1-8, have been characterized so far. We found that proteomic analyses of bee hypopharyngeal glands and venom sac identified prot…	WebOfScience
Albert, Stefan; Klaudiny, Jaroslav	MRJP9, an ancient protein of honeybee MRJP family with non-nutritional function	2007	JOURNAL OF APICULTURAL RESEARCH	46	2	NA	99	104	25		Major royal jelly proteins (MRJPs) form a subfamily within a larger Yellow/MRJP family of proteins. Whereas multiple Yellow-like proteins have been found in all insect genomes including honeybee, MRJPs seem to be restricted to honeybees. Eight MRJP proteins, termed MRJP 1-8, have been characterized so far. We found that proteomic analyses of bee hypopharyngeal glands and venom sac identified prot…	WebOfScience
Albert, Stefan; Klaudiny, Jaroslav; Simuth, Jozef	Newly discovered features of the update sequence of royal jelly protein RJP571; longer repetitive region on C-terminus and homology to Drosophila melanogaster yellow protein	1996	Journal of Apicultural Research	35	2	NA	63	68	29	10.1080/00218839.1996.11100914	The previously published nucleotide sequence of complementary DNA (cDNA), coding for royal jelly protein RJP57-I, contained errors that were corrected by resequencing of the cDNA. The main error, the omission of a 108 bp (base pairs) long sequence on the 3' end of the cDNA was caused by misalignment of overlapping parts of the sequenced fragments in the region containing repetitive sequences. The…	WebOfScience
Albert, Stefan; Spaethe, Johannes; Gruebel, Kornelia; Roessler, Wolfgang	Royal jelly-like protein localization reveals differences in hypopharyngeal glands buildup and conserved expression pattern in brains of bumblebees and honeybees	2014	BIOLOGY OPEN	3	4		281	288	14	10.1242/bio.20147211	Royal jelly proteins (MRJPs) of the honeybee bear several open questions. One of them is their expression in tissues other than the hypopharyngeal glands (HGs), the site of royal jelly production. The sole MRJP-like gene of the bumblebee, Bombus terrestris (BtRJPL), represents a pre-diversification stage of the MRJP gene evolution in bees. Here we investigate the expression of BtRJPL in the HGs a…	WebOfScience
Albert, Stefan; Spaethe, Johannes; Gruebel, Kornelia; Roessler, Wolfgang	Royal jelly-like protein localization reveals differences in hypopharyngeal glands buildup and conserved expression pattern in brains of bumblebees and honeybees	2014	Biology Open	3	4	NA	281	288	14	10.1242/bio.20147211	Royal jelly proteins (MRJPs) of the honeybee bear several open questions. One of them is their expression in tissues other than the hypopharyngeal glands (HGs), the site of royal jelly production. The sole MRJP-like gene of the bumblebee, Bombus terrestris (BtRJPL), represents a pre-diversification stage of the MRJP gene evolution in bees. Here we investigate the expression of BtRJPL in the HGs a…	WebOfScience
Albert, T; Klaudiny, J	The MRJP/YELLOW protein family of Apis mellifera: Identification of new members in the EST library	2004	JOURNAL OF INSECT PHYSIOLOGY	50	1		51	59	99	10.1016/j.jinsphys.2003.09.008	Major royal jelly proteins (named MRJP1-5) of honeybee (Apis mellifera), yellow proteins of Drosophila, together with putative proteins found in several bacteria, form a protein family termed the MRJP/yellow family. Members of the family exert diverse physiological functions and amongst eukaryotes appear to be restricted to the order Insecta. MRJPs constitute about 90% of total protein of royal j…	WebOfScience
Albert, T; Klaudiny, J	The MRJP/YELLOW protein family of Apis mellifera: Identification of new members in the EST library	2004	JOURNAL OF INSECT PHYSIOLOGY	50	1	NA	51	59	99		Major royal jelly proteins (named MRJP1-5) of honeybee (Apis mellifera), yellow proteins of Drosophila, together with putative proteins found in several bacteria, form a protein family termed the MRJP/yellow family. Members of the family exert diverse physiological functions and amongst eukaryotes appear to be restricted to the order Insecta. MRJPs constitute about 90% of total protein of royal j…	WebOfScience
Alberti M., Palkovacs E.P., Roches S.D., De Meester L., Brans K.I., Govaert L., Grimm N.B., Harris N.C., Hendry A.P., Schell C.J., Szulkin M., Munshi-South J., Urban M.C., Verrelli B.C.	The Complexity of Urban Eco-evolutionary Dynamics	2020	BioScience	70	9		772	793	1	10.1093/biosci/biaa079	Urbanization is changing Earth's ecosystems by altering the interactions and feedbacks between the fundamental ecological and evolutionary processes that maintain life. Humans in cities alter the eco-evolutionary play by simultaneously changing both the actors and the stage on which the eco-evolutionary play takes place. Urbanization modifies land surfaces, microclimates, habitat connectivity, ec…	Scopus
Albrecht H., Haider S.	Species diversity and life history traits in calcareous grasslands vary along an urbanization gradient	2013	Biodiversity and Conservation	22	10		2243	2267	21	10.1007/s10531-013-0437-0	Calcareous grasslands are among the most species-rich plant communities in Europe with a particularly high nature conservation value. During the past centuries their distribution has markedly decreased, at least partly due to urbanization. Thus we investigated the effects of urbanization on species diversity along a spatio-temporal urbanization gradient from traditionally managed grassland to are…	Scopus
Albrecht J., Gertrud Berens D., Jaroszewicz B., Selva N., Brandl R., Farwig N.	Correlated loss of ecosystem services in coupled mutualistic networks	2014	Nature Communications	5		3810			25	10.1038/ncomms4810	Networks of species interactions promote biodiversity and provide important ecosystem services. These networks have traditionally been studied in isolation, but species are commonly involved in multiple, diverse types of interaction. Therefore, whether different types of species interaction networks coupled through shared species show idiosyncratic or correlated responses to habitat degradation i…	Scopus
Albrecht M., Kleijn D., Williams N.M., Tschumi M., Blaauw B.R., Bommarco R., Campbell A.J., Dainese M., Drummond F.A., Entling M.H., Ganser D., Arjen de Groot G., Goulson D., Grab H., Hamilton H., Herzog F., Isaacs R., Jacot K., Jeanneret P., Jonsson M., Knop E., Kremen C., Landis D.A., Loeb G.M., Marini L., McKerchar M., Morandin L., Pfister S.C., Potts S.G., Rundlöf M., Sardiñas H., Sciligo A.,…	The effectiveness of flower strips and hedgerows on pest control, pollination services and crop yield: a quantitative synthesis	2020	Ecology Letters	23	10		1488	1498	1	10.1111/ele.13576	Floral plantings are promoted to foster ecological intensification of agriculture through provisioning of ecosystem services. However, a comprehensive assessment of the effectiveness of different floral plantings, their characteristics and consequences for crop yield is lacking. Here we quantified the impacts of flower strips and hedgerows on pest control (18 studies) and pollination services (17…	Scopus
Albrecht, H. J.	Characters and properties of sea buckthorn varieties selected in eastern Germany.	1990	Erwerbsobstbau	331	2	NA	53	55	1		Brief descriptions are presented of the sea buckthorn (Hippophae rhamnoides) varieties Frugana, Hergo, Leikora and Dorana and the clone mixture Pollmix which consists of 4 separate clones suitable as pollinators.	WebOfScience
Albrecht, H. J.; Fischer, M.	New sea buckthorn cultivars with very good processing properties.	2007	Flussiges Obst	74	5		218	221	0		The cultivation of sea buckthorn (Hippophae rhamnoides) in Germany is described. Cv. Leikora was planted in 1981, followed by cv. Hergo and the male pollinator cv. Pollmix in 1983. Newer cultivars Habego (marketed as Orange Energy) and Sirola are described with special attention to vitamin C [ascorbic acid] content.	WebOfScience
Albrecht, H.-J.; Gerber, J.; Koch, H.-J.; Wolf, D.	Experience in growing sea buckthorn.	1984	Gartenbau	31	8	NA	242	244	2		Sea buckthorn (Hippophae rhamnoides) is a dioecious bush with wind pollinated flowers. Female cultivars Leikora and Hergo cropped well in the third year but required 8-12% male plants; the male cv. Pollmix (2 clones) was suitable. The plant prefers very light, permeable, sandy soils, which are not too acid. It is propagated easily from cuttings. Fruits are small but are very rich in tartaric acid…	WebOfScience
Albrecht, H.-J.; Koch, H.-J.	Cultivation of sea buckthorn for fruit production for the fruit processing industry.	1981	Gartenbau	28	6	NA	175	177	1		The sea buckthorn (Hippophae rhamnoides) cv. Leikora was selected for fruit production from available ornamental cvs. It has large, oval berries (100 fruits = 56 g) borne profusely on the fruiting shoots. Fruits ripen in mid-September and retain their colour even after severe frosts. Plants are dioecious and wind pollinated. Being very thorny, whole fruiting shoots are harvested with pneumatic sh…	WebOfScience
Albrecht, Harald; Haider, Sylvia	Species diversity and life history traits in calcareous grasslands vary along an urbanization gradient	2013	BIODIVERSITY AND CONSERVATION	22	10		2243	2267	24	10.1007/s10531-013-0437-0	Calcareous grasslands are among the most species-rich plant communities in Europe with a particularly high nature conservation value. During the past centuries their distribution has markedly decreased, at least partly due to urbanization. Thus we investigated the effects of urbanization on species diversity along a spatio-temporal urbanization gradient from traditionally managed grassland to are…	WebOfScience
Albrecht, Harald; Haider, Sylvia	Species diversity and life history traits in calcareous grasslands vary along an urbanization gradient	2013	BIODIVERSITY AND CONSERVATION	22	10	NA	2243	2267	24		Calcareous grasslands are among the most species-rich plant communities in Europe with a particularly high nature conservation value. During the past centuries their distribution has markedly decreased, at least partly due to urbanization. Thus we investigated the effects of urbanization on species diversity along a spatio-temporal urbanization gradient from traditionally managed grassland to are…	WebOfScience
Albrecht, Joerg; Berens, Dana Gertrud; Jaroszewicz, Bogdan; Selva, Nuria; Brandl, Roland; Farwig, Nina	Correlated loss of ecosystem services in coupled mutualistic networks	2014	NATURE COMMUNICATIONS	5		3810			28	10.1038/ncomms4810	Networks of species interactions promote biodiversity and provide important ecosystem services. These networks have traditionally been studied in isolation, but species are commonly involved in multiple, diverse types of interaction. Therefore, whether different types of species interaction networks coupled through shared species show idiosyncratic or correlated responses to habitat degradation i…	WebOfScience
Albrecht, Joerg; Berens, Dana Gertrud; Jaroszewicz, Bogdan; Selva, Nuria; Brandl, Roland; Farwig, Nina	Correlated loss of ecosystem services in coupled mutualistic networks	2014	NATURE COMMUNICATIONS	5		NA	3810	3810	28		Networks of species interactions promote biodiversity and provide important ecosystem services. These networks have traditionally been studied in isolation, but species are commonly involved in multiple, diverse types of interaction. Therefore, whether different types of species interaction networks coupled through shared species show idiosyncratic or correlated responses to habitat degradation i…	WebOfScience
Albrecht, Matthias; Kleijn, David; Williams, Neal M.; Tschumi, Matthias; Blaauw, Brett R.; Bommarco, Riccardo; Campbell, Alistair J.; Dainese, Matteo; Drummond, Francis A.; Entling, Martin H.; Ganser, Dominik; de Groot, G. Arjen; Goulson, Dave; Grab, Heather; Hamilton, Hannah; Herzog, Felix; Isaacs, Rufus; Jacot, Katja; Jeanneret, Philippe; Jonsson, Mattias; Knop, Eva; Kremen, Claire; Landis, Dou…	The effectiveness of flower strips and hedgerows on pest control, pollination services and crop yield: a quantitative synthesis	2020	ECOLOGY LETTERS	23	10		1488	1498	1	10.1111/ele.13576	Floral plantings are promoted to foster ecological intensification of agriculture through provisioning of ecosystem services. However, a comprehensive assessment of the effectiveness of different floral plantings, their characteristics and consequences for crop yield is lacking. Here we quantified the impacts of flower strips and hedgerows on pest control (18 studies) and pollination services (17…	WebOfScience
Albrecht, Matthias; Kleijn, David; Williams, Neal M.; Tschumi, Matthias; Blaauw, Brett R.; Bommarco, Riccardo; Campbell, Alistair J.; Dainese, Matteo; Drummond, Francis A.; Entling, Martin H.; Ganser, Dominik; de Groot, G. Arjen; Goulson, Dave; Grab, Heather; Hamilton, Hannah; Herzog, Felix; Isaacs, Rufus; Jacot, Katja; Jeanneret, Philippe; Jonsson, Mattias; Knop, Eva; Kremen, Claire; Landis, Dou…	The effectiveness of flower strips and hedgerows on pest control, pollination services and crop yield: a quantitative synthesis	2020	ECOLOGY LETTERS	23	10	NA	1488	1498	1		Floral plantings are promoted to foster ecological intensification of agriculture through provisioning of ecosystem services. However, a comprehensive assessment of the effectiveness of different floral plantings, their characteristics and consequences for crop yield is lacking. Here we quantified the impacts of flower strips and hedgerows on pest control (18 studies) and pollination services (17…	WebOfScience
Aldred, Joanna	Conference report: 4th Green and Sustainable Chemistry Conference May 5-8, 2019, Dresden, Germany	2019	SUSTAINABLE CHEMISTRY AND PHARMACY	14		100182			0	10.1016/j.scp.2019.100182		WebOfScience
Aldred, Joanna	Conference report: 4th Green and Sustainable Chemistry Conference May 5-8, 2019, Dresden, Germany	2019	SUSTAINABLE CHEMISTRY AND PHARMACY	14		NA	182	182	0			WebOfScience
Alejandra Maglianesi, Maria; Bluethgen, Nico; Boehning-Gaese, Katrin; Schleuning, Matthias	Morphological traits determine specialization and resource use in plant-hummingbird networks in the neotropics	2014	ECOLOGY	95	12		3325	3334	81	10.1890/13-2261.1	Ecological communities are organized in complex ecological networks. Trait-based analyses of the structure of these networks in highly diversified species assemblages are crucial for improving our understanding of the ecological and evolutionary processes causing specialization in mutualistic networks. In this study, we assessed the importance of morphological traits for structuring plant-humming…	WebOfScience
Alejandra Maglianesi, Maria; Bluethgen, Nico; Boehning-Gaese, Katrin; Schleuning, Matthias	Morphological traits determine specialization and resource use in plant-hummingbird networks in the neotropics	2014	ECOLOGY	95	12	NA	3325	3334	81	10.1890/13-2261.1	Ecological communities are organized in complex ecological networks. Trait-based analyses of the structure of these networks in highly diversified species assemblages are crucial for improving our understanding of the ecological and evolutionary processes causing specialization in mutualistic networks. In this study, we assessed the importance of morphological traits for structuring plant-humming…	WebOfScience
Alejandro, Grecebio Jonathan D.; Meve, Ulrich; Liede-Schumann, Sigrid	A TAXONOMIC REVISION OF PHILIPPINE MUSSAENDA (RUBIACEAE, MUSSAENDEAE)	2016	ANNALS OF THE MISSOURI BOTANICAL GARDEN	101	3		457	524	10	10.3417/2010089	The Philippine taxa of Mussaenda Burm. ex L. (Rubiaceae, Ixoroideae, Mussaendeae) are revised here, based on field observations and study of herbarium specimens. Twenty-four species and four varieties are recognized, with three new species and one new variety. In the Philippines, M. grandibracteata Alejandro is described from the province of Occidental Mindoro, M. liedeae Alejandro from Palawan, …	WebOfScience
Alejandro, Grecebio Jonathan D.; Meve, Ulrich; Liede-Schumann, Sigrid	A TAXONOMIC REVISION OF PHILIPPINE MUSSAENDA (RUBIACEAE, MUSSAENDEAE)	2016	ANNALS OF THE MISSOURI BOTANICAL GARDEN	101	3	NA	457	524	10		The Philippine taxa of Mussaenda Burm. ex L. (Rubiaceae, Ixoroideae, Mussaendeae) are revised here, based on field observations and study of herbarium specimens. Twenty-four species and four varieties are recognized, with three new species and one new variety. In the Philippines, M. grandibracteata Alejandro is described from the province of Occidental Mindoro, M. liedeae Alejandro from Palawan, …	WebOfScience
Alexander R., Alamillo J.M., Salamini F., Bartels D.	A novel embryo-specific barley cDNA clone encodes a protein with homologies to bacterial glucose and ribitol dehydrogenase	1994	Planta	192	4		519	525	29	10.1007/BF00203590	In order to analyze the genetic programme expressed during the early stages of embryogenesis a cDNA clone bank was constructed from desiccation-tolerant excised barley embryos 18d after pollination (D. Bartels et al, 1988, Planta 175, 485-492). One of the selected cDNA clones pG31 encodes a transcript of 1300 nucleotides and a protein of 31 kDa, both are specifically expressed in developing embry…	Scopus
Alexander, Roland; Alamillo, Josefa M.; Salamini, Francesco; Bartels, Dorothea	A novel embryo-specific barley cDNA clone encodes a protein with homologies to bacterial glucose and ribitol dehydrogenase	1994	Planta (Heidelberg)	192	4	NA	519	525	27		In order to analyze the genetic programme expressed during the early stages of embryogenesis a cDNA clone bank was constructed from desiccation-tolerant excised barley embryos 18d after pollination (D. Bartels et al., 1988, Planta 175, 485-492). One of the selected cDNA clones pG31 encodes a transcript of 1300 nucleotides and a protein of 31 kDa, both are specifically expressed in developing embr…	WebOfScience
Alfert, T.; Steffan-Dewenter, I.; Tscharntke, T.	Bees and wasps (Hymenoptera, Aculeata) in limestone quarries: the effects of area and age.	2001	Mitteilungen der Deutschen Gesellschaft fur allgemeine und angewandte Entomologie	13	1-6	NA	579	582	0		We studied the species diversity of bees and wasps in 24 limestone quarries in Lower Saxony (Germany). The selected quarries represented two independent gradients: area varied between 0.01 and 24.1 ha, and aged between one and >125 years. Aculeate hymenoptera were registered during seven transect walks per quarry from April to September 1999. In addition to area and age, we measured habitat diver…	WebOfScience
Alfert, Thomas; Steffan-Dewenter, Ingolf; Tscharntke, Teja	Bees and wasps (Hymenoptera, Aculeata) in limestone quarries: the effects of area and age.	2001	Mitteilungen der Deutschen Gesellschaft fuer Allgemeine und Angewandte Entomologie	13	1-6	NA	579	582	0			WebOfScience
Alfken	[Title unknown.]	1897	Entomologisches Nachrichtenblatt	xxiii		NA	Unpaginated	Unpaginated	0			WebOfScience
Alfken	[Title unknown.]	1900	Entomologisches Nachrichtenblatt	xxvi		NA	Unpaginated	Unpaginated	0			WebOfScience
Alfken J.D.	Halictus minutisimus K. und seine Verwandten. (Hym.)	1914	Berliner entomologische Zeitschrift	1914	3	NA	281	282	2	10.1002/mmnd.191419140304	[No abstract available]	Scopus
Alfken J.D.	Andrena angustior W. K., eine deutsche Biene	1915	Berliner entomologische Zeitschrift	1915	6	NA	606	607	NA	10.1002/mmnd.191519150604	[No abstract available]	Scopus
Alfken J.D.	Andrena rutila Spin. und ihre Färbungsformen. (Hym. Apid.)	1924	Berliner entomologische Zeitschrift	1924	3	NA	245	248	NA	10.1002/mmnd.192419240304	[No abstract available]	Scopus
Alfken J.D.	Megachile centuncularis L. und ihre Verwandten.	1924	Berliner entomologische Zeitschrift	1924	4	NA	355	360	NA	10.1002/mmnd.192419240410	[No abstract available]	Scopus
Alfken J.D.	Nomada moeschleri Alfk. (Hym. Apid.)	1925	Berliner entomologische Zeitschrift	1925	2	NA	126	128	NA	10.1002/mmnd.192519250203	[No abstract available]	Scopus
Alfken J.D.	Prosopis meridionalis Först. (Hym. Apid.)	1925	Berliner entomologische Zeitschrift	1925	1	NA	85	87	NA	10.1002/mmnd.192519250108	[No abstract available]	Scopus
Alfken J.D.	Zur Unterscheidung von Anthophora retusa L. und A. aestivalis Pz. (Hym. Apid)	1927	Berliner entomologische Zeitschrift	1926	5	NA	423	425	NA	10.1002/mmnd.192719260507	[No abstract available]	Scopus
Alfken J.D.	Beitrag zur Kenntnis einiger Chalicodoma‐Arten (Hym. Apid.)	1928	Berliner entomologische Zeitschrift	1928	1	NA	41	44	NA	10.1002/mmnd.192819280106	[No abstract available]	Scopus
Alfken J.D.	Eine neue Anthidium‐Art aus Ägypten. (Hym. Apid.)	1928	Berliner entomologische Zeitschrift	1928	4	NA	344	346	NA	10.1002/mmnd.192819280409	[No abstract available]	Scopus
Alfken J.D.	Die Gruppe der Xylocopa olivieri Lep. (Hym. Apid.)	1930	Berliner entomologische Zeitschrift	1930	1	NA	77	79	NA	10.1002/mmnd.48019300114	[No abstract available]	Scopus
Alfken J.D.	Beitrag zur Kenntnis der Megachile‐Arten von Japan (Hym., Apid.)	1931	Berliner entomologische Zeitschrift	1931	2-3	NA	167	176	NA	10.1002/mmnd.48019310205	[No abstract available]	Scopus
Alfken J.D.	Beiträge zur Kenntnis paläarktischer Bienen. (Hym. Apid.)	1933	Berliner entomologische Zeitschrift	1933	1	NA	64	71	1	10.1002/mmnd.48019330105	[No abstract available]	Scopus
Alfken J.D.	Beitrag zur Kenntnis der Eucera hispana Lep. (Hym. Apid.)	1936	Berliner entomologische Zeitschrift	1936	1-2	NA	1	13	1	10.1002/mmnd.48019360101	[No abstract available]	Scopus
Alfken J.D.	Ein weiterer Beitrag zur Kenntnis der Bienenfauna von Palästina mit Einschluß des Sinai‐Gebirges (Hym. Apid.)	1938	Berliner entomologische Zeitschrift	1938	2	NA	418	433	4	10.1002/mmnd.48019380207	[No abstract available]	Scopus
Alfken, J. D.	Eine neue Megachile-Art.	1897	Entomologisches Nachrichtenblatt	xxiii		NA	161	p. 161	0			WebOfScience
Alfken, J. D.	Ueber einige wenig bekannte Halictus-Arten.	1897	Entomologisches Nachrichtenblatt	xxiii		NA	101	108	0			WebOfScience
Alfken, J. D.	Die Gruppe der Anthrena nigriceps Kirby.	1900	Entomologisches Nachrichtenblatt	xxvi		NA	3	7	0			WebOfScience
Alfken, J. D.	Die nordwestdeutschen Prosopis-Arten.	1900	Entomologisches Nachrichtenblatt	xxvi		NA	233	244	0			WebOfScience
Alfken, J. D.	Die Nomada-Arten Nordwest-Deutschlands als Schmarotzer.	1902	Zeitschrift Hym Dipt	ii		NA	5	10	0			WebOfScience
Alfken, J. D.	Melitta nigricans n. sp., eine neue deutsche Biene.	1905	Zeitschrift Hym Dipt	v		NA	96	pp. 95, 96	0			WebOfScience
Alfken, J. D.	Apidologische Studien.	1911	Deutsche Entomologische Zeitschrift	1911		NA	(457	466)	0			WebOfScience
Alfken, J. D.	Die Bienenfauna von Bremen.	1913	Bremen Abh Naturw Ver	22		NA	(1	220)	0			WebOfScience
Alfken, J. D.	Eine neue deutsche Andrena-Art.	1913	Deutsche Entomologische Zeitschrift	1913		NA	(709	710)	0			WebOfScience
Alfken, J. D.	Uber die in Panzers Fauna insectorum germanicae [l] oder Deutschlands Insekten von Herrich-Schaffer abgebildeten Nomada-Arten.	1913	Deutsche Entomologische Zeitschrift	1913		NA	(329	330)	0			WebOfScience
Alfken, J. D.	Andrena augustior W.K., eine deutsche Biene.	1916	Deutsche Entomologische Zeitschrift	1915		NA	(606	607)	0			WebOfScience
Alfken, J. D.	Prosopis plankuchi, eine neue deutsche Prosopis-Art.	1919	Abhandlungen und Verhandlungen Bremen	24		NA	(269	270)	6			WebOfScience
Alfken, J. D.	Andrena enslini, eine neue deutsche Andrena-Art.	1921	Abhandlungen vom Naturwissenschaftlichen Verein zu Bremen	25		NA	63	64	0			WebOfScience
Alfken, J. D.	Eine neue deutsche Halictus-Art.	1921	Abhandlungen vom Naturwissenschaftlichen Verein zu Bremen	25		NA	87	88	0			WebOfScience
Alfken, J. D.	Beitrag zur Kenntnis einiger Bienen Finlands.	1924	Notulae Entomologicae Helsingfors	4		NA	33	40	3			WebOfScience
Alfken, J. D.	Die vier grossen Megachile-Arten Deutschlands.	1924	Konowia Vienna	3		NA	210	215	0			WebOfScience
Alfken, J. D.	Zur Kenntnis der Megachile-Arten von Formosa.	1924	Konowia Vienna	3		NA	10	19	2			WebOfScience
Alfken, J. D.	Eine neue deutsche Andrena-Art aus der A. parvula W. K. Gruppe.	1925	Mitteilungen der Badischen Entomologischen Vereinigung Freiburg i Br	1		NA	165	167	1			WebOfScience
Alfken, J. D.	Entomologische Ergebnisse der Deutsch-Russischen Alai-Pamir-Expedition1928 (II). I. Hymenoptera IV. Apidae partim.	1930	Mitteilungen aus dem Zoologischen Museum in Berlin	16		NA	823	844	3			WebOfScience
Alfken, J. D.	Die mir bekann ten Anthidium-Arten Aegypten's (Hymenoptera-Apoidea).	1932	Bulletin Societe Entomologique d'Egypte	1932		NA	97	113	0			WebOfScience
Alfken, J. D.	Ueber die Farbungen dor Stelis minima Schck.	1944	Mitteilungen der Deutschen Entomologischen Gesellschaft	12		NA	22	23	1			WebOfScience
Alfken, J. D.	Die Bienen-fauna von Bremen.	1951	Mitteilungen aus dem Entomologischen Verein in Bremen	26		NA	6	30	1			WebOfScience
Alfken, J. D.	Die Insekten des Naturschutzparkes der Lune-burger Heide. I. Die Bienen (Apidae).	1951	Abhandlungen vom Naturwissenschaftlichen Verein zu Bremen	31		NA	750	762	0			WebOfScience
Alfken, J. D.	Zwei neue deutsche Andrena-Arten..	1951	Mitteilungen aus dem Entomologischen Verein in Bremen	26		NA	4	6	0			WebOfScience
Alippi, AM; Aguilar, OM	Characterization of isolates of Paenibacillus larvae subsp. larvae from diverse geographical origin by the polymerase chain reaction and BOX primers	1998	JOURNAL OF INVERTEBRATE PATHOLOGY	72	1	NA	21	27	52	10.1006/jipa.1998.4748	Ninety-nine strains of Paenibacillus larvae subsp. larvae, the causal agent of American Foulbrood disease (AFB) of honeybees, mere isolated from different regions of Argentina and other countries. The isolates were characterized on the basis of DNA fingerprints by a polymerase chain reaction technique (PCR) with BOX sequence-specific primers. Isolates from Argentina generated three groups of patt…	WebOfScience
Alix A., Steeger T., Brittain C., Fischer D., Johnson R., Moriarty T., Johansen E., Streissel F., Fischer R., Miles M., Lee-Steere C., Vaughan M., Vaissiere B., Maynard G., Kasina M., Nocelli R.C.F., Scott-Dupree C., Coulson M., Dinter A., Fry M.	Overview of a Proposed Ecological Risk Assessment Process for Honey bees (Apis mellifera) and Non-Apis Bees	2014	Pesticide Risk Assessment for Pollinators				121	148	3	10.1002/9781118852408.ch10	This chapter proposes a method for estimating risk to honey bees (Apis mellifera) and non-Apis bees from pesticides that are applied through sprays (acting on contact) and through seed or soil treatments and tree trunk injections (acting systemically). It describes the risk assessment process for honey bees and non-Apis bees. Problem formulation articulates the intent of the risk assessment and i…	Scopus
Alix, A.; Steeger, T.; Brittain, C.; Fischer, D.; Johnson, R.; Moriarty, T.; Johansen, E.; Streissel, F.; Fischer, R.; Miles, M.; Lee-Steere, C.; Vaughan, M.; Vaissiere, B.; Maynard, G.; Kasina, M.; Nocelli, R. C. F.; Scott-Dupree, C.; Coulson, M.; Dinter, A.; Fry, M.	Overview of a Proposed Ecological Risk Assessment Process for Honey bees (Apis mellifera) and Non-Apis Bees	2014	PESTICIDE RISK ASSESSMENT FOR POLLINATORS	NA			119	146	0			WebOfScience
Alix, A.; Steeger, T.; Brittain, C.; Fischer, D.; Johnson, R.; Moriarty, T.; Johansen, E.; Streissel, F.; Fischer, R.; Miles, M.; Lee-Steere, C.; Vaughan, M.; Vaissiere, B.; Maynard, G.; Kasina, M.; Nocelli, R. C. F.; Scott-Dupree, C.; Coulson, M.; Dinter, A.; Fry, M.	Overview of a Proposed Ecological Risk Assessment Process for Honey bees (Apis mellifera) and Non-Apis Bees	2014	Pesticide Risk Assessment for Pollinators	NA		NA	119	146	0			WebOfScience
Alix, A.; Vergnet, C.; Mercier, T.	Risks to bees from dusts emitted at sowing of coated seeds: concerns, risk assessment and risk management.	2009	Julius-Kuhn-Archiv	NA	423		131	132	0		The use of Plant Protection Products (PPP) through seed coating may lead to honey bee exposure mainly in the case of systemic properties, through residues that thus may reach green and flowering parts of growing plants. Incidents occurred in France, Germany and Slovenia. These revealed mortality events in honey bee colonies occurring immediately after sowing of coated seeds which could not be exp…	WebOfScience
Alix, Anne; Garrido, Claudia	Monitoring effects of pesticides on pollinators - a review of methods and outcomes by the ICPPR working group	2015	HAZARDS OF PESTICIDES TO BEES: 12TH INTERNATIONAL SYMPOSIUM OF THE ICP-PR BEE PROTECTION GROUP	450			284	295	2		Background: Monitoring studies, in the context of Regulation (EC) 1107/2009, are recommended as a complement to the risk assessment. They are used to verify the conditions of exposure and of occurrence of risks in the field, as well as the efficacy of risk mitigation measures. No guidance is currently available for performing monitoring studies at the EU level, for honey bees or other pollinating…	WebOfScience
Alix, Anne; Garrido, Claudia	Monitoring effects of pesticides on pollinators - a review of methods and outcomes by the ICPPR working group	2015	Hazards of Pesticides to Bees: 12th International Symposium of the ICP-PR Bee Protection Group	450		NA	284	295	2		Background: Monitoring studies, in the context of Regulation (EC) 1107/2009, are recommended as a complement to the risk assessment. They are used to verify the conditions of exposure and of occurrence of risks in the field, as well as the efficacy of risk mitigation measures. No guidance is currently available for performing monitoring studies at the EU level, for honey bees or other pollinating…	WebOfScience
Aliyu O.M.	Pollen-style compatibility in cashew (Anacardium occidentale L.)	2007	Euphytica	158	1-2		249	260	9	10.1007/s10681-007-9447-x	The role of pollen-stigma interaction and pollen tube growth as a measure of genetic compatibility was studied in eleven clones of cashew under a tropical rainforest ecology in Southwestern Nigeria between 1999 and 2002. Diallel cross of the clones showed that 55.00% of the cross-pollinated crosses showed high pollen cross-compatibility (CC) indicating moderate genetic distance in the population.…	Scopus
Aliyu O.M.	Compatibility and fruit-set in cashew (Anacardium occidentale L.)	2008	Euphytica	160	1		25	33	6	10.1007/s10681-007-9517-0	Understanding complex factors controlling yield is very crucial to the improvement of cashew in major producing countries currently experiencing very low yield and consequently making cashew farming unprofitable and the whole industry unsustainable. Eleven cashew clones were evaluated for their compatibility and fruit set between 2000 and 2002 seasons, in a diallel cross using randomized complete…	Scopus
Aliyu O.M., Dada K.E., Hammed L.A.	Can auxins improve rooting of propagules and establishment of cashew clones?	2010	Fruits	65	5		307	314	2	10.1051/fruits/2010026	Introduction. Cashew production has been on a decline due to poor yield resulting from poor quality traits of open-pollinated seedling populations that were used to establish plantations. Clones established from outstanding individuals through air-layering root poorly and are not likely to survive transplanting, thus clonal propagation by air-layering has been of little value for cashew propagati…	Scopus
Aliyu, O. M.	Pollen-style compatibility in cashew (Anacardium occidentale L.)	2007	EUPHYTICA	158	1-2		249	260	12	10.1007/s10681-007-9447-x	The role of pollen-stigma interaction and pollen tube growth as a measure of genetic compatibility was studied in eleven clones of cashew under a tropical rainforest ecology in Southwestern Nigeria between 1999 and 2002. Diallel cross of the clones showed that 55.00% of the cross-pollinated crosses showed high pollen cross-compatibility (CC) indicating moderate genetic distance in the population.…	WebOfScience
Aliyu, O. M.	Pollen-style compatibility in cashew (Anacardium occidentale L.)	2007	EUPHYTICA	158	1-2	NA	249	260	12	10.1007/s10681-007-9447-x	The role of pollen-stigma interaction and pollen tube growth as a measure of genetic compatibility was studied in eleven clones of cashew under a tropical rainforest ecology in Southwestern Nigeria between 1999 and 2002. Diallel cross of the clones showed that 55.00% of the cross-pollinated crosses showed high pollen cross-compatibility (CC) indicating moderate genetic distance in the population.…	WebOfScience
Aliyu, Olawale Mashood	Compatibility and fruit-set in cashew (Anacardium occidentale L.)	2008	EUPHYTICA	160	1		25	33	6	10.1007/s10681-007-9517-0	Understanding complex factors controlling yield is very crucial to the improvement of cashew in major producing countries currently experiencing very low yield and consequently making cashew farming unprofitable and the whole industry unsustainable. Eleven cashew clones were evaluated for their compatibility and fruit set between 2000 and 2002 seasons, in a diallel cross using randomized complete…	WebOfScience
Aliyu, Olawale Mashood	Compatibility and fruit-set in cashew (Anacardium occidentale L.)	2008	EUPHYTICA	160	1	NA	25	33	6	10.1007/s10681-007-9517-0	Understanding complex factors controlling yield is very crucial to the improvement of cashew in major producing countries currently experiencing very low yield and consequently making cashew farming unprofitable and the whole industry unsustainable. Eleven cashew clones were evaluated for their compatibility and fruit set between 2000 and 2002 seasons, in a diallel cross using randomized complete…	WebOfScience
Aliyu, Olawale Mashood; Dada, Keji Emmanuel; Hammed, Lateef Akinkunle	Can auxins improve rooting of propagules and establishment of cashew clones?	2010	FRUITS	65	5		307	314	2	10.1051/fruits/2010026	Introduction. Cashew production has been on a decline due to poor yield resulting from poor quality traits of open-pollinated seedling populations that were used to establish plantations. Clones established from outstanding individuals through air-layering root poorly and are not likely to survive transplanting, thus clonal propagation by air-layering has been of little value for cashew propagati…	WebOfScience
Aliyu, Olawale Mashood; Dada, Keji Emmanuel; Hammed, Lateef Akinkunle	Can auxins improve rooting of propagules and establishment of cashew clones?	2010	Fruits	65	5	NA	307	314	2	10.1051/fruits/2010026	Introduction. Cashew production has been on a decline due to poor yield resulting from poor quality traits of open-pollinated seedling populations that were used to establish plantations. Clones established from outstanding individuals through air-layering root poorly and are not likely to survive transplanting, thus clonal propagation by air-layering has been of little value for cashew propagati…	WebOfScience
Alkassab A.T., Kirchner W.H.	Impacts of chronic sublethal exposure to clothianidin on winter honeybees	2016	Ecotoxicology	25	5		1000	1010	26	10.1007/s10646-016-1657-3	A wide application of systemic pesticides and detection of their residues in bee-collected pollen and nectar at sublethal concentrations led to the emergence of concerns about bees’ chronic exposure and possible sublethal effects on insect pollinators. Therefore, special attention was given to reducing unintentional intoxications under field conditions. The sensitivity of winter bees throughout t…	Scopus
Alkassab A.T., Kirchner W.H.	Sublethal exposure to neonicotinoids and related side effects on insect pollinators: honeybees, bumblebees, and solitary bees	2017	Journal of Plant Diseases and Protection	124	1				15	10.1007/s41348-016-0041-0	Nowadays, there are increasing concerns about the bioavailability of neonicotinoids in the environment and possible exposure of nontarget organisms to these insecticides, their residues having been detected at different concentrations in many matrices, i.e., pollen, nectar, soil, water. Regarding the risk assessment process, there are still some information gaps about the exposure pathways and th…	Scopus
Alkassab A.T., Kirchner W.H.	Assessment of acute sublethal effects of clothianidin on motor function of honeybee workers using video-tracking analysis	2018	Ecotoxicology and Environmental Safety	147			200	205	5	10.1016/j.ecoenv.2017.08.047	Sublethal impacts of pesticides on the locomotor activity might occur to different degrees and could escape visual observation. Therefore, our objective is the utilization of video-tracking to quantify how the acute oral exposure to different doses (0.1–2 ng/bee) of the neonicotinoid “clothianidin” influences the locomotor activity of honeybees in a time course experiment. The total distance move…	Scopus
Alkassab A.T., Kunz N., Bischoff G., Pistorius J.	Comparing response of buff-tailed bumblebees and red mason bees to application of a thiacloprid-prochloraz mixture under semi-field conditions	2020	Ecotoxicology	29	7		846	855	2	10.1007/s10646-020-02223-2	Recent studies have reported interspecific differences in how bee species respond to various stressors. Evaluating the exposure and responses of different bee species to plant protection products is considered an essential part of their risk assessment. This study was conducted to assess the impacts of thiacloprid-prochloraz mixture on buff-tailed bumblebees (Bombus terrestris) and red mason bees…	Scopus
Alkassab, Abdulrahim T.; Kirchner, Wolfgang H.	Impacts of chronic sublethal exposure to clothianidin on winter honeybees	2016	ECOTOXICOLOGY	25	5		1000	1010	33	10.1007/s10646-016-1657-3	A wide application of systemic pesticides and detection of their residues in bee-collected pollen and nectar at sublethal concentrations led to the emergence of concerns about bees' chronic exposure and possible sublethal effects on insect pollinators. Therefore, special attention was given to reducing unintentional intoxications under field conditions. The sensitivity of winter bees throughout t…	WebOfScience
Alkassab, Abdulrahim T.; Kirchner, Wolfgang H.	Impacts of chronic sublethal exposure to clothianidin on winter honeybees	2016	ECOTOXICOLOGY	25	5	NA	1000	1010	33		A wide application of systemic pesticides and detection of their residues in bee-collected pollen and nectar at sublethal concentrations led to the emergence of concerns about bees' chronic exposure and possible sublethal effects on insect pollinators. Therefore, special attention was given to reducing unintentional intoxications under field conditions. The sensitivity of winter bees throughout t…	WebOfScience
Alkassab, Abdulrahim T.; Kirchner, Wolfgang H.	Sublethal exposure to neonicotinoids and related side effects on insect pollinators: honeybees, bumblebees, and solitary bees	2017	JOURNAL OF PLANT DISEASES AND PROTECTION	124	1		1	30	16	10.1007/s41348-016-0041-0	Nowadays, there are increasing concerns about the bioavailability of neonicotinoids in the environment and possible exposure of nontarget organisms to these insecticides, their residues having been detected at different concentrations in many matrices, i.e., pollen, nectar, soil, water. Regarding the risk assessment process, there are still some information gaps about the exposure pathways and th…	WebOfScience
Alkassab, Abdulrahim T.; Kirchner, Wolfgang H.	Sublethal exposure to neonicotinoids and related side effects on insect pollinators: honeybees, bumblebees, and solitary bees	2017	JOURNAL OF PLANT DISEASES AND PROTECTION	124	1	NA	1	30	16		Nowadays, there are increasing concerns about the bioavailability of neonicotinoids in the environment and possible exposure of nontarget organisms to these insecticides, their residues having been detected at different concentrations in many matrices, i.e., pollen, nectar, soil, water. Regarding the risk assessment process, there are still some information gaps about the exposure pathways and th…	WebOfScience
Alkassab, Abdulrahim T.; Kirchner, Wolfgang H.	Assessment of acute sublethal effects of clothianidin on motor function of honeybee workers using video-tracking analysis	2018	ECOTOXICOLOGY AND ENVIRONMENTAL SAFETY	147			200	205	5	10.1016/j.ecoenv.2017.08.047	Sublethal impacts of pesticides on the locomotor activity might occur to different degrees and could escape visual observation. Therefore, our objective is the utilization of video-tracking to quantify how the acute oral exposure to different doses (0.1-2 ng/bee) of the neonicotinoid "clothianidin" influences the locomotor activity of honeybees in a time course experiment. The total distance move…	WebOfScience
Alkassab, Abdulrahim T.; Kirchner, Wolfgang H.	Assessment of acute sublethal effects of clothianidin on motor function of honeybee workers using video-tracking analysis	2018	ECOTOXICOLOGY AND ENVIRONMENTAL SAFETY	147		NA	200	205	5		Sublethal impacts of pesticides on the locomotor activity might occur to different degrees and could escape visual observation. Therefore, our objective is the utilization of video-tracking to quantify how the acute oral exposure to different doses (0.1-2 ng/bee) of the neonicotinoid "clothianidin" influences the locomotor activity of honeybees in a time course experiment. The total distance move…	WebOfScience
Alkassab, Abdulrahim T.; Kunz, Nadine; Bischoff, Gabriela; Pistorius, Jens	Comparing response of buff-tailed bumblebees and red mason bees to application of a thiacloprid-prochloraz mixture under semi-field conditions	2020	ECOTOXICOLOGY	29	7		846	855	1	10.1007/s10646-020-02223-2	Recent studies have reported interspecific differences in how bee species respond to various stressors. Evaluating the exposure and responses of different bee species to plant protection products is considered an essential part of their risk assessment. This study was conducted to assess the impacts of thiacloprid-prochloraz mixture on buff-tailed bumblebees (Bombus terrestris) and red mason bees…	WebOfScience
Alkassab, Abdulrahim T.; Kunz, Nadine; Bischoff, Gabriela; Pistorius, Jens	Comparing response of buff-tailed bumblebees and red mason bees to application of a thiacloprid-prochloraz mixture under semi-field conditions	2020	ECOTOXICOLOGY	29	7	NA	846	855	1		Recent studies have reported interspecific differences in how bee species respond to various stressors. Evaluating the exposure and responses of different bee species to plant protection products is considered an essential part of their risk assessment. This study was conducted to assess the impacts of thiacloprid-prochloraz mixture on buff-tailed bumblebees (Bombus terrestris) and red mason bees…	WebOfScience
Alkassab, Abdulrahim T.; Thorbahn, David; Frommberger, Malte; Bischoff, Gabriela; Pistorius, Jens	Effect of contamination and adulteration of wax foundations on the brood development of honeybees	2020	APIDOLOGIE	51	4		642	651	0	10.1007/s13592-020-00749-2	Various reports recently informed about the effects of contaminated or adulterated wax foundations as a main cause of poor brood and colony development. Beekeepers reported that affected colonies were showing a holey brood pattern and a decline in population size. Twenty-five samples of wax foundations were collected from different sources in Germany. Samples were analyzed using a multi-residue a…	WebOfScience
Alkassab, Abdulrahim T.; Thorbahn, David; Frommberger, Malte; Bischoff, Gabriela; Pistorius, Jens	Effect of contamination and adulteration of wax foundations on the brood development of honeybees	2020	APIDOLOGIE	51	4	NA	642	651	0		Various reports recently informed about the effects of contaminated or adulterated wax foundations as a main cause of poor brood and colony development. Beekeepers reported that affected colonies were showing a holey brood pattern and a decline in population size. Twenty-five samples of wax foundations were collected from different sources in Germany. Samples were analyzed using a multi-residue a…	WebOfScience
Allard D.J., Petrů M., Mill R.R.	An ecological study of Pedicularis dendrothauma, an arboreal hemiparasitic epiphyte from Nepal	2005	Folia Geobotanica	40	2-3		135	149	2	10.1007/BF02803230	Pedicularis dendrothauma is an arboreal epiphytic hemiparasite that was recently discovered in Nepal. We present results of preliminary studies on its habitat, demography, hemiparasitism, flower development, and pollination. While showing a strong preference for Abies spectabilis trunks and branches as a substrate, P. dendrothauma also grows on other species of trees and shrubs in the understorey…	Scopus
Allgaier M., Halder J.M., Kittelberger J., Hauer B., Nebel B.A.	A simple and robust LC-ESI single quadrupole MS-based method to analyze neonicotinoids in honey bee extracts	2019	MethodsX	6			2484	2491	NA	10.1016/j.mex.2019.09.038	Over the past years, neonicotinoids such as thiacloprid and flupyradifurone have gained considerable scientific and public interest. These molecules used as active compounds in pesticides are known due to cause drastic negative long-time effects on pollinators and even human health. Therefore, determining trace amounts of neonicotinoid in different environmental matrices by liquid chromatography …	Scopus
Allgaier, Christoph; Schaefer, Frank; Ceniza, Maria Juliet C.; Martin, Konrad	The terrestrial fauna of Apid Island, Inopacan, Leyte, Philippines.	1999	Annals of Tropical Research	21		NA	23	32	0			WebOfScience
Allgaier, Melanie; Halder, Julia M.; Kittelberger, Jens; Hauer, Bernhard; Nebel, Bernd A.	A simple and robust LC-ESI single quadrupole MS-based method to analyze neonicotinoids in honey bee extracts	2019	MethodsX	6			2484	2491	0	10.1016/j.mex.2019.09.038	Over the past years, neonicotinoids such as thiacloprid and flupyradifurone have gained considerable scientific and public interest. These molecules used as active compounds in pesticides are known due to cause drastic negative long-time effects on pollinators and even human health. Therefore, determining trace amounts of neonicotinoid in different environmental matrices by liquid chromatography …	WebOfScience
Allgaier, Melanie; Halder, Julia M.; Kittelberger, Jens; Hauer, Bernhard; Nebel, Bernd A.	A simple and robust LC-ESI single quadrupole MS-based method to analyze neonicotinoids in honey bee extracts	2019	MethodsX	6		NA	2484	2491	0	10.1016/j.mex.2019.09.038	Over the past years, neonicotinoids such as thiacloprid and flupyradifurone have gained considerable scientific and public interest. These molecules used as active compounds in pesticides are known due to cause drastic negative long-time effects on pollinators and even human health. Therefore, determining trace amounts of neonicotinoid in different environmental matrices by liquid chromatography …	WebOfScience
Almada V., Demarchi L., Ferreras E.O., Stuke J.-H., Clements D.K., Lucia M.	Physocephala inhabilis (Diptera: Conopidae) as a parasitoid of megachile (sayapis) bomplandensis (hymenoptera: Megachilidae) in argentina [Physocephala inhabilis (Diptera: conopidae) como parasitoide de megachile (sayapis) bomplandensis (hymenoptera: megachilidae) en argentina]	2020	Revista de la Sociedad Entomologica Argentina	79	3		45	47	NA	10.25085/rsea.790307	The conopid fly Physocephala inhabilis (Walker) is newly recorded as parasitoid of the native bee Megachile (Sayapis) bomplandensis (Durante). We also document an unidentified species of Physocephala parasitizing a Megachile (Chrysosarus) sp. in Argentina. © ALMADA, V. et al.	Scopus
Almada, Valentin; Demarchi, Lucrecia; Ferreras, Esteban O.; Stuke, Jens-Hermann; Clements, David K.; Lucia, Mariano	Physocephala inhabilis (Diptera: Conopidae) as a parasitoid of Megachile (Sayapis) bomplandensis (Hymenoptera: Megachilidae) in Argentina	2020	REVISTA DE LA SOCIEDAD ENTOMOLOGICA ARGENTINA	79	3		45	47	0	10.25085/rsea.790307	The conopid fly Physocephala inhabilis (Walker) is newly recorded as parasitoid of the native bee Megachile (Sayapis) bomplandensis (Durante). We also document an unidentified species of Physocephala parasitizing a Megachile (Chrysosarus) sp. in Argentina.	WebOfScience
Almada, Valentin; Demarchi, Lucrecia; Ferreras, Esteban O.; Stuke, Jens-Hermann; Clements, David K.; Lucia, Mariano	Physocephala inhabilis (Diptera: Conopidae) as a parasitoid of Megachile (Sayapis) bomplandensis (Hymenoptera: Megachilidae) in Argentina	2020	REVISTA DE LA SOCIEDAD ENTOMOLOGICA ARGENTINA	79	3	NA	45	47	0		The conopid fly Physocephala inhabilis (Walker) is newly recorded as parasitoid of the native bee Megachile (Sayapis) bomplandensis (Durante). We also document an unidentified species of Physocephala parasitizing a Megachile (Chrysosarus) sp. in Argentina.	WebOfScience
Almaguer C., Gastl M., Arendt E.K., Becker Th.	Contributions of hop hard resins to beer quality	2012	BrewingScience	65	7-8		118	129	10		The brewing value of hops (Humulus lupulus) is primarily attributed to the flavor- and bitter-active compounds found in the resins. These resins are synthesized and accumulated in the lupulin glands of the female hop cones. Early work on the fractionation of hop resins, based on the solubility of resins in various organic solvents, classified them into soft resins and hard resins. The hard resin …	Scopus
Almany G.R., De Arruda M.P., Arthofer W., Atallah Z.K., Beissinger S.R., Berumen M.L., Bogdanowicz S.M., Brown S.D., Bruford M.W., Burdine C., Busch J.W., Campbell N.R., Carey D., Carstens B.C., Chu K.H., Cubeta M.A., Cuda J.P., Cui Z., Datnoff L.E., DÁvila J.A., Davis E.S., Davis R.M., Diekmann O.E., Eizirik E., Fargallo J.A., Fernandes F., Fukuda H., Gale L.R., Gallagher E., Gao Y., Girard P., …	Permanent genetic resources added to molecular ecology resources database 1 May 2009-31 July 2009	2009	Molecular Ecology Resources	9	6		1460	1466	80	10.1111/j.1755-0998.2009.02759.x	This article documents the addition of 512 microsatellite marker loci and nine pairs of Single Nucleotide Polymorphism (SNP) sequencing primers to the Molecular Ecology Resources Database. Loci were developed for the following species: Alcippe morrisonia morrisonia, Bashania fangiana, Bashania fargesii, Chaetodon vagabundus, Colletes floralis, Coluber constrictor flaviventris, Coptotermes gestroi…	Scopus
Almany, Glenn R.; De Arruda, Mauricio P.; Arthofer, Wolfgang; Atallah, Z. K.; Beissinger, Steven R.; Berumen, Michael L.; Bogdanowicz, S. M.; Brown, S. D.; Bruford, Michael W.; Burdine, C.; Busch, Jeremiah W.; Campbell, Nathan R.; Carey, D.; Carstens, Bryan C.; Chu, K. H.; Cubeta, Marc A.; Cuda, J. P.; Cui, Zhaoxia; Datnoff, L. E.; Davila, J. A.; Davis, Emily S.; Davis, R. M.; Diekmann, Onno E.; …	Permanent Genetic Resources added to Molecular Ecology Resources Database 1 May 2009-31 July 2009	2009	MOLECULAR ECOLOGY RESOURCES	9	6		1460	1466	91	10.1111/j.1755-0998.2009.02759.x	This article documents the addition of 512 microsatellite marker loci and nine pairs of Single Nucleotide Polymorphism (SNP) sequencing primers to the Molecular Ecology Resources Database. Loci were developed for the following species: Alcippe morrisonia morrisonia, Bashania fangiana, Bashania fargesii, Chaetodon vagabundus, Colletes floralis, Coluber constrictor flaviventris, Coptotermes gestroi…	WebOfScience
Almany, Glenn R.; De Arruda, Mauricio P.; Arthofer, Wolfgang; Atallah, Z. K.; Beissinger, Steven R.; Berumen, Michael L.; Bogdanowicz, S. M.; Brown, S. D.; Bruford, Michael W.; Burdine, C.; Busch, Jeremiah W.; Campbell, Nathan R.; Carey, D.; Carstens, Bryan C.; Chu, K. H.; Cubeta, Marc A.; Cuda, J. P.; Cui, Zhaoxia; Datnoff, L. E.; Davila, J. A.; Davis, Emily S.; Davis, R. M.; Diekmann, Onno E.; …	Permanent Genetic Resources added to Molecular Ecology Resources Database 1 May 2009-31 July 2009	2009	MOLECULAR ECOLOGY RESOURCES	9	6	NA	1460	1466	91		This article documents the addition of 512 microsatellite marker loci and nine pairs of Single Nucleotide Polymorphism (SNP) sequencing primers to the Molecular Ecology Resources Database. Loci were developed for the following species: Alcippe morrisonia morrisonia, Bashania fangiana, Bashania fargesii, Chaetodon vagabundus, Colletes floralis, Coluber constrictor flaviventris, Coptotermes gestroi…	WebOfScience
Almanza, M. T.; Gladbach, D.; Nikolakis, A.	Methodological aspects of semi-field tunnel studies with bumblebees.	2015	Julius-Kuhn-Archiv	NA	450		207	207	0			WebOfScience
Almanza, Maria Teresa; Gladbach, David; Nikolakis, Alexander	Methodological aspects of semi-field tunnel studies with bumblebees	2015	HAZARDS OF PESTICIDES TO BEES: 12TH INTERNATIONAL SYMPOSIUM OF THE ICP-PR BEE PROTECTION GROUP	450			207	207	0			WebOfScience
Almanza, Maria Teresa; Gladbach, David; Nikolakis, Alexander	Methodological aspects of semi-field tunnel studies with bumblebees	2015	Hazards of Pesticides to Bees: 12th International Symposium of the ICP-PR Bee Protection Group	450		NA	207	207	0			WebOfScience
Almeida N.M., Cotarelli V.M., Souza D.P., Novo R.R., Siqueira Filho J.A., Oliveira P.E., Castro C.C.	Enantiostylous types of Cassiinae species (Fabaceae-Caesalpinioideae)	2015	Plant Biology	17	3		740	745	5	10.1111/plb.12283	Species of the subtribe Cassiinae present a wide diversity of floral types. Until recently it was considered that this diversity did not extend to their reproductive mechanisms. However, studies have recorded some variations in the enantiostylous pattern in this plant group. This study aims to investigate the morphological and functional variations of enantiostyly in species of the subtribe Cassi…	Scopus
Almeida N.M., Souza J.T., Oliveira C.R.S., Bezerra T.T., Novo R.R., Siqueira Filho J.A., Oliveira P.E., Castro C.C.	Functional dimorphic enantiostyly in monomorphic enantiostylous species of the subtribe Cassiinae (Fabaceae-Caesalpinioideae)	2018	Plant Biology	20	4		797	801	NA	10.1111/plb.12718	Monomorphic enantiostylous species produce flowers with a displacement of the style to the left (L) or right (R) on the same individual, and may exhibit different dynamics for the production of these floral types, which may influence levels of selfing. We investigated the production dynamics of L and R floral types in seven species and a variety of monomorphic enantiostylous species of the genera…	Scopus
Almendinger M., Rohn S., Pleissner D.	Malt and beer-related by-products as potential antioxidant skin-lightening agents for cosmetics	2020	Sustainable Chemistry and Pharmacy	17		100282			NA	10.1016/j.scp.2020.100282	Malt and beer-related by-products, namely caramalt, aromatic malt, roasted malt, malt sprouts, dark beer spent grains, and wheat beer spent grains were extracted with water under moderate conditions to exploit the potential as sources of bioactive compounds. After characterizing the extracts in terms of carbohydrate, amino acid, and phenolic contents and composition, their antioxidant potential w…	Scopus
Almendinger, Martin; Rohn, Sascha; Pleissner, Daniel	Malt and beer-related by-products as potential antioxidant skin-lightening agents for cosmetics	2020	SUSTAINABLE CHEMISTRY AND PHARMACY	17		100282			0	10.1016/j.scp.2020.100282	Malt and beer-related by-products, namely caramalt, aromatic malt, roasted malt, malt sprouts, dark beer spent grains, and wheat beer spent grains were extracted with water under moderate conditions to exploit the potential as sources of bioactive compounds. After characterizing the extracts in terms of carbohydrate, amino acid, and phenolic contents and composition, their antioxidant potential w…	WebOfScience
Almendinger, Martin; Rohn, Sascha; Pleissner, Daniel	Malt and beer-related by-products as potential antioxidant skin-lightening agents for cosmetics	2020	SUSTAINABLE CHEMISTRY AND PHARMACY	17		NA	282	282	0		Malt and beer-related by-products, namely caramalt, aromatic malt, roasted malt, malt sprouts, dark beer spent grains, and wheat beer spent grains were extracted with water under moderate conditions to exploit the potential as sources of bioactive compounds. After characterizing the extracts in terms of carbohydrate, amino acid, and phenolic contents and composition, their antioxidant potential w…	WebOfScience
Almunia C., Bretaudeau M., Held G., Babon A., Marchetti C., Castelli F.A., Ménez A., Maillere B., Gillet D.	Bee Venom Phospholipase A2, a Good "Chauffeur" for Delivering Tumor Antigen to the MHC I and MHC II Peptide-Loading Compartments of the Dendritic Cells: The Case of NY-ESO-1	2013	PLoS ONE	8	6	e67645			8	10.1371/journal.pone.0067645	Bee venom phospholipase A2 (bvPLA2) is a small, 15kDa enzyme which hydrolyses many phospholipids through interfacial binding. The mutated bvPLA2H34Q (bvPLA2m), in which histidine-34 is replaced by glutamine, is not catalytically active. This protein has been shown to be a suitable membrane anchor and has been suggested as a suitable tumor-antigen vector for the development of novel dendritic cell…	Scopus
Alsmeyer G., Raschel K.	The extinction problem for a distylous plant population with sporophytic self-incompatibility	2019	Journal of Mathematical Biology	78	6		1841	1874	NA	10.1007/s00285-019-01328-5	In this paper, the extinction problem for a class of distylous plant populations is considered within the framework of certain nonhomogeneous nearest-neighbor random walks in the positive quadrant. For the latter, extinction means absorption at one of the axes. Despite connections with some classical probabilistic models (standard two-type Galton–Watson process, two-urn model), exact formulae for…	Scopus
Alsmeyer, Gerold; Raschel, Kilian	The extinction problem for a distylous plant population with sporophytic self-incompatibility	2019	JOURNAL OF MATHEMATICAL BIOLOGY	78	6		1841	1874	0	10.1007/s00285-019-01328-5	In this paper, the extinction problem for a class of distylous plant populations is considered within the framework of certain nonhomogeneous nearest-neighbor random walks in the positive quadrant. For the latter, extinction means absorption at one of the axes. Despite connections with some classical probabilistic models (standard two-type Galton-Watson process, two-urn model), exact formulae for…	WebOfScience
Alsmeyer, Gerold; Raschel, Kilian	The extinction problem for a distylous plant population with sporophytic self-incompatibility	2019	JOURNAL OF MATHEMATICAL BIOLOGY	78	6	NA	1841	1874	0		In this paper, the extinction problem for a class of distylous plant populations is considered within the framework of certain nonhomogeneous nearest-neighbor random walks in the positive quadrant. For the latter, extinction means absorption at one of the axes. Despite connections with some classical probabilistic models (standard two-type Galton-Watson process, two-urn model), exact formulae for…	WebOfScience
Althoff D.M., Xiao W., Sumoski S., Segraves K.A.	Florivore impacts on plant reproductive success and pollinator mortality in an obligate pollination mutualism	2013	Oecologia	173	4		1345	1354	7	10.1007/s00442-013-2694-8	Florivores are present in many pollination systems and can have direct and indirect effects on both plants and pollinators. Although the impact of florivores are commonly examined in facultative pollination mutualisms, their effects on obligate mutualism remain relatively unstudied. Here, we used experimental manipulations and surveys of naturally occurring plants to assess the effect of florivor…	Scopus
Alvarez A., KÖhler E.	Morfología del polen de las Agavaceae y algunos géneros afines	1987	Grana	26	1	NA	25	46	9	10.1080/00173138709428902	Se examinaron los granos de polen en 73 especies de los géneros Agave, Beschorneria, Bravoa, Clistoyucca, Furcraea, Hesperaloe, Hesperocallis, Hesperoyucca, Hosla, Leuco-crintim, Manfreda, Polianlhes, Prochnyanthes, Pseudobravoa, Samuela y Yucca por microscopía óptica y electrónica de barrido. Fueron reconocidos ocho tipos y cuatro subtipos de polen, basados en la presencia de tetradas y mónadas,…	Scopus
Alvarez-Fischer D., Noelker C., Vulinović F., Grünewald A., Chevarin C., Klein C., Oertel W.H., Hirsch E.C., Michel P.P., Hartmann A.	Bee Venom and Its Component Apamin as Neuroprotective Agents in a Parkinson Disease Mouse Model	2013	PLoS ONE	8	4	e61700			58	10.1371/journal.pone.0061700	Bee venom has recently been suggested to possess beneficial effects in the treatment of Parkinson disease (PD). For instance, it has been observed that bilateral acupoint stimulation of lower hind limbs with bee venom was protective in the acute 1-methyl-4-phenyl-1,2,3,6-tetrahydropyridine (MPTP) mouse model of PD. In particular, a specific component of bee venom, apamin, has previously been show…	Scopus
Alves C.M.L., Noyszewski A.K., Smith A.G.	Nicotiana tabacum pollen–pistil interactions show unexpected spatial and temporal differences in pollen tube growth among genotypes	2019	Plant Reproduction	32	4		341	352	3	10.1007/s00497-019-00375-8	Key message: This research revealed diverse PTG rates among intraspecific pollen–pistil interactions that showed variable dependency on the stigma and mature TT. Abstract: Pollen–pistil interactions regulate pollen tube growth (PTG) rates and are determinants of fertilization and seed set. This research focuses on the diversity of intraspecific PTG rates and the spatial and temporal regulation of…	Scopus
Alves-Dos-Santos I., Wittmann D.	The proboscis of the long-tongued Ancyloscelis bees (Anthophoridae/Apoidea), with remarks on flower visits and pollen collecting with the mouthparts	1999	Journal of the Kansas Entomological Society	72	3		277	288	14		In Rio Grande do Sul, Brazil, five species of Ancyloscelis bees occur. The females of A. gigas, A. ursinus and A. turmalis are oligolectic on tristylous flowers of Pontederiaceae. The proboscides of these females are covered ventrally with hooked hairs, which serve to collect pollen out of the long corolla. The other two species (A. fiebrigi and A. apiformis) are specialized on flowers of Convolv…	Scopus
Alves-Dos-Santos, I; Wittmann, D	The proboscis of the long-tongued Ancyloscelis bees (Anthophoridae/Apoidea), with remarks on flower visits and pollen collecting with the mouthparts	1999	JOURNAL OF THE KANSAS ENTOMOLOGICAL SOCIETY	72	3	NA	277	288	9		In Rio Grande do Sul, Brazil, five species of Ancyloscelis bees occur. The females of A. gigas, A. ursinus and A. tuumalis are oligolectic on tristylous flowers of Pontederiaceae. The proboscides of these females are covered ventrally with hooked hairs, which serve to collect pollen out of the long corolla. The other two species (A. fiebrigi and A. apiformis) are specialized on flowers of Convolv…	WebOfScience
Alves-Silva, Estevao; Anjos, Diego; Bachtold, Alexandra; Lange, Denise; Maruyama, Pietro Kiyoshi; Del-Claro, Kleber; Mody, Karsten	To what extent is clearcutting vegetation detrimental to the interactions between ants and Bignoniaceae in a Brazilian savanna?	2020	JOURNAL OF INSECT CONSERVATION	24	1		103	114	1	10.1007/s10841-020-00216-4	Anthropogenic disturbances decrease the resources available to ants and simplify the ant fauna. This could affect ant-plant interactions, especially if key-species disappear. In terms of conservation, disturbances can select for ants resilient to disturbances, and such species can be considered indicators of succession processes. Here, we investigated the extent to which a vegetation clearcutting…	WebOfScience
Alves-Silva, Estevao; Anjos, Diego; Bachtold, Alexandra; Lange, Denise; Maruyama, Pietro Kiyoshi; Del-Claro, Kleber; Mody, Karsten	To what extent is clearcutting vegetation detrimental to the interactions between ants and Bignoniaceae in a Brazilian savanna?	2020	JOURNAL OF INSECT CONSERVATION	24	1	NA	103	114	1		Anthropogenic disturbances decrease the resources available to ants and simplify the ant fauna. This could affect ant-plant interactions, especially if key-species disappear. In terms of conservation, disturbances can select for ants resilient to disturbances, and such species can be considered indicators of succession processes. Here, we investigated the extent to which a vegetation clearcutting…	WebOfScience
Aly, Christoph; Treiber, Reinhold	Two new nature reserves in the district of Karlsruhe	2013	Carolinea	71			173	188	0		In 2013, two additional nature reserves could be allocated in the district of Karlsruhe: The reserve Streuobstwiesen Kleingemund" is characterized by meadows and orchards on an area of 16 hectares, located in Neckargerneind, a city near Heidelberg at the river Neckar. The given habitats as well as the present species of breeding birds, bats, bees, grasshoppers and butterflies are reported. The ar…	WebOfScience
Aly, Christoph; Treiber, Reinhold	Two new nature reserves in the district of Karlsruhe	2013	Carolinea	71		NA	173	188	0		In 2013, two additional nature reserves could be allocated in the district of Karlsruhe: The reserve Streuobstwiesen Kleingemund" is characterized by meadows and orchards on an area of 16 hectares, located in Neckargerneind, a city near Heidelberg at the river Neckar. The given habitats as well as the present species of breeding birds, bats, bees, grasshoppers and butterflies are reported. The ar…	WebOfScience
Amador G.J., Hu D.L.	Sticky Solution Provides Grip for the First Robotic Pollinator	2017	Chem	2	2		162	164	8	10.1016/j.chempr.2017.01.012	Bees, move over. A lily has been pollinated by a remote-controlled flying robot. The robot is hairy, just like a real bee, and sticks to pollen by virtue of an ionic liquid gel, whose fabrication is discussed by Svetlana Chechetka et al. in this issue of Chem. © 2017 Elsevier Inc.	Scopus
Amador G.J., Matherne M., Waller D., Mathews M., Gorb S.N., Hu D.L.	Honey bee hairs and pollenkitt are essential for pollen capture and removal	2017	Bioinspiration and Biomimetics	12	2	026015			12	10.1088/1748-3190/aa5c6e	While insect grooming has been observed and documented for over one hundred years, we present the first quantitative analysis of this highly dynamic process. Pollinating insects, like honey bees, purposely cover themselves with millions of pollen particles that, if left ungroomed, would make sensing and controlled flight difficult. How do they get clean? We show that the hairs on insect eyes are …	Scopus
Amador, Guillermo J.; Hu, David L.	Sticky Solution Provides Grip for the First Robotic Pollinator	2017	CHEM	2	2		162	164	8	10.1016/j.chempr.2017.01.012	Bees, move over. A lily has been pollinated by a remote-controlled flying robot. The robot is hairy, just like a real bee, and sticks to pollen by virtue of an ionic liquid gel, whose fabrication is discussed by Svetlana Chechetka et al. in this issue of Chem.	WebOfScience
Amador, Guillermo J.; Matherne, Marguerite; Waller, D'Andre; Mathews, Megha; Gorb, Stanislav N.; Hu, David L.	Honey bee hairs and pollenkitt are essential for pollen capture and removal	2017	BIOINSPIRATION & BIOMIMETICS	12	2	026015			12	10.1088/1748-3190/aa5c6e	While insect grooming has been observed and documented for over one hundred years, we present the first quantitative analysis of this highly dynamic process. Pollinating insects, like honey bees, purposely cover themselves with millions of pollen particles that, if left ungroomed, would make sensing and controlled flight difficult. How do they get clean? We show that the hairs on insect eyes are …	WebOfScience
Amador, Guillermo J.; Matherne, Marguerite; Waller, D'Andre; Mathews, Megha; Gorb, Stanislav N.; Hu, David L.	Honey bee hairs and pollenkitt are essential for pollen capture and removal	2017	BIOINSPIRATION & BIOMIMETICS	12	2	NA	26015	26015	12		While insect grooming has been observed and documented for over one hundred years, we present the first quantitative analysis of this highly dynamic process. Pollinating insects, like honey bees, purposely cover themselves with millions of pollen particles that, if left ungroomed, would make sensing and controlled flight difficult. How do they get clean? We show that the hairs on insect eyes are …	WebOfScience
Amasino, Richard M.; Cheung, Alice Y.; Dresselhaus, Thomas; Kuhlemeier, Cris	Focus on Flowering and Reproduction	2017	PLANT PHYSIOLOGY	173	1		1	4	2	10.1104/pp.16.01867		WebOfScience
Amasino, Richard M.; Cheung, Alice Y.; Dresselhaus, Thomas; Kuhlemeier, Cris	Focus on Flowering and Reproduction	2017	PLANT PHYSIOLOGY	173	1	NA	1	4	2			WebOfScience
Amato B., Petit S.	A review of the methods for storing floral nectars in the field	2017	Plant Biology	19	4		497	503	5	10.1111/plb.12565	The knowledge of floral nectar sugar characteristics, such as concentration, ratio and mass, is essential to understand the complex nature of nectar production and pollination systems. Although nectar is commonly stored in ecology, storage reliability and effectiveness have rarely been quantified. Inappropriate nectar storage between sampling and analysis can alter nectar chemistry as a result of…	Scopus
Amaya-Marquez, Marisol; Tusso, Sergio; Hernandez, Juan; Dario Jimenez, Juan; Wells, Harrington; Abramson, Charles, I	Olfactory Learning in the Stingless Bee Melipona eburnea Friese (Apidae: Meliponini)	2019	INSECTS	10	11	412			0	10.3390/insects10110412	Olfactory learning and floral scents are co-adaptive traits in the plant-pollinator relationship. However, how scent relates to cognition and learning in the diverse group of Neotropical stingless bees is largely unknown. Here we evaluated the ability of Melipona eburnea to be conditioned to scent using the proboscis extension reflex (PER) protocol. Stingless bees did not show PER while harnessed…	WebOfScience
Amaya-Marquez, Marisol; Tusso, Sergio; Hernandez, Juan; Dario Jimenez, Juan; Wells, Harrington; Abramson, Charles, I	Olfactory Learning in the Stingless Bee Melipona eburnea Friese (Apidae: Meliponini)	2019	INSECTS	10	11	NA	412	412	0		Olfactory learning and floral scents are co-adaptive traits in the plant-pollinator relationship. However, how scent relates to cognition and learning in the diverse group of Neotropical stingless bees is largely unknown. Here we evaluated the ability of Melipona eburnea to be conditioned to scent using the proboscis extension reflex (PER) protocol. Stingless bees did not show PER while harnessed…	WebOfScience
Amaya-Márquez M., Tusso S., Hernández J., Jiménez J.D., Wells H., Abramson C.I.	Olfactory learning in the stingless bee melipona eburnea friese (Apidae: Meliponini)	2019	Insects	10	11	412			NA	10.3390/insects10110412	Olfactory learning and floral scents are co-adaptive traits in the plant–pollinator relationship. However, how scent relates to cognition and learning in the diverse group of Neotropical stingless bees is largely unknown. Here we evaluated the ability of Melipona eburnea to be conditioned to scent using the proboscis extension reflex (PER) protocol. Stingless bees did not show PER while harnessed…	Scopus
Ambika Manirajan B., Ratering S., Rusch V., Schwiertz A., Geissler-Plaum R., Cardinale M., Schnell S.	Bacterial microbiota associated with flower pollen is influenced by pollination type, and shows a high degree of diversity and species-specificity	2016	Environmental Microbiology	18	12		5161	5174	40	10.1111/1462-2920.13524	Diverse microorganisms colonise the different plant-microhabitats, such as rhizosphere and phyllosphere, and play key roles for the host. However, bacteria associated with pollen are poorly investigated, despite its ecological, commercial and medical relevance. Due to structure and nutritive composition, pollen provides a unique microhabitat. Here the bacterial abundance, community structure, div…	Scopus
Ambolet, B.; Crevat, J. F.; Cure, G.; Schmuck, R.; Vincinaux, C.	Influence under field condition of imidacloprid on honeybees.	1999	Proceedings of the Fifth International Conference on Pests in Agriculture, Part 3, Montpellier, France, 7-9 December, 1999.	NA		NA	617	624	2		The influence on honeybees of Gaucho (as imidacloprid) used as a seed-dressing on sunflower was examined in 3 tunnel trials and 8 field tests in France. In none of these tests did the seed-dressing with imidacloprid affect the vitality, the foraging activity or the behaviour of the honeybees. Nectar of sunflower plants was analysed for the presence of imidacloprid and its relevant metabolites. No…	WebOfScience
Amela Garcia, Maria Teresa; Belen Miguez, Maria; Gottsberger, Gerhard	Pollen: ovule ratio and its relationship with other reproductive traits in some Passiflora species (Passifloraceae)	2014	ANALES DEL JARDIN BOTANICO DE MADRID	71	2		E012	U50	0	10.3989/ajbm.2360	The pollen/ovule (P/O) ratio has been used as predictor of the reproductive system of angiosperms (lowest P/O values correspond to obligate autogamous species while the highest correlate with obligate xenogamous species) but it does not keep for all the taxa. The relation of P/O index with pollen and stigma size, flower diameter, pollen vitality, stigmatic area/pollen-bearing area of the pollinat…	WebOfScience
Amela Garcia, Maria Teresa; Belen Miguez, Maria; Gottsberger, Gerhard	Pollen: ovule ratio and its relationship with other reproductive traits in some Passiflora species (Passifloraceae)	2014	ANALES DEL JARDIN BOTANICO DE MADRID	71	2	NA	E012	NIL_50	0		The pollen/ovule (P/O) ratio has been used as predictor of the reproductive system of angiosperms (lowest P/O values correspond to obligate autogamous species while the highest correlate with obligate xenogamous species) but it does not keep for all the taxa. The relation of P/O index with pollen and stigma size, flower diameter, pollen vitality, stigmatic area/pollen-bearing area of the pollinat…	WebOfScience
Amela Garcia, Maria Teresa; Gottsberger, Gerhard	Composition of the floral nectar of different subgenera of Argentinian Passiflora species	2009	PLANT SYSTEMATICS AND EVOLUTION	283	3-4		133	147	4	10.1007/s00606-009-0215-3	The composition of the floral nectar sugars and amino acids of four species of Passiflora (P. foetida, P. caerulea, P. suberosa, and P. misera) included in different infrageneric taxa and with distinct pollination mechanisms has been studied. The effect of weather and floral age on nectar volume, existence, and total and relative amounts of the various compounds was explored. The proportion of su…	WebOfScience
Amela Garcia, Maria Teresa; Gottsberger, Gerhard	Composition of the floral nectar of different subgenera of Argentinian Passiflora species	2009	PLANT SYSTEMATICS AND EVOLUTION	283	3-4	NA	133	147	4		The composition of the floral nectar sugars and amino acids of four species of Passiflora (P. foetida, P. caerulea, P. suberosa, and P. misera) included in different infrageneric taxa and with distinct pollination mechanisms has been studied. The effect of weather and floral age on nectar volume, existence, and total and relative amounts of the various compounds was explored. The proportion of su…	WebOfScience
Amien S., Kliwer I., Márton M.L., Debener T., Geiger D., Becker D., Dresselhaus T.	Defensin-like ZmES4 mediates pollen tube burst in maize via opening of the potassium channel KZM1	2010	PLoS Biology	8	6				159	10.1371/journal.pbio.1000388	In contrast to animals and lower plant species, sperm cells of flowering plants are non-motile and are transported to the female gametes via the pollen tube, i.e. the male gametophyte. Upon arrival at the female gametophyte two sperm cells are discharged into the receptive synergid cell to execute double fertilization. The first players involved in inter-gametophyte signaling to attract pollen tu…	Scopus
Amiet, F.	Mutillidae, Sapygidae, Scoliidae, Tiphidae (Hymenoptera, Vespoidea).	2008	Fauna Helvetica	NA	23		1	86	0		This bilingual (German and French) volume of Fauna Helvetica covers 4 families of parasitic wasps. The first part consists of notes and drawings to illustrate morphology, and this is followed by an identification key for species in the 4 families. There are 11 species of Mutillidae in 5 genera in Switzerland, and they are described on pp. 10-33 and 64-72. There are 4 species of Sapygidae (3 gener…	WebOfScience
Amiet, F.; Herrmann, M.; Mueller, A.; Neumeyer, R.	Apidae 4: Anthidium, Chelostoma, Coelioxys, Dioxys, Heriades, Lithurgus, Megachile, Osmia, Stelis.	2004	Fauna Helvetica	9		NA	1	273	24			WebOfScience
Amiet, F.; Herrmann, M.; Muller, A.; Neumeyer, R.	Fauna Helvetica 6. Apidae 3: Halictus, Lasioglossum.	2001	Fauna Helvetica 6. Apidae 3: Halictus, Lasioglossum			NA	208 pp.	208 pp.	0		This synopsis of Swiss bees of the genera Halictus and Lasioglossum includes illustrated keys to the species of each genus. Each species is described on a separate page, with data on the morphology, distribution, seasonality, hymenopteran parasites and habitats. Maps show the distribution of each species in Switzerland. The main text is in German but the keys are also printed in French.	WebOfScience
Amiet, Felix	Apidae 2. Colletes, Dufourea, Hylaeus, Nomia, Nomioides, Rhophitoides, Rophites, Sphecodes, Systropha.	1999	Fauna Helvetica	4		NA	1	219	10		This catalog lists the Apidae of the genera Colletes, Dufourea, Hylaeus, Nomia, Nomioides, Rhophitoides, Rophites, Sphecodes, and Systropha found in Switzerland. A chapter on morphology illustrated with analytical line-drawings introduces the work and taxonomic keys to all species are provided. each generic entry contains synonymy, authorities, a written description, type specimens, and the biolo…	WebOfScience
Amiet, Felix; Herrmann, Mike; Mueller, Andreas; Neumeyer, Rainer	Apidae 3. Halictus, Lasioglossum.	2001	Fauna Helvetica	6		NA	1	208	6			WebOfScience
Amiet, Felix; Herrmann, Mike; Mueller, Andreas; Neumeyer, Rainer	Apidae 5: Ammobates, Ammobatoides, Anthophora, Biastes, Ceratina, Dasypoda, Epeoloides, Epeolus, Eucera, Macropis, Melecta, Melitta, Nomada, Pasites, Tetralonia, Thyreus, Xylocopa.	2007	Fauna Helvetica	20		NA	1	356	13			WebOfScience
Amiet, Felix; Herrmann, Mike; Muller, Andreas; Neumeyer, Rainer	Apidae 6. Andrena, Melitturga, Panurginus, Panurgus.	2010	Fauna Helvetica	26		NA	1	316	6			WebOfScience
Amiet, Felix; Mueller, Andreas; Praz, Christophe	[Apidae 1. General part, genera, Apis, Bombus.]	2017	Fauna Helvetica	29		NA	1	187	0			WebOfScience
Amiet, Felix; Neumeyer, Rainer; Muller, Andreas	[Fauna Helvetica]	1999	[Fauna Helvetica]	4		NA	1	219	0		This catalog lists the Apidae of the genera Colletes, Dufourea, Hylaeus, Nomia, Nomioides, Rhophitoides, Rophites, Sphecodes, and Systropha found in Switzerland. A chapter on morphology illustrated with analytical line-drawings introduces the work and taxonomic keys to all species are provided. each generic entry contains synonymy, authorities, a written description, type specimens, and the biolo…	WebOfScience
Amir O.G., Peveling R.	Effect of triflumuron on brood development and colony survival of free-flying honeybee, Apis mellifera L.	2004	Journal of Applied Entomology	128	4		242	249	17	10.1111/j.1439-0418.2004.00782.x	The effect of the insect growth regulator (IGR) triflumuron (Alsystin® 25 WP) on honeybee, Apis mellifera L. (Hym., Apidae), was studied in a semi-field test. Free-living colonies were fed one litre per hive of sucrose syrup containing 0, 0.025, 0.25 or 2.5 g of triflumuron. A significant reduction in flight activity was noted 6-10 weeks post-treatment at the two higher doses. These colonies rear…	Scopus
Amir, OG; Peveling, R	Effect of triflumuron on brood development and colony survival of free-flying honeybee, Apis mellifera L.	2004	JOURNAL OF APPLIED ENTOMOLOGY	128	4		242	249	20	10.1111/j.1439-0418.2004.00782.x	The effect of the insect growth regulator (IGR) triflumuron (Alsystin(R) 25 WP) on honeybee, Apis mellifera L. (Hym., Apidae), was studied in a semi-field test. Free-living colonies were fed one litre per hive of sucrose syrup containing 0, 0.025, 0.25 or 2.5 g of triflumuron. A significant reduction in flight activity was noted 6-10 weeks post-treatment at the two higher doses. These colonies re…	WebOfScience
Amir, OG; Peveling, R	Effect of triflumuron on brood development and colony survival of free-flying honeybee, Apis mellifera L.	2004	JOURNAL OF APPLIED ENTOMOLOGY	128	4	NA	242	249	20	10.1111/j.1439-0418.2004.00782.x	The effect of the insect growth regulator (IGR) triflumuron (Alsystin(R) 25 WP) on honeybee, Apis mellifera L. (Hym., Apidae), was studied in a semi-field test. Free-living colonies were fed one litre per hive of sucrose syrup containing 0, 0.025, 0.25 or 2.5 g of triflumuron. A significant reduction in flight activity was noted 6-10 weeks post-treatment at the two higher doses. These colonies re…	WebOfScience
Amiri, Esmaeil; Kryger, Per; Meixner, Marina D.; Strand, Micheline K.; Tarpy, David R.; Rueppell, Olav	Quantitative patterns of vertical transmission of deformed wing virus in honey bees	2018	PLOS ONE	13	3	e0195283			13	10.1371/journal.pone.0195283	Deformed wing virus (DWV) is an important pathogen in a broad range of insects, including honey bees. Concordant with the spread of Varroa, DWV is present in the majority of honey bee colonies and can result in either low-level infections with asymptomatic bees that nonetheless exhibit increased colony loss under stress, or high-level infections with acute effects on bee health and viability. DWV…	WebOfScience
Amiri, Esmaeil; Kryger, Per; Meixner, Marina D.; Strand, Micheline K.; Tarpy, David R.; Rueppell, Olav	Quantitative patterns of vertical transmission of deformed wing virus in honey bees	2018	PLoS One	13	3	NA	e0195283	Article No.: e0195283	13	10.1371/journal.pone.0195283	Deformed wing virus (DWV) is an important pathogen in a broad range of insects, including honey bees. Concordant with the spread of Varroa, DWV is present in the majority of honey bee colonies and can result in either low-level infections with asymptomatic bees that nonetheless exhibit increased colony loss under stress, or high-level infections with acute effects on bee health and viability. DWV…	WebOfScience
Amiri, Esmaeil; Meixner, Marina D.; Kryger, Per	Deformed wing virus can be transmitted during natural mating in honey bees and infect the queens	2016	SCIENTIFIC REPORTS	6		33065			16	10.1038/srep33065	Deformed wing virus is an important contributor to honey bee colony losses. Frequently queen failure is reported as a cause for colony loss. Here we examine whether sexual transmission during multiple matings of queens is a possible way of virus infection in queens. In an environment with high prevalence of deformed wing virus, queens (n = 30) were trapped upon their return from natural mating fl…	WebOfScience
Amiri, Esmaeil; Meixner, Marina D.; Kryger, Per	Deformed wing virus can be transmitted during natural mating in honey bees and infect the queens	2016	SCIENTIFIC REPORTS	6		NA	33065	33065	16		Deformed wing virus is an important contributor to honey bee colony losses. Frequently queen failure is reported as a cause for colony loss. Here we examine whether sexual transmission during multiple matings of queens is a possible way of virus infection in queens. In an environment with high prevalence of deformed wing virus, queens (n = 30) were trapped upon their return from natural mating fl…	WebOfScience
Amiri, Esmaeil; Meixner, Marina; Buechler, Ralph; Kryger, Per	Chronic Bee Paralysis Virus in Honeybee Queens: Evaluating Susceptibility and Infection Routes	2014	VIRUSES-BASEL	6	3		1188	1201	18	10.3390/v6031188	Chronic bee paralysis virus (CBPV) is known as a disease of worker honey bees. To investigate pathogenesis of the CBPV on the queen, the sole reproductive individual in a colony, we conducted experiments regarding the susceptibility of queens to CBPV. Results from susceptibility experiment showed a similar disease progress in the queens compared to worker bees after infection. Infected queens exh…	WebOfScience
Amiri, Esmaeil; Meixner, Marina; Buechler, Ralph; Kryger, Per	Chronic Bee Paralysis Virus in Honeybee Queens: Evaluating Susceptibility and Infection Routes	2014	Viruses-Basel	6	3	NA	1188	1201	18	10.3390/v6031188	Chronic bee paralysis virus (CBPV) is known as a disease of worker honey bees. To investigate pathogenesis of the CBPV on the queen, the sole reproductive individual in a colony, we conducted experiments regarding the susceptibility of queens to CBPV. Results from susceptibility experiment showed a similar disease progress in the queens compared to worker bees after infection. Infected queens exh…	WebOfScience
Amiri, Esmaeil; Meixner, Marina; Nielsen, Steen Lykke; Kryger, Per	Four Categories of Viral Infection Describe the Health Status of Honey Bee Colonies	2015	PLOS ONE	10	10	e0140272			26	10.1371/journal.pone.0140272	Honey bee virus prevalence data are an essential prerequisite for managing epidemic events in a population. A survey study was carried out for seven viruses in colonies representing a healthy Danish honey bee population. In addition, colonies from apiaries with high level Varroa infestation or high level of winter mortality were also surveyed. Results from RT-qPCR showed a considerable difference…	WebOfScience
Amiri, Esmaeil; Meixner, Marina; Nielsen, Steen Lykke; Kryger, Per	Four Categories of Viral Infection Describe the Health Status of Honey Bee Colonies	2015	PLoS One	10	10	NA	e0140272	Article No.: e0140272	26	10.1371/journal.pone.0140272	Honey bee virus prevalence data are an essential prerequisite for managing epidemic events in a population. A survey study was carried out for seven viruses in colonies representing a healthy Danish honey bee population. In addition, colonies from apiaries with high level Varroa infestation or high level of winter mortality were also surveyed. Results from RT-qPCR showed a considerable difference…	WebOfScience
Ammer U., Utschick H., Anton H.	Effects of organic and conventional farming on flora and fauna [Die Auswirkungen von biologischem und konventionellem Landbau auf Flora und Fauna]	1988	Forstwissenschaftliches Centralblatt	107	1	NA	274	291	9	10.1007/BF02742197	1. Vegetation surveys were conducted on conventionally and organically farmed but otherwise fully comparable wheat fields. They have shown a plant species spectrum which is about twice as broad on the organic than on the conventional field. Degree of plant cover and height development on the former bring about a spatial structure which makes plausible the low susceptibility of the cultured plants…	Scopus
Ammitzboll H., Vaillancourt R.E., Potts B.M., Harrison P.A., Brodribb T., Sussmilch F.C., Freeman J.S.	Independent genetic control of drought resistance, recovery, and growth of Eucalyptus globulus seedlings	2020	Plant Cell and Environment	43	1		103	115	1	10.1111/pce.13649	Drought is a major stress impacting forest ecosystems worldwide. We utilized quantitative trait loci (QTL) analysis to study the genetic basis of variation in (a) drought resistance and recovery and (b) candidate traits that may be associated with this variation in the forest tree Eucalyptus globulus. QTL analysis was performed using a large outcrossed F2 mapping population from which 300 trees w…	Scopus
[truncated: 23,233 more rows]
