# Supplementary material for: What evidence exists on wild bee trends in Germany? A systematic map
Source: Environ Evid. 2025 Jun 19;14:11. doi: 10.1186/s13750-025-00364-7 (PMC12178071; doi:10.1186/s13750-025-00364-7)
Supplement: Supplementary file 1 — Supplementary Material 1: Additional file S1. Search term for searches in Web of Science and Scopus. Additional file S2. Search record. Additional file S3. ROSES form for systematic maps. Additional file S4. R code and data. Additional file S5. Excluded full text records with reasons for exclusion. Additional file S6. Unretrievable full texts. Additional file S7. Study clusters. Additional file S8. Species List of Hesse and Saxony-Anhalt, German. [file 13750_2025_364_MOESM1_ESM.zip › Supplements Environ Evid (2025-05-15)/Mupepele_Hellwig_et_al_2025_S5_Excluded_full_texts/Excluded full texts_German-language journals.csv]

	Study_ID	Journal	Volume	Bibliographic information	Exclusion criterion
1	D1	Allgemeine Deutsche Imkerzeitung	4/1999	Wildbienen Teil 1: Vielgestaltige Verwandtschaft	nPop
2	D2	Allgemeine Deutsche Imkerzeitung	5/1999	Wildbienen Teil 2: Brutfürsorge Rote Mauerbiene	nPop
3	D3	Allgemeine Deutsche Imkerzeitung	6/1999	Wildbienen Teil 3: Wildbienen als Blütengäste	nPop
4	D4	Allgemeine Deutsche Imkerzeitung	6/1999	Wohnungsnot für Wildbienen	nPop
5	D5	Allgemeine Deutsche Imkerzeitung	7/1999	Wildbienen Teil 4: Bestäubungsarbeit	nPop
6	D6	Allgemeine Deutsche Imkerzeitung	8/1999	Wildbienen Teil 5: Gefährdung und Nisthilfen	nPop
7	D7	Allgemeine Deutsche Imkerzeitung	9/1999	Wildbienen Teil 6: Nisthilfenangebote	nPop
8	D8	Allgemeine Deutsche Imkerzeitung	10/1999	Wildbienen Teil 7: Trachthilfenangebot	nPop
9	D9	Allgemeine Deutsche Imkerzeitung	4/2002	Hummeln die nächsten Verwandten der Bienen (Teil 1: wichtigste Bestäubergruppe)	nPop
10	D10	Allgemeine Deutsche Imkerzeitung	5/2002	Hummeln die nächsten Verwandten der Bienen (Teil 2: Sammelstrategien)	nPop
11	D11	Allgemeine Deutsche Imkerzeitung	6/2002	Hummeln die nächsten Verwandten der Bienen (Teil 3: Höchstleistungen)	nPop
12	D12	Allgemeine Deutsche Imkerzeitung	7/2002	Hummeln die nächsten Verwandten der Bienen (Teil 4: Enorme Anpassung)	nPop
13	D13	Allgemeine Deutsche Imkerzeitung	8/2002	Solitärbienen finden neue Nistplätze	nPop
14	D14	Allgemeine Deutsche Imkerzeitung	8/2002	Hummeln die nächsten Verwandten der Bienen (Teil 5 Gefragte Bestäuber)	nPop
15	D15	Allgemeine Deutsche Imkerzeitung	9/2002	Hummeln die nächsten Verwandten der Bienen (Teil 6 Blütenmanagement)	nPop
16	D16	Allgemeine Deutsche Imkerzeitung	10/2002	Hummeln die nächsten Verwandten der Bienen (Teil 7: Was Landwirte tun können)	nPop
17	D17	Allgemeine Deutsche Imkerzeitung	10/2002	Biomonitoring mit Bienen	nPop
18	D18	Allgemeine Deutsche Imkerzeitung	4/2005	Bundesweites Bienenmonitoring	nPop
19	D19	Allgemeine Deutsche Imkerzeitung	6/2005	Weniger Hummeln u. Schmetterlinge durch GVO	nPop
20	D20	Allgemeine Deutsche Imkerzeitung	1/2006	Pressekonferenz Dt. Bauernverband - Bienenmonitoring öffentlich vorgestellt	nPop
21	D21	Allgemeine Deutsche Imkerzeitung	4/2006	Die Blaue Holzbiene - unsere größte Wildbiene	nPop
22	D22	Allgemeine Deutsche Imkerzeitung	6/2006	Schneckenhäuser als Bienenwohnungen - Zweifarbige Mauerbiene Osmia bicolor	nPop
23	D23	Allgemeine Deutsche Imkerzeitung	9/2006	Wildbienenrückgang, Science Wissenschaftsmagazin	nPop
24	D24	Allgemeine Deutsche Imkerzeitung	11/2006	Nisthilfen für Wildbienen - Auch Bodennister brauchen Schutz	nPop
25	D25	Allgemeine Deutsche Imkerzeitung	12/2006	Bienenmonitoring - Ergebnisse des zweiten Jahres diskutiert	nPop
26	D26	Allgemeine Deutsche Imkerzeitung	2/2007	Blühende Landschaft - vitale Bienen - erfolgreiche Imkerei	nPop
27	D27	Allgemeine Deutsche Imkerzeitung	4/2007	Bestäuberrückgang in Europa. Verluste von Wildbienen- und Schwebfliegarten bedrohen auch die Wildpflanzenvielfalt	nPop
28	D28	Allgemeine Deutsche Imkerzeitung	7/2007	Blühende Landschaft - vitale Bienen - erfolgreiche Imkerei, Teil 5: Blühende Zwischenfrüchte - Garantie f. gut versorgte Winterbienen	nPop
29	D29	Allgemeine Deutsche Imkerzeitung	8/2007	Blühende Landschaft - vitale Bienen - erfolgreiche Imkerei, Teil 6: Blühstreifen - schön u. nützlich, Beispiel Köln	nPop
30	D30	Allgemeine Deutsche Imkerzeitung	9/2007	Blühende Landschaft - vitale Bienen - erfolgreiche Imkerei, Teil 1: "Veitshöchheimer Bienenweide" - nicht nur für Bienen gut	nPop
31	D31	Allgemeine Deutsche Imkerzeitung	10/2007	Blühende Landschaft - vitale Bienen - erfolgreiche Imkerei, Teil 2: "Veitshöchheimer Bienenweide" - so schafft man Lebensräume für Bienen und Wildtiere	nPop
32	D32	Allgemeine Deutsche Imkerzeitung	11/2007	Blühende Landschaft - vitale Bienen - erfolgreiche Imkerei. Agrarförderung für Bienenweide	nPop
33	D33	Allgemeine Deutsche Imkerzeitung	12/2007	Blühende Landschaft - vitale Bienen - erfolgreiche Imkerei. EVA -Entwicklung von lebendiger Vielfalt in der Agrarlandschaft	nPop
34	D34	Allgemeine Deutsche Imkerzeitung	12/2007	Hecken: Nahrung für Bienen, Wildinsekten und Vögel 05-01-06	nPop
35	D35	Allgemeine Deutsche Imkerzeitung	4/2008	Wildbienen u. Hummeln. Die nächsten Verwandten der Honigbiene 01-02-08	nPop
36	D36	Allgemeine Deutsche Imkerzeitung	6/2008	Blattschneiderbienen auf dem Spielplatz	nPop
37	D37	Allgemeine Deutsche Imkerzeitung	6/2008	Seltener Gast bei meinen Bienen, eine Blattschneiderbiene	nPop
38	D38	Allgemeine Deutsche Imkerzeitung	6/2008	Einblicke ins Wildbienen-Leben. Mauerbienen	nPop
39	D39	Allgemeine Deutsche Imkerzeitung	2/2009	Streuobstwiesen - Teil 4: Lebensraum für Honig- und Wildbienen	nPop
40	D40	Allgemeine Deutsche Imkerzeitung	4/2009	Streuobstwiesen - Teil 5: Lebensraum für Hummeln u Wespen	nPop
41	D41	Allgemeine Deutsche Imkerzeitung	3/2010	Weiden und ihre Gäste, Teil 1: Honig- und Wildbienen	nPop
42	D42	Allgemeine Deutsche Imkerzeitung	4/2010	Weiden und ihre Gäste, Teil 2: Hummeln, Wespen, Schwebfliegen....	nPop
43	D43	Allgemeine Deutsche Imkerzeitung	11/2010	Der Efeu und seine Gäste, Teil 1: Bienen, Wespen, Hornissen	nPop
44	D44	Allgemeine Deutsche Imkerzeitung	9/2011	DEBIMO Daten, Fakten, Hintergründe zum Bienenmonitoring	nPop
45	D45	Allgemeine Deutsche Imkerzeitung	2/2013	Hummeln bevorzugen Pollenvielfalt	nPop
46	D46	Allgemeine Deutsche Imkerzeitung	2/2013	Bienenpopulationen sollen weltweit erfasst werden	nPop
47	D47	Allgemeine Deutsche Imkerzeitung	3/2013	Wildbienen puschen Honigbienen	nPop
48	D48	Allgemeine Deutsche Imkerzeitung	4/2013	Wildbienen tragen zu guten Ernten bei	nPop
49	D49	Allgemeine Deutsche Imkerzeitung	5/2014	Wildbienenschutz: Wo stehen wir? Nachgefragt bei dem Biologen Rolf Witt	nPop
50	D50	Allgemeine Deutsche Imkerzeitung	5/2014	Wie viel Blume braucht die Biene? (Wild-) Bienenschutz	nPop
51	D51	Allgemeine Deutsche Imkerzeitung	5/2014	Eine Kinderstube aus rotem Samt - Porträt der Mohnbiene	nPop
52	D52	Allgemeine Deutsche Imkerzeitung	1/2015	"10 Jahre ""DeBiMo"" Eine Zwischenbilanz"	nPop
53	D53	Allgemeine Deutsche Imkerzeitung	8/2016	Letzte Inseln der Vielfalt. Hecken - Teil 2: Nahrung für Bienen und Falter	nPop
54	D54	Ampulex	6	Erstnachweis von Bombus semenoviellus Skorikov,1910 und weitere bemerkenswerte Bienenfunde in Niedersachsen (Hymenoptera: Apidae)	nTime
55	D55	Ampulex	8	Die Stechimmenfauna (Hymenoptera, Aculeata) der Halde Trages bei Leipzig	nTime
56	D56	Ampulex	10	Erste Nachweise von Nomada nobilis Herrich-Schäffer, 1839 in Rheinland-Pfalz und Angaben zur Bestandsituation der Wirtsart Eucera interrupta Baer, 1850 in der Rheinebene (Hymenoptera: Anthophila)	nTime
57	D57	Ampulex	11	Bemerkenswerte Stechimmenfunde aus Nieder-sachsen und Bremen (Hymenoptera: Aculeata)	nTime
58	D58	Ampulex	11	Burger, R. (2020): Beobachtungen zum Blütenbesuch und Pollensammeln von Lasioglossum buccale (Pérez 1903) (Hymenoptera: Anthophila)	nTime
59	D59	Archiv der Freunde der Naturgeschichte in Mecklenburg	36	Rudnick, K. (1997): Die Wespenbienen (Nomada SCOPOLI 1770) und Schmuckbiene (Epeoloides GIRAUD 1863) aus der Insektensammlung von Carl Friedrich Adolf Raddatz im Zoologischen Institut der Universität Rostock (Hymenoptera, Apocrita, Apidae).	nTime
60	D60	Archiv für Bienenkunde	4(1)	Über die treibende Ursache in der Bienen-Entwicklung (Hym.)	nTime
61	D61	Beiträge zur bayerischen Entomofaunistik	5	Mandery et al. (2003): Faunenliste der Bienen und Wespen Bayerns mit Angaben zur Verbreitung und Bestandssituation (Hymenoptera: Aculeata)	nDesign
62	D62	Beiträge zur bayerischen Entomofaunistik	16	Bußler (2007): Faunistische Notizen (1–5) Die violette Holzbiene (Xylocopa vialocea)im Vorderen Steigerwald	nTime
63	D63	Beiträge zur Entomologie	Band 49, Nr.2	Baker (1999): Alfken's publications on the Hymenoptera	nDesign
64	D64	Bembix - Zeitschrift für Hymenopterologie	34	Jacobi & Senkel (2012): Erstnachweise der Wald-Schenkelbiene Macropis fulvipes (Fabricius, 1804) (Melittidae) für das Niederrheinische Tiefland und die Westfälische Buch (Großlandschaften I und III) in Nordrhein-Westfalen	nTime
65	D65	Bembix - Zeitschrift für Hymenopterologie	2	Smolis (1994): Exkursion des Arbeitskreises "Hautflügler" beim Westdeutschen Entomologentag an den Mittelrhein am 20. Juni 1992	nTime
66	D66	Bembix - Zeitschrift für Hymenopterologie	8	Schmid-Egger & Niehuis (1997): Ergänzungen und Berichtigungen zur Stechimmenfauna von Rheinland-Pfalz	nTime
67	D67	Bembix - Zeitschrift für Hymenopterologie	11	Schmid-Egger (1998): Megachile lapponica Thomson, 1872 in Süddeutschland und der Schweiz (Hymenoptera, Apidae)	nTime
68	D68	Bembix - Zeitschrift für Hymenopterologie	13	van der Smissen & Rasmont (2000): Bombus semenoviellus Skorikov 1910, eine für Westeuropa neue Hummelart (Hymenoptera: Bombus, Cullumanobombus)	nTime
69	D69	Bembix - Zeitschrift für Hymenopterologie	16	Venne & Bleidorn (2002): Zur Wirtsfrage von Nomada roberjeotiana (Hymenoptera, Apidae)	nTime
70	D70	Bembix - Zeitschrift für Hymenopterologie	20	Theunert, R. (2005): Verzeichnis der Stechimmen Niedersachsens und Bremens (Hymenoptera Aculeata)	nDesign
71	D71	Bembix - Zeitschrift für Hymenopterologie	23	Jacobi (2006): Halictus scabiosae (Rossi, 1790) im Ruhrgebiet	nTime
72	D72	Bembix - Zeitschrift für Hymenopterologie	23	Körner (2006): Bombus semenoviellus Skorikov, 1910 (Hymenoptera: Bombus, Cullumanobombus Vogt, 1911) in Thüringen	nTime
73	D73	Bembix - Zeitschrift für Hymenopterologie	23	Weigand (2006): Erfreuliches von der Tscheks Sandbiene (Andrena tscheki Morawitz, 1872)	nTime
74	D74	Bembix - Zeitschrift für Hymenopterologie	24	Freundt (2007): Halictus scabiosae (Rossi, 1790) am Niederrhein (Hymenoptera: Apidae)	nTime
75	D75	Bembix - Zeitschrift für Hymenopterologie	24	Meyer et al. (2007): Megachile apicalis (Spinola, 1808), erster Nachweis aus Niedersachsen (Hymenoptera: Apidae)	nTime
76	D76	Bembix - Zeitschrift für Hymenopterologie	25	Beutler-Vatter (2007): Andrena curvungula (Hymenoptera: Apidae) auf Sammeltour an Phyteuma spicatum (Campanulaceae)	nGeo
77	D77	Bembix - Zeitschrift für Hymenopterologie	25	Jakubzik & Cölln (2007): Coelioxys alata Förster, 1853, ein Wiederfund auf dem Territorium von Nordrhein-Westfalen nach über 100 Jahren	nTime
78	D78	Bembix - Zeitschrift für Hymenopterologie	26	Esser (2008): Erstnachweis der Wespenbiene Nomada stoeckherti Pittioni, 1951 (Hymenoptera: Apidae) in Deutschland	nTime
79	D79	Bembix - Zeitschrift für Hymenopterologie	26	Theunert (2008): Aufbau, Pflege und Auswertung von Funddatenbanken über Stechimmen (Hymenoptera)	nDesign
80	D80	Bembix - Zeitschrift für Hymenopterologie	28	Reder (2009): Wiederbesiedlung alter Hornissen-Brutzellen durch Bauchsammlerbienen (Hymenoptera: Vespidae, Megachilidae)	nTime
81	D81	Bembix - Zeitschrift für Hymenopterologie	28	Standfuss & Standfuss (2009): Erstbeschreibung des Männchens von Andrena muscaria Warncke, 1965, nebst weiteren Anmerkungen zu dieser Art (Hymenoptera, Andrenidae)	nDesign
82	D82	Bembix - Zeitschrift für Hymenopterologie	29	Starr (2009): Warum gibt es keine solitären Hummeln?	nDesign
83	D83	Bembix - Zeitschrift für Hymenopterologie	31	Standfuss & Standfuss (2010): Andrena grossella Grünwaldt, 1976, Wiederentdeckung einer einzigartigen Biene (Hymenoptera, Apiformes)	nGeo
84	D84	Bembix - Zeitschrift für Hymenopterologie	33	Weigand (2012): Die Mörtelbiene Megachile parietina (Geoffroy, 1785) hat sich im südlichen Saarland etabliert	nTime
85	D85	Bembix - Zeitschrift für Hymenopterologie	33	Weigand (2012): Die Zottelbiene Panurgus banksianus (Kirby, 1802) auf Tauchstation	nTime
86	D86	Bembix - Zeitschrift für Hymenopterologie	35	Hopfenmüller (2012): Erster Nachweis von Andrena potentillae Panzer, 1809 (Hymenoptera: Apidae) in Niedersachsen und Anmerkung zum Rote-Liste-Status von Andrena marginata Fabricius, 1776 in Niedersachsen	nTime
87	D87	Bembix - Zeitschrift für Hymenopterologie	36	Körner (2013): Apiden-Beobachtungen in einem Hausgarten an Rosen-Robinie (Robinia hispida)	nTime
88	D88	Bembix - Zeitschrift für Hymenopterologie	36	Theunert (2013): Zusammenstellung einiger für Sachsen-Anhalt bemerkenswerter Stechimmenfunde	nTime
89	D89	Bembix - Zeitschrift für Hymenopterologie	36	Tölke (2013): Vollautomatische Registrierung des Zeitverhaltens einiger solitärer Hymenopteren, demonstriert am Beispiel von Osmia rufa (Linnaeus, 1758), Anthophora plumipes (Pallas, 1772) und Symmorphus crassicornis (Panzer, 1798)	nTime
90	D90	Bembix - Zeitschrift für Hymenopterologie	37	Martin (2013): Wiederfund der in NRW seit 1954 verschollenen Sandbiene Andrena (Hoplandrena) rosae Panzer, 1801 (Apoidea, Andrenidae)	nTime
91	D91	Bembix - Zeitschrift für Hymenopterologie	37	Theunert (2013): Anthidium manicatum (L., 1758) auf Juist (Hymenoptera: Apidae)	nTime
92	D92	Bembix - Zeitschrift für Hymenopterologie	11	Schmalz, K.-H. (1998): Erstnachweis von Stelis odontopyga Noskiewicz, 1925 in Hessen (Hymenoptera, Apidae)	nTime
93	D93	Bembix - Zeitschrift für Hymenopterologie	22	Cölln, K., Jakubzik, A., Esser, J. (2006): Megachile apicalis (Spinola 1808), ein Neunachweis für Nordrhein-Westfalen.	nTime
94	D94	Bembix - Zeitschrift für Hymenopterologie	29	Körner, F. (2009): Apiden-Beobachtungen in einem Hausgarten an Zierkirsche (Prunus spec.).	nTime
95	D95	Bembix - Zeitschrift für Hymenopterologie	25	Frommer, U. (2007): Eine Methode zur Ansiedlung der Großen Holzbiene Xylocopa violacea (Linnaeus, 1758) (Hymenoptera, Apidae).	nPop
96	D96	Berliner Entomologische Zeitschrift	56	Schirmer (1911): Beiträge zur Kenntnis der Hymenopterenfauna der Provinz Brandenburg	nTime
97	D97	Bienen & Natur	3/2017	Hummeln in Gefahr	nPop
98	D98	Bienen & Natur	11/2017	Efeu-Seidenbiene - ein Porträt	nPop
99	D99	Bienen & Natur	8/2018	Honigbienen und Wildbienen in Konkurrenz?	nPop
100	D100	Bienen & Natur	8/2018	Sind Wildbienen die besseren Bienen?	nPop
101	D101	Bienen & Natur	8/2018	Schaden Bienenvölker Wildbienen?	nPop
102	D102	Bombus: faunistische Mitteilungen aus Nordwestdeutschland	3	Rathjen (2003): Neue und bemerkenswerte Bienen- und Wespenarten in Hamburg	nTime
103	D103	Bombus: faunistische Mitteilungen aus Nordwestdeutschland	1(6)	Wagner (1938): Nachtrag zur Aculeatenfauna Nordwestdeutschlands.	nTime
104	D104	Brandenburgische Entomologische Nachrichten	Band 3, Heft 1	Dathe et al. (1995): Materialien zur Ergänzung der Roten Liste der Bienen Brandenburgs (Hymenoptera: Apidae).	nTime
105	D105	Brandenburgische Entomologische Nachrichten	Band 4, Heft 1	Hinrichsen, A. (1997): Kleinräumig-vergleichende Untersuchung über ausgewählte Aculeaten auf einer Binnendüne (Hymenoptera)	nPop
106	D106	Deutsche Entomologische Zeitschrift	1911	Alfken, J.D. (1911): Apidologische Studien	nTime
107	D107	Deutsche Entomologische Zeitschrift	1933	Alfken, J.D. (1933): Beiträge zur Kenntnis paläarktischer Bienen (Hym. Apid.)	nTime
108	D108	Deutsche Entomologische Zeitschrift (Berliner Entomologische Zeitschrift und Deutsche Entomologische Zeitschrift in Vereinigung)	10	Schenck (1866): Verzeichniss der nassauischen Hymenoptera aculeata mit Hinzufügung der übrigen deutschen Arten	nTime
109	D109	Deutsche Entomologische Zeitschrift (Berliner Entomologische Zeitschrift und Deutsche Entomologische Zeitschrift in Vereinigung)	11	Jaennicke (1867): Zur Hymenopteren-Fauna der Umgegend von Frankfurt a. M.	nTime
110	D110	Deutsche Entomologische Zeitschrift (Berliner Entomologische Zeitschrift und Deutsche Entomologische Zeitschrift in Vereinigung)	11	Schenck (1867): Zusätze zu dem Verzeichnisse der nassauischen Hymenoptera aculeata	nTime
111	D111	Deutsche Entomologische Zeitschrift (Berliner Entomologische Zeitschrift und Deutsche Entomologische Zeitschrift in Vereinigung)	17	Schenck (1873): Über einige streitige und zweifelhafte Bienen -Arten	nTime
112	D112	Deutsche Entomologische Zeitschrift (Berliner Entomologische Zeitschrift und Deutsche Entomologische Zeitschrift in Vereinigung)	18	Schenck (1874): Aus der Bienen-Fauna Nassau's Teil 1	nTime
113	D113	Deutsche Entomologische Zeitschrift (Berliner Entomologische Zeitschrift und Deutsche Entomologische Zeitschrift in Vereinigung)	18	Schenck (1874): Aus der Bienen-Fauna Nassau's Teil 2	nTime
114	D114	Deutsche Entomologische Zeitschrift (Berliner Entomologische Zeitschrift und Deutsche Entomologische Zeitschrift in Vereinigung)	19	Schenck (1875): Aus der Bienen-Fauna Nassau's	nTime
115	D115	Deutsche Entomologische Zeitschrift (Berliner Entomologische Zeitschrift und Deutsche Entomologische Zeitschrift in Vereinigung)	31	Härter (1887): Ueber Schmarotzerhummeln in einem Neste der Feldhummel (Bombus agrorum)	nTime
116	D116	Deutsche Entomologische Zeitschrift (Berliner Entomologische Zeitschrift und Deutsche Entomologische Zeitschrift in Vereinigung)	1909	Alfken (1909): Zur Kenntnis einiger paläarktischer Bienen und Beschreibung zweier neuer Arten. (Hym.)	nTime
117	D117	Deutsche Entomologische Zeitschrift (Berliner Entomologische Zeitschrift und Deutsche Entomologische Zeitschrift in Vereinigung)	1909	Friese (1909): Neue Varietäten von Bombus. (Hym.)	nTime
118	D118	Deutsche Entomologische Zeitschrift (Berliner Entomologische Zeitschrift und Deutsche Entomologische Zeitschrift in Vereinigung)	1920	Friese (1920): Neue Arten der Schmarotzerbienen.	nTime
119	D119	Deutsche Entomologische Zeitschrift (Berliner Entomologische Zeitschrift und Deutsche Entomologische Zeitschrift in Vereinigung)	1921	Enslin (1921): Beiträge zur Kenntnis der Hymenopteren.	nTime
120	D120	Deutsche Entomologische Zeitschrift (Berliner Entomologische Zeitschrift und Deutsche Entomologische Zeitschrift in Vereinigung)	1922	Bischoff (1922). Der Formenkreis der Andrena gallica (Pérez i. l.) Schmdkn. (Hym. Ap.)	nDesign
121	D121	Deutsche Entomologische Zeitschrift (Berliner Entomologische Zeitschrift und Deutsche Entomologische Zeitschrift in Vereinigung)	1925	Enslin (1925): Beiträge zur Kenntnis der Hymenopteren IV	nDesign
122	D122	Deutsche Entomologische Zeitschrift (Berliner Entomologische Zeitschrift und Deutsche Entomologische Zeitschrift in Vereinigung)	1916-1917	Blüthgen (1916). Andrena varians K. var. mixta Schenck und var. conjungens (nov. var.). (Hym.)	nTime
123	D123	Deutsche Entomologische Zeitschrift (Berliner Entomologische Zeitschrift und Deutsche Entomologische Zeitschrift in Vereinigung)	1918-1919	Blüthgen (1918): Eine neue deutsche Halictusart (Hal. viridiaeneus nov. spec). (Hym.)	nTime
124	D124	Deutsche Entomologische Zeitschrift (Berliner Entomologische Zeitschrift und Deutsche Entomologische Zeitschrift in Vereinigung)	1918-1919	Schulze (1918): Die Neuheiten der märkischen Insektenfauna 1917 (einschießlich Eriophyiden und Ixodiden)	nTime
125	D125	Deutsche Entomologische Zeitschrift (Berliner Entomologische Zeitschrift und Deutsche Entomologische Zeitschrift in Vereinigung)	1920/S.267-302	Blüthgen (1920): Die deutschen Arten der Bienengattung Halictus Latr. (Hym.)	nTime
126	D126	Deutsche Entomologische Zeitschrift (Berliner Entomologische Zeitschrift und Deutsche Entomologische Zeitschrift in Vereinigung)	1920/S.81-132	Die deutschen Arten der Bienengattung Halictus Latr. (Hym.)	nTime
127	D127	Deutsche Entomologische Zeitschrift (Berliner Entomologische Zeitschrift und Deutsche Entomologische Zeitschrift in Vereinigung)	1924(4)	Alfken, J.D. (1924): Megachile centuncutaris L. und ihre Verwandten	nTime
128	D128	Deutsche Entomologische Zeitschrift (Berliner Entomologische Zeitschrift und Deutsche Entomologische Zeitschrift in Vereinigung)	1924(2)	Blüthgen, P. (1924): Über Andrena dobrowlanensis Nosk., A. freya Strand und einige andere Sandbienenarten. (Hym. Apidae.)	nTime
129	D129	Deutsches Bienenjournal	38838	Bienendichte in Deutschland	nTime
130	D130	Entomofauna	20	Haeseler (1999): Zur Kenntnis von Osmia alticola BENOIST, 1922, Osmia maritima FRIESE, 1885 sowie der für Mitteleuropa bislang unbekannten Osmia hyperborea TKALCU, 1983 (Apidae: Osmia (Melanosmia SCHMIEDEKNECHT, 1885)	nTime
131	D131	Entomofauna	22	Schwarz & Gusenleitner (2001): Zur Morphologie verschiedener von F. Morawitz beschriebener Andrena-Arten (Hymenoptera: Apidae: Andreninae)	nGeo
132	D132	Entomofauna	31	Flügel (2010): Wildbienennachweise vom Pimpinellenberg bei Oderberg und Umgebung (Hymenoptera: Apidae)	nTime
133	D133	Entomofauna Germanica	4	Dathe (2001): Entomofauna Germanica 4. Verzeichnis der Hautflügler Deutschlands	nTime
134	D134	Entomologie heute	29	Martin et al. (2017): Das alternative Bienenhotel: Künstliche Nistgelegenheiten für erdnistende Bienen und Wespen.	nTime
135	D135	Entomologische Mitteilungen aus dem Zoologischen Museum Hamburg	8	Tscharntke (1984): Bienen (Hymenoptera: Apoidea) des Schnaakenmoors in Hamburg	nTime
136	D136	Entomologische Mitteilungen Sachsen-Anhalt	17 (Heft 1)	Stolle (2009): Nachweise von Dipteren und Hymenopteren im Ohre-Aller-Hügelland.	nTime
137	D137	Entomologische Mitteilungen Sachsen-Anhalt	22	Jentzsch, M., Krug, B. (2014): Bemerkenswerter Nachweis der Blauschwarzen Holzbiene Xylocopa violacea (L., 1758) in Halle (Hymnoptera, Apidae).	nTime
138	D138	Entomologische Nachrichten	8	Friese (1882): Beitrag zur Biologie der Andrena pratensis Nyl. (ovina Kl.)	nTime
139	D139	Entomologische Nachrichten	17	Brauns (1891): Aus der Fauna Meklenburg's: Hymenoptera	nTime
140	D140	Entomologische Nachrichten	17	Friese (1891): Osmien-Studien	nTime
141	D141	Entomologische Nachrichten	19	Friese (1893): Osmienstudien II	nTime
142	D142	Entomologische Nachrichten	22	Friese (1896): Zur Bienenfauna Deutschlands	nTime
143	D143	Entomologische Nachrichten	23	Alfken (1897): Eine neue Megachile-Art. M. Künneinanni nov. spec.	nTime
144	D144	Entomologische Nachrichten	23	Höppner (1897): Ueber zwei unbekannte oder weniger belonnte Hummelnester	nTime
145	D145	Entomologische Nachrichten	23	Höppner (1897): Ueber die bei Freissenbüttel vorkommenden Farbenvarietäten des Bombus soroensis F	nTime
146	D146	Entomologische Nachrichten	24	Friese (1898): Zur Synonymie der Megachile-Arten. (Apidae.)	nTime
147	D147	Entomologische Nachrichten	24	Alfken (1898): Über Halictus punctatissimus Schenck	nTime
148	D148	Entomologische Nachrichten	24	Alfken (1898): Über Halictus cephalicus Mor.	nTime
149	D149	Entomologische Nachrichten	26	Alfken (1900): Bombus soröensis F., Form proteus Gerst. und seine Farben-Varietäten	nTime
150	D150	Entomologische Nachrichten	2	Schenck, P.A. (1876): Ueber einige Bienen-Arten	nTime
151	D151	Entomologische Nachrichten	8	Rudow, F. (1882): Einige neue Hymenoptera	nPop
152	D152	Entomologische Nachrichten	5	Rudow, F. (1879): Unregelmässiges Flügelgeäder bei Hymenopteren	nPop
153	D153	Entomologische Nachrichten und Berichte	60	Holzbienen (Xylocopa sp.) in der Oberlausitz (Hymenoptera, Apidae)	nTime
154	D154	Entomologische Nachrichten und Berichte	40	Theunert, D. (1996): Bestätigungen von Stechimmen für die niedersächsische Fauna nach über 50 Jahren (Hymenoptera), Folge II	nTime
155	D155	Entomologische Nachrichten und Berichte	41	Theunert, D. (1997): Neue Fundorte für einige nach dem zweiten Weltkrieg nur spärlich bekannt gewordene Stechimmen Niedersachsens (Hymenoptera), Folge II	nTime
156	D156	Entomologische Nachrichten und Berichte	41	Thenert, D. (1997): Bestätigungen von Stechimmen für die niedersächsische Fauna nach über 50 Jahren (Hymenoptera), Folge III	nTime
157	D157	Entomologische Nachrichten und Berichte	43	Theunert, D. (1999): Neue Fundorte für einige nach dem zweiten Weltkrieg nur spärlich bekannt gewordene Stechimmen Niedersachsens (Hym.), Folge III	nTime
158	D158	Entomologische Nachrichten und Berichte	21	Wussow, J., Dix, V. (1977): Zur Hummelfauna (Hymenoptera. Bombidae) der mittleren Ostseeküste der DDR.	nAccess
159	D159	Entomologische Nachrichten und Berichte / Entomologische Nachrichten	18	Das Subgenualorgan der Steinhummel Bombus lapidarius L. – Entomologische Nachrichten und Berichte	nTime
160	D160	Entomologische Nachrichten und Berichte / Entomologische Nachrichten	26	Schaarschmidt (1982): Zu den blütenbesuchenden Hymenoptera an Veronica virginica GRAY im Stadtzentrum von Leipzig	nTime
161	D161	Entomologische Nachrichten und Berichte / Entomologische Nachrichten	31	Baldovski (1987): Neuere Funde von Wildbienen des Genus Hylaeus F. im Gebiet der DDR (Hymenoptera, Apoidea) und einige Bemerkungen zu aktuellen Problemen des Artenschutzes.	nTime
162	D162	Entomologische Nachrichten und Berichte / Entomologische Nachrichten	34	Hallmen & Meyer-Bertenrath (1990): Einige Beobachtungen zur Anlage von Brutzellen in größeren Hohlräumen bei der Solitärbiene Osmia rufa L. (Hymenoptera : Megachilidae).: 89 - 92.	nTime
163	D163	Entomologische Nachrichten und Berichte / Entomologische Nachrichten	34	Endtmann (1990): Unterscheidung und Giftigkeit von Sippen der Gattung Linde (Tilia) für Hummeln und andere blütenbesuchende Insekten.	nTime
164	D164	Entomologische Nachrichten und Berichte / Entomologische Nachrichten	39	Theunert (1995): Nomada emarginata F. MORAWITZ im Kellerwald in Nordhessen (Hym., Apidae)	nTime
165	D165	Entomologische Nachrichten und Berichte / Entomologische Nachrichten	42	Saure et al. (1998): Die Bienenarten von Brandenburg und Berlin (Hym., Apidae). 155 - 166.	nTime
166	D166	Entomologische Nachrichten und Berichte / Entomologische Nachrichten	48	Dathe & Blank (2004): Nachträge zum Verzeichnis der Hautflügler Deutschlands, Entomofauna Germanica Band 4 (Hymenoptera).	nTime
167	D167	Entomologische Nachrichten und Berichte / Entomologische Nachrichten	49	Westrich (2005): Die Steinhummel Bombus lapidarius (Linnaeus, 1758) (Hym., Apidae) - Das Insekt des Jahres 2005	nTime
168	D168	Entomologische Nachrichten und Berichte / Entomologische Nachrichten	50	Dathe (2006): Die historische Hymenopteren-Fauna des Plauenschen Grundes in Dresden nach Ludwig Heinrich Freiherrn von Block 1799 (Hym.)	nTime
169	D169	Entomologische Nachrichten und Berichte / Entomologische Nachrichten	52	Westrich (2008): Verbreitung, Lebensraum und Blütenbesuch der Seidenbiene Colletes sierrensis Frey-Gessner, 1901 (Hymenoptera, Apidae)	nGeo
170	D170	Entomologische Nachrichten und Berichte / Entomologische Nachrichten	52	Westrich (2008): Andrena sardoa Lepeletier , 1841, eine streng oligolektische, auf Asphodelus (Asphodelaceae) spezialisierte Bienenart (Hymenoptera, Apidae) der westlichen Mediterraneis.	nGeo
171	D171	Entomologische Nachrichten und Berichte / Entomologische Nachrichten	53	Dathe (2009): Anmerkungen zu Bau und Funktion sexualdimorpher Antennenstrukturen bei Maskenbienen (Hymenoptera, Anthophila, Colletidae)	nTime
172	D172	Entomologische Nachrichten und Berichte / Entomologische Nachrichten	54	Zur Ausbreitung von Halictus scabiosae (Rossi, 1790) in Thüringen und Sachsen (Hymenoptera, Apidae).	nTime
173	D173	Entomologische Nachrichten und Berichte / Entomologische Nachrichten	62	Stellmacher (2018): Erster belegter Fund der Salzsteppen-Kegelbiene Coelioxys polycentris Förster,1853 für Deutschland und Erstnachweis für Sachsen (Hymenoptera, Apidae, Megachilinae)	nTime
174	D174	Entomologische Nachrichten und Berichte / Entomologische Nachrichten	63	Vater (2019): Notizen zur Brutbiologie der Rostroten Mauerbiene Osmia bicornis (Hymenoptera, Megachilidae)	nTime
175	D175	Entomologische Nachrichten und Berichte / Entomologische Nachrichten	63	Meineke (2019): Funde nicht häufiger Coleóptera, Heteroptera und Hymenoptera (Aculeata) auf pleistozänen Sedimenten im Westen des Leipziger Landes (Sachsen-Anhalt)	nTime
176	D176	Entomologische Rundschau	43	Rückgang der Insektenwelt	nPop
177	D177	Entomologische Rundschau	43	Der Rückgang der Insektenwelt	nPop
178	D178	Entomologische Rundschau	44	Zum Rückgang der Insektenwelt	nPop
179	D179	Entomologische Rundschau	51	Trägt der Sammler die Schuld am Rückgang unserer Insektenfauna?	nPop
180	D180	Entomologische Rundschau	53	Hat die Flugfähigkeit eine Bedeutung für die Verbreitung der Insekten?	nPop
181	D181	Entomologische Zeitschrift	31	Bachmann (1917): Von unseren wilden Bienen	nTime
182	D182	Entomologische Zeitschrift	77	Parré, F. (1967): Bienen aus Etterzhausen bei Regensburg	nTime
183	D183	Entomologische Zeitschrift	109	Westrich, P., & Dathe, H. H. (1999). Die Bienenarten Deutschlands (Hymenoptera, Apidae). 2. Nachtrag.	nTime
184	D184	Entomologische Zeitschrift	119(4)	Flügel (2009): Wildbienen des Unteren Odertales (Hymenoptera: Aculeata, Apidae)	nTime
185	D185	Entomologische Zeitschrift	121 (5/2011)	Saure (2011): Beitrag zur Stechimmenfauna von Sachsen-Anhalt, Teil 1: Das FFH-Gebiet „Heide südlich Burg“ (Hymenoptera: Aculeata)	nTime
186	D186	Entomologische Zeitung Stettin	31	Schenck (1870): Ueber einige schwierige Arten Andrena	nTime
187	D187	Entomologische Zeitung Stettin	32	Schenck (1871): Mehrere seltene, zum Theil neue Hymenopteren	nTime
188	D188	Entomologische Zeitung Stettin	34	Kriechbaumer (1873): Bemerkungen über einige Hummelarten	nTime
189	D189	Entomologische Zeitung Stettin	80	Blüthgen (1919): Die Bienenfauna Pommerns	nTime
190	D190	Entomologische Zeitung Stettin	81	Blüthgen (1920): Beiträge zur Kenntnis deutscher Bienen	nTime
191	D191	Entomologische Zeitung Stettin	85	Blüthgen (1925): Beiträge zur Kenntnis der Hymenopterenfauna des Saaletals	nTime
192	D192	Entomologische Zeitung Stettin	91	Banzhaf (1930): Ein Beitrag zur Hymenopterenfauna Pommerns	nTime
193	D193	Entomologische Zeitung Stettin	103	Blüthgen (1942): Die Bienenfauna Pommerns	nTime
194	D194	Entomologische Zeitung Stettin	30/S.139-184	Gerstäcker (1869): Beiträge zur näheren Kenntniss einiger Bienen-Gattungen	nTime
195	D195	Entomologische Zeitung Stettin	30/S.315-367	Gerstäcker (1869): Beiträge zur näheren Kenntniss einiger Bienen-Gattungen	nTime
196	D196	Eucera - Beiträge zur Apidologie	1 (3)	Westrich et al. (2008): Rote Liste der Bienen Deutschlands (Hymenoptera, Apidae)	nTime
197	D197	Eucera - Beiträge zur Apidologie	6	Westrich (2011): Bienen (Hymenoptera, Apidae) als Blütenbesucher von Odontites viscosus und Odontites luteus (Scrophulariaceae)	nTime
198	D198	Eucera - Beiträge zur Apidologie	12	Saure & Wagner (2018): Heriades rubicola Pérez 1890, eine für Deutschland neue Bienenart (Hymenoptera: Apiformes)	nTime
199	D199	Galathea	14	Mandery (1998): Ergänzende Bemerkungen zu Megachile lapponica Thomson, 1872, in Nordbayern	nTime
200	D200	Galathea	15	Wickl (1999): Bemerkenswerte Vorkommen von Bienen, Wespen und Ameisen in Sandgebieten der Oberpfalz (Hymenoptera Aculeata)	nTime
201	D201	Galathea	16	Wickl (2000): Wildbienen des Landkreises Amberg-Sulzbach (Oberpfalz) (Hymenoptera, Apidae)	nTime
202	D202	Galathea	17	Mader (2001): Niststandorte der Mauerbiene Osmia anthocopoides und der Mörtelbiene Megachile (Chalicodoma) parietina (Hymenoptera : Megachilidae) im Nördlinger Ries	nTime
203	D203	Galathea	18	Mader (2002): Zur früheren Verbreitung der Mörtelbiene Megachile (Chalicodoma) parietina (Hymenoptera: Megachilidae) in Deutschland und Umgebung	nTime
204	D204	Galathea	19	Mader (2003): Nestbauten der Seidenbiene Colletes daviesanus (Hymenoptera : Colletidae) in Gebäudewänden und Aufschlüssen in der Fränkischen Alb in Bayern	nTime
205	D205	Galathea	19	Blösch (2003): Die Besiedlung von morschen Zaunpfahlen durch Stechimmen im Jahresverlauf (Hymenoptera, Aculeata)	nTime
206	D206	Galathea	21	Mandery (2005): Bienen und Wespen (Hymenoptera: Apocrita) im Hainberg einem außergewöhnlichen Sandlebensraum an der Rednitz, Gde. Oberasbach (Lkr. Fürth) u. Stadt Nürnberg	nTime
207	D207	Galathea	26	Koch & Schweiger (2010): Kurzmitteilung Aktueller Nachweis der Holzbiene Xylocopa violacea (L., 1758) in Mittelfranken (Weidenbach, Lkr. Ansbach)	nTime
208	D208	Galathea	26	Wickl (2010): Wildbienen der Region Obere Vils-Ehenbach (Lkr. Am berg-Sulzbach) Bestand, Gefährdung und Verluste der Apidae unter besonderer Berücksichtigung der im Boden in Aggregationen nistenden Arten (Hymenoptera: Apidae)	nTime
209	D209	Galathea	27	von der Dunk (2011): Untersuchungen zur Hymenopteren-Fauna rings um die Kaiserburg in Nürnberg	nTime
210	D210	Galathea	34	Kraus & Wickl (2018): Bienen und Wespen am Japanischen Spindelstrauch (Euonymus japonicus Thunb.) mit erneutem Fund des Stahlblauen Grillenjägers Isodontia mexicana (Saussure,1867) in einem Garten in Nürnberg (Hymenoptera: Apidae, Crabronidae, Sphecidae, Vespidae)	nTime
211	D211	Insecta	4	Schröder (1996): Untersuchungen der Wildbienenfauna (Hymenoptera: Apoidea) im Naturschutzgebiet "Düsseltal"	nTime
212	D212	Insecta	12	Cölln & Jakubzik (2010): Technisch überformte Landschaft als Lebensraum für Stechimmen (Hymenoptera, Aculeata)	nDesign
213	D213	Journal of Applied Entomology	90	Sharma, G.K., Czoppelt, C., Rembold, H. (1980): Further evidence of insect growth disruption by neem seed fractions	nPop
214	D214	Journal of Applied Entomology / Zeitschrift für Angewandte Entomologie	Volume 124, Issue 7-8	Walther-Hellwig & Frankl (2000): Foraging habitats and foraging distances of bumblebees, Bombus spp. (Hym., Apidae), in an agricultural landscape	nTime
215	D215	Linnaea Entomologica	9	Kriechbaumer (1854): Beiträge zur Kenntniss deutscher Bienen	nTime
216	D216	Märkische Entomologische Nachrichten	9(1)	Saure, C. (2007): Beitrag zur Hautflüglerfauna von Brandenburg Teil 1: Mutillidae, Sapygidae, Tiphiidae, Scoliidae, Vespidae, Pompilidae, Ampuli-cidae, Sphecidae und Crabronidae (Hymenoptera Aculeata: Vespoidea part., Apoidea part.)	nPop
217	D217	Märkische Entomologische Nachrichten	Band 10, Heft 1	Barndt et al. (2008): Beitrag zur Arthropodenfauna des Elbe-Elstergebietes (Land Brandenburg) mit besonderer Berücksichtigung des "Naturparks Niederlausitzer Heidelandschaft" - Faunenanalyse und Bewertung - (Coleoptera, Heteroptera, Hymenoptera part., Saltatoria, Araneae, Opiliones, Chilopoda, Diplopoda u.a.)	nTime
218	D218	Märkische Entomologische Nachrichten	Band 12, Heft 2	Barndt et al. (2010): Beitrag zur Arthropodenfauna des Naturparks Dahme-Heideseen (Land Brandenburg) - Faunenanalyse und Bewertung - (Coleoptera, Auchenorrhyncha, Heteroptera, Hymenoptera part., Saltatoria, Diptera part., Araneae, Opiliones, Chilopoda, Diplopoda u.a.)	nTime
219	D219	Märkische Entomologische Nachrichten	Band 13, Heft 1	Saure (2011): Bienen und Wespen des ehemaligen Berliner Flughafens Tempelhof im Bezirk Tempelhof-Schöneberg (Hymenoptera)	nTime
220	D220	Märkische Entomologische Nachrichten	Band 14, Heft 1	Saure (2012): Die Wildbienen des Botanischen Gartens Berlin-Dahlem (Hymenoptera Apiformes)	nTime
221	D221	Märkische Entomologische Nachrichten	Band 14, Heft 1	Barndt et al. (2012): Beitrag zur Kenntnis der Arthropodenfauna der Zwischenmoore Butzener Bagen, Trockenes Luch und Möllnsee bei Lieberose (Land Brandenburg) (Coleoptera, Heteroptera, Hymenoptera part., Auchenorrhyncha, Saltatoria, Diptera part., Diplopoda, Chilopoda, Araneae, Opiliones, u.a.	nPop
222	D222	Märkische Entomologische Nachrichten	Band 14, Heft 2	Saure (2012): Bienen und Wespen in Grünlandbiotopen am nördlichen Rand des Natura 2000-Gebietes Spandauer Forst in Berlin-Spandau (Hymenoptera)	nTime
223	D223	Märkische Entomologische Nachrichten	Band 16, Heft 1	Eichfeld & Buchholz (2014): Bemerkenswerte Wildbienenarten (Hymenoptera: Apidae) urbaner Wiesen in Marzahn-Hellersdorf, Berlin	nTime
224	D224	Märkische Entomologische Nachrichten	Band 16, Heft 2	Barndt et al. (2014): Beitrag zur Kenntnis der Arthropodenfauna der nährstoffarmen Torfmoosmoore Kellsee und Himmelreichsee (Land Brandenburg) (Coleoptera, Heteroptera, Auchenorrhyncha, Hymenoptera part., Odonata, Diptera part., Araneae, Opiliones, Pseudoscorpiones, Diplopoda, Chilopoda u. a.)	nPop
225	D225	Märkische Entomologische Nachrichten	Band 21, Heft 2	Barndt et al. (2019): Beitrag zur Kenntnis der Arthropodenfauna der sauer-armen Zwischenmoore Plötzendiebel und Hechtdiebel (Land Brandenburg)(Coleoptera, Odonata, Orthoptera part., Auchenorrhyncha, Heteroptera, Lepidoptera part., Diptera part., Araneae, Opiliones, Pseudoscorpiones, Diplopoda, Chilopoda u.a.)	nPop
226	D226	Märkische Entomologische Nachrichten	Band 7, Heft 1	Barndt et al. (2005): Beitrag zur Arthropodenfauna der Oderhänge und der Oderaue von Lebus - Faunenanalyse und Bewertung (Coleoptera, Heteroptera, Hymenoptera part., Saltatoria, Araneae,Opiliones u.a.)	nTime
227	D227	Märkische Entomologische Nachrichten	Band 8, Heft 1	Saure (2006): Beitrag zur Hymenopterenfauna von Berlin - Aktuelle Nachweise von Ammoplanus gegen TSUNEKI, 1972, von Solierella compedita (PICCIOLI, 1869) und von weiteren bemerkenswerten Hautflüglerarten (Hymenoptera: Chrysididae, Tiphiidae, Vespidae, Crabronidae, Apidae)	nTime
228	D228	Mitteilungen aus der Entomologischen Gesellschaft zu Halle a. S.	12	Blüthgen, P. (1919): Zur Kenntnis der Bienenfauna Nordthüringens.	nTime
229	D229	Mitteilungen aus der Entomologischen Gesellschaft zu Halle a. S.	19	Blüthgen, P. (1942): Mediterrane Hymenopteren des Kyffhäusers und des mittleren Saaletals.	nTime
230	D230	Mitteilungen aus der Entomologischen Gesellschaft zu Halle a. S.	5/7	Haupt (1913): Beiträge zur Hymenopteren-Fauna von Halle a.S. und Umgegend	nTime
231	D231	Mitteilungen aus der Entomologischen Gesellschaft zu Halle a. S.	10 (+ Nachtrag in Band 11)	Blüthgen (1916): Ein Beitrag zur Bienenfauna Nordwestthüringens //// Blüthgen (1917)	nTime
232	D232	Mitteilungen der Arbeitsgemeinschaft ostwestfälisch-lippischer Entomologen	3	Dudler (1986): Nachweis der Blauen Holzbiene (Xylocopa violacea L., 1758) in Westfalen (Hymenoptera, Anthophoridae)	nDesign
233	D233	Mitteilungen der Arbeitsgemeinschaft ostwestfälisch-lippischer Entomologen	5	Retzlaff et al. (1989): Insektenfauna und Ökologie der Binnendünen in der Senne, I. Teil. Dünenhabitate: Gliederung, Vegetation und Indikatorarten, Gefährdung und Schutzmaßnahmen	nPop
234	D234	Mitteilungen der Arbeitsgemeinschaft ostwestfälisch-lippischer Entomologen	9	Kuhlmann (1993): Kritisches Verzeichnis ausgewählter Stechimmenfamilien Westfalens (Hym., Aculeata). I. Chrysididae, Tiphiidae, Mutilidae, Sapygidae, Pompilidae, Eumenidae, Sphecidae und Apidae (excl. Apinae)	nTime
235	D235	Mitteilungen der Arbeitsgemeinschaft ostwestfälisch-lippischer Entomologen	10	Otten (1994): Die Aculeata (Wehrstachelhautflügler) des Kreises Unna (Hymenoptera)	nTime
236	D236	Mitteilungen der Arbeitsgemeinschaft ostwestfälisch-lippischer Entomologen	11	Otten et al. (1995): Bemerkenswerte Nachweise von Stechimmen (Hymenoptera, Aculeata) aus Westfalen seit 1992	nTime
237	D237	Mitteilungen der Arbeitsgemeinschaft ostwestfälisch-lippischer Entomologen	12	Kuhlmann (1996): Ergänzungen und erster Nachtrag zum Verzeichnis ausgewählter Stechimmenfamilien Westfalens (Hym., Aculeata)	nTime
238	D238	Mitteilungen der Arbeitsgemeinschaft ostwestfälisch-lippischer Entomologen	14	Standfuss, K. (1998): Vergleichende Untersuchungen der rezenten Bienenfauna ausgewählter Stadtgärten Nordrhein-Westfalens zur Frage eines offensiven Artenschutzes (Hymenoptera-Aculeata: Apidae)	nTime
239	D239	Mitteilungen der Arbeitsgemeinschaft Ostwestfälisch-Lippischer Entomologen	11(3)	Rathjen, H., Edelmann, A. (1995): Versuche zur Fernorientierung der Roten Mauerbiene Osmia rufa (L.) (Hym., Apoidea, Megachilidae).	nPop
240	D240	Mitteilungen der Arbeitsgemeinschaft westfälischer Entomologen	18 (Heft2)	Bock (2002): Hummeln, ihre Feinde und Parasitoide - der Lichtblick (Hymenoptera Aculeata, Apidae).	nPop
241	D241	Mitteilungen der Arbeitsgemeinschaft westfälischer Entomologen	20 (Heft3)	Zur Wildbienenfauna des Naturschutzgebietes „Jakobsberg“ in Steinhagen-Amshausen (Kreis Gütersloh, NRW) (Hymenoptera, Apidae).	nTime
242	D242	Mitteilungen der Arbeitsgemeinschaft westfälischer Entomologen	21 (Beiheft 12)	Tölke (2005): Mit dem PC das Zeitverhalten einiger solitärer Hymenopteren beim Anlegen von Brutzellen interpretieren - unter besonderer Berücksichtigung von Osmia rufa (L.), Anthophora acervorum (L.) und Symmorphus crassicornis (Panz.).	nPop
243	D243	Mitteilungen der Arbeitsgemeinschaft westfälischer Entomologen	21 (Heft 2/3)	Venne & Bleidorn (2005): Die Stechimmenfauna des Naturschutzgebietes „Moosheide" im Landschaftsraum Senne (Hymenoptera Aculeata excl. Formicidae). Zur Bedeutung historischer Kulturlandschaften für die heimische Tierwelt	nTime
244	D244	Mitteilungen der Arbeitsgemeinschaft westfälischer Entomologen	28 (Heft 1)	Cölln et al. (2012): Die Eignung von Wespen und Bienen als Bioindikatoren. Vergleichende Analyse der Faunen von zwei Sonderstandorten in Leverkusen (Hymenoptera Aculeata).	nTime
245	D245	Mitteilungen der Arbeitsgemeinschaft westfälischer Entomologen	31 (Heft 1)	Wespen und Bienen (Hymenoptera Aculeata) eines Relikts der ehemaligen Terrassenlandschaft von Malberg im Tal der Kyll (Rheinland-Pfalz).	nTime
246	D246	Mitteilungen der Arbeitsgemeinschaft westfälischer Entomologen	32 (Heft 1)	Cölln & Jakubzik (2016): Ökologischer Bedeutungswandel der Eifler Kylltalbahn in ihrer fast 150jährigen Geschichte, dargestellt am Beispiel der Wespen- und Bienenfauna (Insecta: Hymenoptera Aculeata).	nTime
247	D247	Mitteilungen der Badischen Entomologischen Vereinigung	1(3–4)	Strohm, K. (1924): Beitrag zur Kenntnis der Bienenfauna von Baden	nTime
248	D248	Mitteilungen der Badischen Entomologischen Vereinigung	1(2)	LEININGER, M. (1924): Hymenopterologische Beiträge zur Fauna Badens	nTime
249	D249	Mitteilungen der Badischen Entomologischen Vereinigung	1(3/4)	LEININGER, M. (1924): Hymenopterologische Beiträge zur Fauna Badens	nTime
250	D250	Mitteilungen der Badischen Entomologischen Vereinigung	1(5-6)	Alfken, J.D. (1925): Eine neue deutsche Andrena-Art aus der A. parvula W. K.-Gruppe	nTime
251	D251	Mitteilungen der Badischen Entomologischen Vereinigung	1(7)	Strohm, K. (1925): Insekten der badischen Fauna. 1. Beitrag	nTime
252	D252	Mitteilungen der Deutschen Entomologischen Gesellschaft	6	Müller, M. (1935): Psithyrus barbutellus Kirby und P. maxillosus Klug (Apid. Hym.).	nTime
253	D253	Mitteilungen der deutschen Gesellschaft für allgemeine und angewandte Entomologie	4	Haeseler, V. (1985): Nord- und Ostfriesische Inseln als „Reservate" thermophiler Insekten am Beispiel der Hymenoptera Aculeata.	nTime
254	D254	Mitteilungen der deutschen Gesellschaft für allgemeine und angewandte Entomologie	7	Greiler, H.-J. (1989): Veränderungen der Insektenfauna der letzten 60 Jahre: die Hymenoptera Aculeata eines aufgelassenen Weinberges bei Karlsruhe.	nTime
255	D255	Mitteilungen der deutschen Gesellschaft für allgemeine und angewandte Entomologie	10	Kruess, A., Tscharntke, T. (1995): Die Fragmentierung von Lebensräumen und die Parasitierung phytophager Insekten	nTime
256	D256	Mitteilungen der deutschen Gesellschaft für allgemeine und angewandte Entomologie	10	Wesserling, J., Tscharntke, T. (1995): Das Heimfindevermögen von Stechimmen und die Verinselung von Lebensräumen.	nTime
257	D257	Mitteilungen der deutschen Gesellschaft für allgemeine und angewandte Entomologie	10	Raskin, R. (1995): Die Bedeutung des Ackerrandstreifenprogramms für den Insektenschutz.	nTime
258	D258	Mitteilungen der deutschen Gesellschaft für allgemeine und angewandte Entomologie	11	Denys, Chr. (1997): Fördern Ackerrandstreifen die Artendiversität in einer ausgeräumten Agrarlandschaft? Untersuchungen am Beipsiel der Insektenlebensgemeinschaft am Beifuß (Artemisia vulgaris L.).	nTime
259	D259	Mitteilungen der deutschen Gesellschaft für allgemeine und angewandte Entomologie	11	Gathmann, A., Tscharntke, T. (1997): Bienen und Wespen in der Agrarlandschaft (Hymenoptera Aculeata): Ansiedlung und Vermehrung in Nisthilfen.	nTime
260	D260	Mitteilungen der deutschen Gesellschaft für allgemeine und angewandte Entomologie	11	Flückinger, P.F., Duelli, P. (1997): Waldränder - Zentren der Biodiversität.	nPop
261	D261	Mitteilungen der deutschen Gesellschaft für allgemeine und angewandte Entomologie	11	Schmitt, G., Roth, M. (1997): Die Hymenopterenfamilien von Agrarökosystemen - Am Beispiel unterschiedlich strukturierter Landschaftskomplexe des Biosphärenreservates Schorfheide-Chorin	nTime
262	D262	Mitteilungen der deutschen Gesellschaft für allgemeine und angewandte Entomologie	11	Dathe, H.H. (1997): Probleme des Umgangs mit der biologischen Vielfalt und deren Extremfall, den Insekten	nTime
263	D263	Mitteilungen der deutschen Gesellschaft für allgemeine und angewandte Entomologie	11	Westerkamp, C. (1997): Bienen und Blüten sind Konkurrenten und keine Partner	nTime
264	D264	Mitteilungen der deutschen Gesellschaft für allgemeine und angewandte Entomologie	12	Irmler, U., Hanssen, U., Nötzold, R., Schröter, L. (2000): Biodiversität in der Agrarlandschaft. Bedeutung von Landschaftsstrukturen und Nutzungsänderungen	nPop
265	D265	Mitteilungen der deutschen Gesellschaft für allgemeine und angewandte Entomologie	12	Schlatter, C., Duelli, P. (2000): Mit Landschaftsstrukturen Biodiversität schätzen?	nPop
266	D266	Mitteilungen der deutschen Gesellschaft für allgemeine und angewandte Entomologie	12	Schmitt, G., Roth, M. (2000): Hymenoptera Parasitica unterschiedlicher Landnutzungstypen der offenen Kulturlandschaft Norddeutschlands	nTime
267	D267	Mitteilungen der deutschen Gesellschaft für allgemeine und angewandte Entomologie	12	Gathmann, A., Tscharntke, T. (2000): Habitatbewertung mit einer häufigen Wildbienenart - Körpergrösse und Geschlechterverhältnis bei Osmia rufa (L.) (Hymenoptera: Megachilidae).	nTime
268	D268	Mitteilungen der deutschen Gesellschaft für allgemeine und angewandte Entomologie	13	Kornmilch (2001): Zur Stechimmenfauna (Hymenoptera: Aculeata) in Küstenhabitaten des Greifswalder Boddens	nTime
269	D269	Mitteilungen der deutschen Gesellschaft für allgemeine und angewandte Entomologie	13	Artenvielfalt und Abundanz von Bienen und Wespen auf Streuobstwiesen: Der Einfluß von Flächengröße, Bewirtschaftung und Landschaftseinbindung	nTime
270	D270	Mitteilungen der deutschen Gesellschaft für allgemeine und angewandte Entomologie	13	Schmitt, G., Roth, M.: Die Hymenoptera Parasitica als Indikatoren verschiedener Landnutzungstypen der offenen Kulturlandschaft Norddeutschlands	nPop
271	D271	Mitteilungen der deutschen Gesellschaft für allgemeine und angewandte Entomologie	19	Kreutz et al. (2014): Diversität der Aculeata im Auwald bei Neuburg an der Donau	nTime
272	D272	Mitteilungen der deutschen Gesellschaft für allgemeine und angewandte Entomologie	20	Prell et al. (2015): Fehleranalysen und Optimierungsmöglichkeiten an Nisthilfen für Wildbienen - Erkenntnisse aus Literaturrecherchen und empirischen Untersuchungen	nTime
273	D273	Mitteilungen der deutschen Gesellschaft für allgemeine und angewandte Entomologie	6(2)	Schwenninger, H. R. (1988): Die Bedeutung der Feldraine für die Artenvielfalt von Agroökosystemen unter besonderer Berücksichtigung der Insektenfauna der Krautschicht.	nTime
274	D274	Mitteilungen der deutschen Gesellschaft für allgemeine und angewandte Entomologie	6(2)	Welling, M. & C. Kokta (1988): Untersuchungen zur Entomofauna von Feldrainen und Feldrändern in Hinblick auf Nützlingsförderung und Artenschutz.	nPop
275	D275	Mitteilungen der deutschen Gesellschaft für allgemeine und angewandte Entomologie	8(2)	Schnitter, P.H. (1993): Die Bedeutung von Habitatinseln (Graslandökosysteme) in der Agrarlandschaft für den Arten- und Biotopschutz	nPop
276	D276	Mitteilungen der deutschen Gesellschaft für allgemeine und angewandte Entomologie	9(2)	Nentwig, W. (1995): Ackerkrautstreifen als Systemansatz für eine umweltfreundliche Landwirtschaft.	nPop
277	D277	Mitteilungen der deutschen Gesellschaft für allgemeine und angewandte Entomologie	9(2)	Seidelmann, K. (1995): Die Nutzung von Wildbienen zur Bestäubung von Kulturpflanzen.	nTime
278	D278	Mitteilungen der deutschen Gesellschaft für Allgemeine und Angewandten Entomologie	11	Ohl, M. (1997): Die Evolution von Cleptoparasitismus zwischen nahverwandten Bienen- und Grabwespengruppen (Hymenoptera: Apoidea: "Sphecidae", Apiformes).	nPop
279	D279	Mitteilungen der Münchner Entomologischen Gesellschaft	9/S.17-34	Stöckhert (1919): Beiträge zur Kenntnis der Hymenopterenfauna Frankens (Fortsetzung).	nTime
280	D280	Mitteilungen der Münchner Entomologischen Gesellschaft	9/S.37-49	Stöckhert (1919): Beiträge zur Kenntnis der Hymenopterenfauna Frankens (Schluß).	nTime
281	D281	Mitteilungen der Münchner Entomologischen Gesellschaft	9/S.4-12	Stöckhert (1919): Beiträge zur Kenntnis der Hymenopterenfauna Frankens.	nTime
282	D282	Mitteilungen des Entomologischen Vereins Stuttgart	51	Haider, M. (2016): Erstnachweis von Andrena nigroolivacea Dours, 1873 (Hymenoptera: Andrenidae) für Deutschland	nTime
283	D283	Mitteilungen des Entomologischen Vereins Stuttgart 1869 e.V.	32	Westrich & Dathe (1997): Die Bienenarten Deutschlands (Hymenoptera, Apidae) Ein aktualisiertes Verzeichnis mit kritischen Anmerkungen.	nTime
284	D284	Mitteilungen des Entomologischen Vereins Stuttgart 1869 e.V.	36	Westrich (2001): Zur Bienenfauna (Hymenoptera: Apidae) des Läufelbergs bei Fischingen (Landkreis Lörrach) und seiner näheren Umgebung.	nTime
285	D285	Mitteilungen des Entomologischen Vereins Stuttgart 1869 e.V.	42	Hermann (2007): Ausbreitungswelle der Efeu-Seidenbiene (Colletes hederae) in Baden-Württemberg (Hymenoptera, Apidae) und die Erschließung eines ungewöhnlichen Nisthabitates.	nTime
286	D286	Mitteilungen des Entomologischen Vereins Stuttgart 1869 e.V.	43	Schwenninger (2008): Erster belegter Fund von Anthidium florentinum (Fabricius, 1775) in Deutschland (Hymenoptera: Apoidea: Megachilidae)	nTime
287	D287	Mitteilungen des I.E.V. e.V.	19 (1/2)	Theunert (1994): Erstnachweise von Stechimmen für die niedersächsische Fauna (Insecta: Hymenoptera)	nTime
288	D288	Mitteilungen des I.E.V. e.V.	20 (1/2)	Theunert (1995): Erstnachweise von Stechimmen für die niedersächsische Fauna (Insecta: Hymenoptera) - Folge II	nTime
289	D289	Mitteilungen des I.E.V. e.V.	20 (1/2)	Wolf (1995): Stechimmen an den Rheinhängen nahe der Loreley (Hymenoptera: Aculeata)	nTime
290	D290	Mitteilungen des I.E.V. e.V.	25 (3/4)	Frommer (2000): Über das Vorkommen der Steinbiene Lithurgus chrysurus Fonscolombe, 1834 in Deutschland (Hymenoptera: Apidae)	nTime
291	D291	Mitteilungen des I.E.V. e.V.	37 (4)	Frommer (2012): Mediterrane Stechimmen (Hymenoptera, Aculeata) in Deutschland und angrenzenden Gebieten nach 1990.	nTime
292	D292	Mitteilungen sächsischer Entomologen	29	Baldovski, G. (1995): Kommentiertes Verzeichnis der Wildbienen (Hymenoptera, Apoidea) des Freistaates Sachsen	nTime
293	D293	Mitteilungen sächsischer Entomologen	42	Walter (1998): Der Bläschesberg bei Weißkollm – ein wertvoller Binnendünen-Standort	nTime
294	D294	Nachrichten des Entomologischen Vereins Apollo	9	Hallmen (1988): Die Besiedelung unterschiedlicher künstlicher Nisthilfen durch Osmia rufa L. (Hymenoptera: Megachilidae)	nTime
295	D295	Nachrichten des Entomologischen Vereins Apollo	11	Hallmen (1990): Einige Aspekte zur Erstansiedelung von Hummeln der Gattung Bombus (Hymenoptera: Apidae) im Freiland in künstlichen Nestern	nTime
296	D296	Nachrichten des Entomologischen Vereins Apollo	27	Frommer (2006): Entomologische Notiz: Gesucht werden Daten zur Blauschwarzen Holzbiene – Nachrichten des Entomologischen Vereins Apollo	nTime
297	D297	Nachrichtenblatt der bayerischen Entomologen	46	Voith, J. (1997): Coelioxys mandibularis NYL. als Kuckucksbiene von Osmia villosa (SCHCK.)	nTime
298	D298	Nachrichtenblatt der Bayerischen Entomologen	3	Kühlhorn (1954): Ein Xylocopa violacea-Fund aus München (Hym.)	nTime
299	D299	Nachrichtenblatt der Bayerischen Entomologen	35	Warncke (1986): Elf Bienenarten neu für Bayern (Hymenoptera, Apidae).	nTime
300	D300	Nachrichtenblatt der Bayerischen Entomologen	51	Kuhlmann (2002): Struktur der Wildbienen- und Wespenzönosen ausgewählter Waldstandorte im Nationalpark Bayerischer Wald (Hymenoptera, Aculeata)	nTime
301	D301	Nachrichtenblatt der Bayerischen Entomologen	52	Dötterl & Hartmann (2003): Die Bienenfauna des Ökologisch-Botanischen Gartens der Universität Bayreuth (Hymenoptera, Apidae)	nTime
302	D302	Nachrichtenblatt der Bayerischen Entomologen	52	Kuhlmann & Quest (2003): Stechimmenzönosen von Moorstandorten und eines Bruchwaldes sowie Ergebnisse einer dreijährigen Daueruntersuchung auf einer isolierten Lichtung im Nationalpark Bayerischer Wald	nTime
303	D303	Nachrichtenblatt der Bayerischen Entomologen	57	Mandery et al. (2008): Untersuchungsergebnisse zum Artstatus von Andrena decipiens Schenk, 1861, Andrena Flavilabris Schenck, 1874, und ihrem gemeinsamen Brutparasiten Nomada stigma Fabricius, 1804 (Hymenoptera: Apidae)	nTime
304	D304	Nachrichtenblatt der Bayerischen Entomologen	59	Kraus (2010): Verbreitung einiger Hymenopteren an Brassicaceae in Nordbayern (Hymenoptera: Symphyta, Tenthredinidae; Aculeata, Apidae)	nTime
305	D305	Nachrichtenblatt der Bayerischen Entomologen	63	Hopfenmüller (2014): Folgt die Efeu-Seidenbiene Colletes hederae SCHMIDT & WESTRICH, 1993 dem Ausbreitungsweg der Furchenbiene Halictus scabiosae (ROSSI, 1790) in Bayern? (Hymenoptera: Apoidea)	nTime
306	D306	Nachrichtenblatt der Bayerischen Entomologen	68	Kasparek & Schmidt (2019): Neu entdeckt und schon verschwunden? Die Schneckenhaus-Biene Rhodanthidium septemdentatum (LATREILLE, 1809), neu für Deutschland (Hymenoptera: Apidae)	nGeo
307	D307	Natur und Landschaft	94(6/7)	Schmitt, T. (2019): Insektenvielfalt und ihre Funktion in Ökosystemen	nDesign
308	D308	NOVIUS	Heft 12	Gladis (1991): Massenvermehrung von Osmia rufa (Mauerbiene) im Tierpark Berlin.	nTime
309	D309	Sächsische Entomologische Zeitschrift	SEZ 1	Münze et al. (2006): Die Bienenfauna des Botanischen Gartens Dresden (Hymenoptera: Apidae)	nTime
310	D310	Societas entomologica	23	Schuster (1908): Warum, wie und wann ist die stahlblauflügelige grosse Holzbiene (Xylocopa vlolacea) bei uns im Untermaintal eingewandert? – Societas entomologica – 23: 89 - 90.	nTime
311	D311	Societas entomologica	23	von Heyden (1908): Die stahlblaufliigelige Holzbiene (Xylocopa violacea L.) schon vor 110 Jahren bei Mainz.	nTime
312	D312	Societas entomologica	23	Frings (1908): Zur Verbreitung von Xylocopa violacea L.	nPop
313	D313	Societas entomologica	23	von Heyden (1908): Die Erscheinungszeit der Holzbiene Xylocopa violacea L.	nTime
314	D314	Verhandlungen des Vereins für naturwissenschaftliche Heimatforschung zu Hamburg	21	Wagner (1929): Die Hautflügler der Niederelbe, 4. Beitrag	nPop
315	D315	Verhandlungen des Vereins für naturwissenschaftliche Heimatforschung zu Hamburg	26	Wagner (1937): Die Stechimmen (Aculeata) und Goldwespen (Chrysididen s. lat.) des westlichen Norddeutschlands	nTime
316	D316	Verhandlungen des Vereins für naturwissenschaftliche Heimatforschung zu Hamburg	27	Wagner (1938): Verbreitungsgrenzen und Verbreitungswege der Stechimmen (Aculeata) im westlichen Norddeutschland	nTime
317	D317	Verhandlungen des Vereins für naturwissenschaftliche Unterhaltung zu Hamburg	15	Wagner (1914): Die Bienenfauna der Niederelbe	nTime
318	D318	Verhandlungen des Vereins für naturwissenschaftliche Unterhaltung zu Hamburg	16	Wagner (1920): Die Hautflügler der Niederelbe. (3. Abteilung.) Aculeata (Stechimmen)	nTime
319	D319	Virgo	11 (1)	Rudnick (2008): Beitrag zur Hymenopteren-Fauna in Südwest-Mecklenburg (Insecta: Hymenoptera: Apidae, Vespidae, Sphecidae, Pompilidae, Ichneumonidae)	nTime
320	D320	Zeitschrift für Angewandte Entomologie	29	von Dehn, M. (1942): Besteht die Möglichkeit, die Bienen am Besuch arsenbehandelter Pflanzen zu verhindern?	nPop
321	D321	Zeitschrift für systematische Hymenopterologie und Dipterologie	2	Ueber den Nestbau von Osmiia spinulosa K. (Hym.)	nTime
322	D322	Zeitschrift für systematische Hymenopterologie und Dipterologie	2	Die Nomada-Arten Nordwest-Deutschlands als Schmarotzer. (Hym.)	nTime
323	D323	Zeitschrift für systematische Hymenopterologie und Dipterologie	5	Die Gruppe der Andrena-Afzeliella Kirby. (Hym.)	nTime
324	D324	Zeitschrift für systematische Hymenopterologie und Dipterologie	5	Melitta nigricans n. sp., eine neue deutsche Biene. (Hym.)	nTime
325	D325	Zeitschrift für wissenschaftliche Insektenbiologie	24	Die Bienenfauna des oberen sächsischen Erzgebirges	nTime
