# Supplementary material for: What evidence exists on wild bee trends in Germany? A systematic map
Source: Environ Evid. 2025 Jun 19;14:11. doi: 10.1186/s13750-025-00364-7 (PMC12178071; doi:10.1186/s13750-025-00364-7)
Supplement: Supplementary file 1 — Supplementary Material 1: Additional file S1. Search term for searches in Web of Science and Scopus. Additional file S2. Search record. Additional file S3. ROSES form for systematic maps. Additional file S4. R code and data. Additional file S5. Excluded full text records with reasons for exclusion. Additional file S6. Unretrievable full texts. Additional file S7. Study clusters. Additional file S8. Species List of Hesse and Saxony-Anhalt, German. [file 13750_2025_364_MOESM1_ESM.zip › Supplements Environ Evid (2025-05-15)/Mupepele_Hellwig_et_al_2025_S5_Excluded_full_texts/Excluded full texts_Bibliographic databases.csv]

	StudyID	Authors	Title	Year	SourceTitle	Volume	Issue	ArticleNumber	BeginningPage	EndingPage	DatabaseSource	ExclusionCriterion
1	82	NA	German bee research institutes seminar. Report on the meeting at Celle, 26-28 March 1991.	1991	Apidologie	22	4	NA	423	481	NA	nTime
2	97	NA	Proceedings of the Fifth International Symposium on the hazards of pesticides to bees; October 26-28, 1993, Plant Protection Service, Wageningen, The Netherlands.	1993	Proceedings of the Fifth International Symposium on the hazards of pesticides to bees; October 26-28, 1993, Plant Protection Service, Wageningen, The Netherlands.	NA	NA	NA	viii + 193 pp.	viii + 193 pp.	NA	nDesign
3	100	NA	Bee pasture for fallow arable areas. Results from field trials 1992 and 1993 with Tubingen mixture.	1994	Bienenweide auf stillgelegten Ackerflachen, Ergebnisse der Feldversuche 1992 und 1993 mit Tubinger Mischung.	NA	NA	NA	156 pp.	156 pp.	WebOfScience	nAccess
4	102	NA	German bee research institute seminar. Report on the 41st meeting in Lunz am See, Austria, 29-31 March 1994.	1994	Apidologie	25	5	NA	433	509	NA	nPop
5	176	Abrahamczyk S., Lozada-Gobilard S., Ackermann M., Fischer E., Krieger V., Redling A., Weigend M.	A question of data quality - Testing pollination syndromes in Balsaminaceae	2017	PLoS ONE	12	10	e0186125	NA	NA	Scopus	nPop
6	194	ABRAHAM R	RECORDING THE FLIGHT ACTIVITY OF INSECTS WITH A TIME SORTING TRAP WITH SPECIAL REGARD TO CLIMATIC DATA	1975	Faunistisch-Oekologische Mitteilungen	5	1-2	NA	11	22	WebOfScience	nDesign
7	196	ABREITSGEM INST BIENENFORSCH (W GER)	ANNUAL MEETING OF THE WORKING GROUP OF THE INSTITUTE FOR APIDOLOGY OF THE WEST GERMANY ERLANGEN WEST GERMANY OCTOBER 15-17 1974	1975	Apidologie	6	4	NA	381	395	NA	nPop
8	200	Abstracts	Arbeitsgemeinschaft der Institute fur Bienenforschung. Bericht uber die Tagung in Stuttgart-Hohenheim vom 13-15.3.1984.	1984	Apidologie	15	3	NA	233	284	NA	nPop
9	201	Abstracts	Arbeitsgemeinschaft der Institute fur Bienenforschung. Bericht uber die Tagung in Mayen von 18.-20.-3. 1987.	1987	Apidologie	18	4	NA	335	393	WebOfScience	nPop
10	202	Abstracts	Arbeitsgemeinschaft der Institute fur Bienenforschung. Bericht uber die Tagung in Adelsdorf vom 28-30 Marz 1990.	1990	Apidologie	21	4	NA	323	377	NA	nPop
11	205	Abstracts	German Bee Research Institutes Seminar. Report on the 42nd Meeting in Bonn-Rottgen, 28-30 March 1995.	1995	Apidologie	26	4	NA	305	360	NA	nPop
12	212	Abstracts	Association of Institutes for Bee Research Report of the 57th Seminar in Bochum, 23-25 March 2010.	2010	Apidologie	41	6	NA	676	692	NA	nPop
13	215	Abts, W.	Bee forage in nonindustrial areas.	1974	Rheinische Bienenzeitung	125; 126	NA	NA	307	310; 335-340; 369-372, 374-375; 47-51	WebOfScience	nPop
14	235	Adam, Monika; Lewis, Meret E.; Fritzsche, Mandy	Rediscovery of the European Wool Carder Bee Pseudoanthidium nanum (MOCSARY, 1879), lost without trace in Saxony (Hymenoptera) / Wiederfund der in Sachsen verschollenen Östlichen Zwergwollbiene Pseudoanthidium nanum (Mocsáry, 1879) (Hymenoptera)	2017	Entomologische Nachrichten und Berichte	61	3-4	NA	230	231	NA	nTime
15	255	Agricola, U.; Barthel, J.; Laussmann, H.; Plachter, H.	Structure and dynamics of the fauna of an agricultural landscape in Southern Germany after change of landuse to ecological and integrated farming systems.	1996	Verhandlungen der Gesellschaft fur Okologie	26	NA	NA	681	692	WebOfScience	nTime
16	275	Ahrenfeldt, E. J.; Klatt, B. K.; Arildsen, J.; Trandem, N.; Andersson, G. K. S.; Tscharntke, T.; Smith, H. G.; Sigsgaard, L.	Pollinator communities in strawberry crops - variation at multiple spatial scales	2015	BULLETIN OF ENTOMOLOGICAL RESEARCH	105	4	NA	497	506	WebOfScience	nTime
17	276	Ahrenfeldt, E. J.; Klatt, B. K.; Arildsen, J.; Trandem, N.; Andersson, G.; Tscharntke, T.; Sigsgaard, L.	The spatial distribution and the composition of wild bee species available for pollination of early strawberry varieties in four different countries.	2012	IOBC/WPRS Bulletin	75	NA	NA	5	8	NA	nTime
18	288	Aizen, Marcelo A.; Garibaldi, Lucas A.; Cunningham, Saul A.; Klein, Alexandra M.	How much does agriculture depend on pollinators? Lessons from long-term trends in crop production	2009	ANNALS OF BOTANY	103	9	NA	1579	1588	NA	nPop
19	294	Akre, Roger D.; Mayer, Daniel F.	Bees and vespine wasps.	1994	Bee World	75	1	NA	29	37	WebOfScience	nDesign
20	337	Alfert, T.; Steffan-Dewenter, I.; Tscharntke, T.	Bees and wasps (Hymenoptera, Aculeata) in limestone quarries: the effects of area and age.	2001	Mitteilungen der Deutschen Gesellschaft fur allgemeine und angewandte Entomologie	13	1-6	NA	579	582	NA	nTime
21	341	Alfken, J. D.	Ueber einige wenig bekannte Halictus-Arten.	1897	Entomologisches Nachrichtenblatt	xxiii	NA	NA	101	108	WebOfScience	nDesign
22	342	Alfken, J. D.	Die Gruppe der Anthrena nigriceps Kirby.	1900	Entomologisches Nachrichtenblatt	xxvi	NA	NA	3	7	WebOfScience	nTime
23	343	Alfken, J. D.	Die nordwestdeutschen Prosopis-Arten.	1900	Entomologisches Nachrichtenblatt	xxvi	NA	NA	233	244	WebOfScience	nTime
24	344	Alfken, J. D.	Die Nomada-Arten Nordwest-Deutschlands als Schmarotzer.	1902	Zeitschrift Hym Dipt	ii	NA	NA	5	10	WebOfScience	nPop
25	346	Alfken, J. D.	Apidologische Studien.	1911	Deutsche Entomologische Zeitschrift	1911	NA	NA	(457	466)	WebOfScience	nDesign
26	347	Alfken, J. D.	Die Bienenfauna von Bremen.	1913	Bremen Abh Naturw Ver	22	NA	NA	(1	220)	WebOfScience	nTime
27	348	Alfken, J. D.	Eine neue deutsche Andrena-Art.	1913	Deutsche Entomologische Zeitschrift	1913	NA	NA	(709	710)	NA	nDesign
28	349	Alfken, J. D.	Uber die in Panzers Fauna insectorum germanicae [l] oder Deutschlands Insekten von Herrich-Schaffer abgebildeten Nomada-Arten.	1913	Deutsche Entomologische Zeitschrift	1913	NA	NA	(329	330)	NA	nDesign
29	350	Alfken J.D.	Halictus minutisimus K. und seine Verwandten. (Hym.)	1914	Berliner entomologische Zeitschrift	1914	3	NA	281	282	NA	nDesign
30	351	Alfken J.D.	Andrena angustior W. K., eine deutsche Biene	1915	Berliner entomologische Zeitschrift	1915	6	NA	606	607	NA	nDesign
31	353	Alfken, J. D.	Prosopis plankuchi, eine neue deutsche Prosopis-Art.	1919	Abhandlungen und Verhandlungen Bremen	24	NA	NA	(269	270)	NA	nDesign
32	354	Alfken, J. D.	Eine neue deutsche Halictus-Art.	1921	Abhandlungen vom Naturwissenschaftlichen Verein zu Bremen	25	NA	NA	87	88	WebOfScience	nPop
33	355	Alfken J.D.	Andrena rutila Spin. und ihre FÃ¤rbungsformen. (Hym. Apid.)	1924	Berliner entomologische Zeitschrift	1924	3	NA	245	248	NA	nDesign
34	357	Alfken, J. D.	Die vier grossen Megachile-Arten Deutschlands.	1924	Konowia Vienna	3	NA	NA	210	215	WebOfScience	nPop
35	359	ALFKEN, J. D.	Noteworthy variety of N. rufipes	1924	VERHANDL VER NATURWISS UNTERHALT HAMBURG	18	NA	NA	49	49	NA	nTime
36	362	Alfken J.D.	Nomada moeschleri Alfk. (Hym. Apid.)	1925	Berliner entomologische Zeitschrift	1925	2	NA	126	128	NA	nDesign
37	367	ALFKEN, J. D.	Uber einige Bienen-Typen von Fabricius	1929	ZEITSCHR WISS INSEKTENBIOL	24	(1/3)	NA	14	17	WebOfScience	nPop
38	368	Alfken J.D.	Die Gruppe der Xylocopa olivieri Lep. (Hym. Apid.)	1930	Berliner entomologische Zeitschrift	1930	1	NA	77	79	Scopus	nGeo
39	378	Alfken, J. D.	Ueber die Farbungen dor Stelis minima Schck.	1944	Mitteilungen der Deutschen Entomologischen Gesellschaft	12	NA	NA	22	23	NA	nTime
40	379	Alfken, J. D.	Die Bienen-fauna von Bremen.	1951	Mitteilungen aus dem Entomologischen Verein in Bremen	26	NA	NA	6	30	NA	nAccess
41	380	Alfken, J. D.	Die Insekten des Naturschutzparkes der Lune-burger Heide. I. Die Bienen (Apidae).	1939	Abhandlungen vom Naturwissenschaftlichen Verein zu Bremen	31	NA	NA	750	762	NA	nTime
42	381	Alfken, J. D.	Zwei neue deutsche Andrena-Arten..	1951	Mitteilungen aus dem Entomologischen Verein in Bremen	26	NA	NA	4	6	WebOfScience	nTime
43	397	Alkassab, Abdulrahim T.; Kunz, Nadine; Bischoff, Gabriela; Pistorius, Jens	Comparing response of buff-tailed bumblebees and red mason bees to application of a thiacloprid-prochloraz mixture under semi-field conditions	2020	ECOTOXICOLOGY	29	7	NA	846	855	WebOfScience	nPop
44	400	Alkassab A.T., Kirchner W.H.	Sublethal exposure to neonicotinoids and related side effects on insect pollinators: honeybees, bumblebees, and solitary bees	2017	Journal of Plant Diseases and Protection	124	1	NA	NA	NA	NA	nPop
45	413	Almanza, M. T.; Gladbach, D.; Nikolakis, A.	Methodological aspects of semi-field tunnel studies with bumblebees.	2015	Julius-Kuhn-Archiv	NA	450	NA	207	207	WebOfScience	nDesign
46	436	Aly, Christoph; Treiber, Reinhold	Two new nature reserves in the district of Karlsruhe	2013	Carolinea	71	NA	NA	173	188	WebOfScience	nTime
47	449	Amiet, Felix; Herrmann, Mike; Mueller, Andreas; Neumeyer, Rainer	Apidae 3. Halictus, Lasioglossum.	2001	Fauna Helvetica	6	NA	NA	1	208	WebOfScience	nGeo
48	450	Amiet, Felix; Herrmann, Mike; Mueller, Andreas; Neumeyer, Rainer	Apidae 5: Ammobates, Ammobatoides, Anthophora, Biastes, Ceratina, Dasypoda, Epeoloides, Epeolus, Eucera, Macropis, Melecta, Melitta, Nomada, Pasites, Tetralonia, Thyreus, Xylocopa.	2007	Fauna Helvetica	20	NA	NA	1	356	WebOfScience	nGeo
49	451	Amiet, Felix; Herrmann, Mike; Muller, Andreas; Neumeyer, Rainer	Apidae 6. Andrena, Melitturga, Panurginus, Panurgus.	2010	Fauna Helvetica	26	NA	NA	1	316	WebOfScience	nGeo
50	452	Amiet, Felix; Mueller, Andreas; Praz, Christophe	[Apidae 1. General part, genera, Apis, Bombus.]	2017	Fauna Helvetica	29	NA	NA	1	187	WebOfScience	nGeo
51	454	Amiet, F.; Herrmann, M.; Mueller, A.; Neumeyer, R.	Apidae 4: Anthidium, Chelostoma, Coelioxys, Dioxys, Heriades, Lithurgus, Megachile, Osmia, Stelis.	2004	Fauna Helvetica	9	NA	NA	1	273	WebOfScience	nDesign
52	461	Ammer U., Utschick H., Anton H.	Effects of organic and conventional farming on flora and fauna [Die Auswirkungen von biologischem und konventionellem Landbau auf Flora und Fauna]	1988	Forstwissenschaftliches Centralblatt	107	1	NA	274	291	Scopus	nPop
53	465	Amorim T., Marazzi B., Soares A.A., Forni-Martins E.R., Muniz C.R., Westerkamp C.	Ricochet pollination in Senna (Fabaceae) â€“ petals deflect pollen jets and promote division of labour among flower structures	2017	Plant Biology	19	6	NA	951	962	Scopus	nGeo
54	488	Andert, Hagen	Hymenoptera type material of in the Natural History Collection of the Museum Wiesbaden (MWNH) (Insecta: Hymenoptera: Apidae, Sphecidae s. 1., Pompilidae).	2010	Bembix	30	NA	NA	2	11	NA	nTime
55	514	Anonymous	Arbeitsgemeinschaft der Institute fur Bienenforschung. Bericht uber die Tagung in Bonn vom 12.-14.3.1985.	1985	Apidologie	16	3	NA	189	240	NA	nPop
56	515	Anonymous	Pollination biology.	1986	Research resume.	NA	NA	NA	23	28	WebOfScience	nAccess
57	523	[Anonymous]	Association of Institutes for Bee Research. Report of the 48th seminar, Bad Neuenahr-Ahrweiler, Germany, 27-29 March 2001.	2001	Apidologie	32	5	NA	453	520	NA	nPop
58	525	Anonymous // AG Institute für Bienenforschung	49th Seminar of the Association of Institutes for Bee Research, Celle, Germany, March 25-27, 2002.	2002	Apidologie	33	5	NA	463	519	NA	nPop
59	528	[Anonymous] // AG Institute für Bienenforschung	Association of Institutes for Bee Research - Report of the 50th Seminar in Schmitten-Arnoldshain 25-27 March 2003 - Abstracts	2003	APIDOLOGIE	34	5	NA	473	510	NA	nPop
60	529	[Anonymous]	Association of Institutes for Bee Research. Report of the 51st seminar in Munster, 23-25, March, 2004.	2004	Apidologie	35	5	NA	523	558	NA	nDesign
61	534	[Anonymous]	Association of Institutes for Bee Research Report of the 55th Seminar in Hohen Neuendorf 11-13 March 2008 Abstracts	2008	APIDOLOGIE	39	5	NA	593	604	NA	nPop
62	536	[Anonymous]	Health is growing in the organic garden. Meeting of the German Horticultural Society 1822, Berlin-Dahlem, Germany, 7-8 July, 2009.	2009	Julius-Kuhn-Archiv	NA	422	NA	85 pp.	85 pp.	NA	nDesign
63	539	[Anonymous]	Association of Institutes for Bee Research Report of the 58th Seminar in Berlin, Germany, 28-31 March 2011 Abstracts	2011	APIDOLOGIE	42	6	NA	771	796	NA	nPop
64	546	[Anonymous]	Meeting of the DVG Section on Bees under the DVG Vet Congress, Berlin, Germany, 13 November 2015.	2016	Tierarztliche Praxis. Ausgabe G, Grosstiere/Nutztiere	44	2	NA	A1	A4	NA	nTime
65	547	Anonymous	Special Issue: Large Scale Monitoring: Large-scale bee monitoring project in Northern Germany.	2016	Ecotoxicology	25	9	NA	1617	1701	NA	nTime
66	548	[Anonymous]	Conference of the DVG Specialist Group on Bees, DVG-Vet Congress, Berlin, Germany, 10 November 2017. / 3. Tagung der DVG-Fachgruppe „Bienen“ am 10. November 2017 im Rahmen des DVG-Vet-Congresses in Berlin	2017	Tierarztliche Praxis. Ausgabe G, Grosstiere/Nutztiere	45	5	NA	A15	A17	NA	nPop
67	550	Ansaldi B.H., Weber J.J., Franks S.J.	The role of phenotypic plasticity and pollination environment in the cleistogamous, mixed mating breeding system of Triodanis perfoliata	2018	Plant Biology	20	6	NA	1068	1074	Scopus	nGeo
68	554	Antiqueira P.A.P., Romero G.Q.	Floral asymmetry and predation risk modify pollinator behavior, but only predation risk decreases plant fitness	2016	Oecologia	181	2	NA	475	485	Scopus	nGeo
69	570	Arceo-GÃ³mez G., Barker D., Stanley A., Watson T., Daniels J.	Plantâ€“pollinator network structural properties differentially affect pollen transfer dynamics and pollination success	2020	Oecologia	192	4	NA	1037	1045	NA	nGeo
70	593	Arnan X., EscolÃ A., Rodrigo A., Bosch J.	Female reproductive success in gynodioecious Thymus vulgaris: Pollen versus nutrient limitation and pollinator foraging behaviour	2014	Botanical Journal of the Linnean Society	175	3	NA	395	408	Scopus	nGeo
71	599	Arnold, Andreas	[Dead specimen of Violet Carpenter Bee, Xylocopa violacea (Linnaeus, 1758) (Hymenoptera) in Leipzig.]	2016	Mitteilungen Saechsischer Entomologen	35	115	NA	27	28	NA	nTime
72	601	Arnold, G.; Courant, C.; Ruttner, F.; Kauhausen, D.; Shimanuki, H.; Sheppard, W.S. // AG Institute für Bienenforschung	Working Group of the Apicultural Institutes in western Germany. Report on the Meeting at Freiburg, 5./7.10.88.	1989	Apidologie	20	6	NA	491	531	NA	nPop
73	633	Astapenkova, Alena; Heneberg, Petr; Bogusch, Petr	Review of all Hymenoptera: Aculeata recorded as nesting in or parasitizing reed galls.	2017	Figshare	NA	NA	NA	NA	NA	NA	nGeo
74	667	Ayasse, M.	Chemical communication in the primitively eusocial sweat bee Lasioglossum malachurum: ontogenesis of caste-specific odour, mating biology and nest recognition.	1991	Chemische Kommunikation bei der primitiv eusozialen Furchenbiene Lasioglossum malachurum (Halictidae): Ontogenese kastenspezifischer Duftstoffbouquets, Paarungsbiologie und Nesterkennung.	NA	NA	NA	x + 228 pp.	x + 228 pp.	WebOfScience	nPop
75	674	Ayasse, Manfred; Jarau, Stefan	Chemical Ecology of Bumble Bees	2014	Annual Review of Entomology, Vol 59, 2014	59	NA	NA	299	299	NA	nDesign
76	676	Ayasse M., Arroyo J.	Pollination and plant reproductive biology	2011	Plant Biology	13	SUPPL. 1	NA	1	6	Scopus	nDesign
77	699	Bachelier, Julien B.; Fay, Michael F.	Flowers and inflorescences of eudicots	2020	BOTANICAL JOURNAL OF THE LINNEAN SOCIETY	193	1	NA	1	4	NA	nPop
78	711	Baehner, K. W.; Zweig, K. A.; Leal, I. R.; Wirth, R.	Robustness of plant-insect herbivore interaction networks to climate change in a fragmented temperate forest landscape	2017	BULLETIN OF ENTOMOLOGICAL RESEARCH	107	5	NA	563	572	NA	nPop
79	736	Baldovski, Gunter	Unsere Wildbienen - ein Beitrag zu ihrer Erforschung in der Oberlausitz (erster Nachtrag) (Hymenoptera, Apoidea).	1994	Abhandlungen und Berichte des Naturkundemuseums Goerlitz	67	4	NA	1	24	WebOfScience	nTime
80	755	Banaszak, Jozef	Variability in density of bumblebees in Europe (Hymenoptera: Apoidea: Bombus LATR.)	1996	Polskie Pismo Entomologiczne	65	1-2	NA	21	31	NA	nGeo
81	757	Banaszak, J.; Twerd, L.	Importance of thermophilous habitats for protection of wild bees (Apiformes)	2018	COMMUNITY ECOLOGY	19	3	NA	239	247	NA	nGeo
82	781	Barndt, Dieter	Contribution on the fauna of arthropods of the "Naturpark Hoher Flaeming" (Germany: Brandenburg) - analysis and evaluation (Coleoptera, Heteroptera, Hymenoptera, Saltatoria, Araneae, Opiliones etc.).	2006	Maerkische Entomologische Nachrichten	8	2	NA	163	215	NA	nTime
83	805	Bartomeus I., VilÃ M., Steffan-Dewenter I.	Combined effects of Impatiens glandulifera invasion and landscape structure on native plant pollination	2010	Journal of Ecology	98	2	NA	440	450	NA	nTime
84	828	Basset, Yves; Lamarre, Greg P. A.	Toward a world that values insects	2019	SCIENCE	364	6447	NA	1230	+	WebOfScience	nDesign
85	837	Batary, Perer; Sutcliffe, Laura; Dormann, Carsten F.; Tscharntke, Teja	Organic Farming Favours Insect-Pollinated over Non-Insect Pollinated Forbs in Meadows and Wheat Fields	2013	PLoS One	8	1	NA	e54818	Article No.: e54818	NA	nTime
86	838	Batary, Peter; Baldi, Andras; Ekroos, Johan; Galle, Robert; Grass, Ingo; Tscharntke, Teja	Biologia Futura: landscape perspectives on farmland biodiversity conservation	2020	BIOLOGIA FUTURA	71	1-2	NA	9	18	WebOfScience	nDesign
87	839	Batary, Peter; Baldi, Andras; Kleijn, David; Tscharntke, Teja	Landscape-moderated biodiversity effects of agri-environmental management: a meta-analysis	2011	PROCEEDINGS OF THE ROYAL SOCIETY B-BIOLOGICAL SCIENCES	278	1713	NA	1894	1902	NA	nDesign
88	867	Bauer, M.; Engels, W.	The utilization of the pasture for bees on former ploughland by wild bees.	1992	Apidologie	23	4	NA	340	342	WebOfScience	nPop
89	876	Baumann, Kurt	[The pollination of the orchid (Ophrys sphegodes).]	2002	Natur und Museum (Frankfurt am Main)	132	3	NA	122	124	WebOfScience	nPop
90	932	Becker, Alexander; Schindler, Matthias; Schumacher, Wolfgang; Wittmann, Dieter	Bumblebee coenoses (Hymenoptera, Apiformes: Bombus) of mat-grass communities (violion) in the outskirts of the Venn (Eifel) and their relevance as pollinators of marsh gentian (Gentiana pneumonanthe L., Gentianaceae).	2008	Decheniana	161	NA	NA	67	73	WebOfScience	nTime
91	939	Becker, K.; Hedtke, C.	Foraging of wild bees and honey bees on a mixture of entomophilous plants on extensification areas [fallow land].	1995	Apidologie	26	4	NA	344	346	WebOfScience	nTime
92	987	Beil M., Horn H., Schwabe A.	Analysis of pollen loads in a wild bee community (Hymenoptera: Apidae) - A method for elucidating habitat use and foraging distances	2008	Apidologie	39	4	NA	456	467	NA	nPop
93	1002	BELLMANN H	OBSERVATIONS ON THE BREEDING BEHAVIOR OF THE RESIN BEE ANTHIDIELLUM-STRIGATUM HYMENOPTERA MEGACHILIDAE / Beobachtungen zum Brutverhalten der Harzbiene Anthidiellum strigatum (Hymenoptera: Megachilidae)	1977	Entomologica Germanica	3	4	NA	356	361	NA	nTime
94	1004	Bellmann, Heiko	Bees in snail-shells.	1997	Biologie in Unserer Zeit	27	2	NA	106	113	WebOfScience	nDesign
95	1006	Bellmann, Heiko	Utilization of empty snail shells by arthropods.	1999	Verhandlungen der Gesellschaft fuer Oekologie	29	NA	NA	169	172	WebOfScience	nTime
96	1010	Bellstedt, Ronald; Schusther, Cornelia	The fauna of the "Arme Jacke" - a calcareous grassland on the northern part of the Fahner Hoehe (Gotha county, Thuringia).	2007	Thueringer Faunistische Abhandlungen	12	NA	NA	53	67	WebOfScience	nTime
97	1017	Bembe, Benjamin; Gerlach, Guenter; Schuberth, Johannes; Schoenitzer, Klaus	[Wild bees in the Munich Botanical Garden (Hymenoptera, Apidae).] / Die Wildbienen im Botanischen Garten München (Hymenoptera, Apidae)	2001	Nachrichtenblatt der Bayerischen Entomologen	50	1-2	NA	30	41	NA	nTime
98	1028	Benadi, Gita; Bluethgen, Nico; Hovestadt, Thomas; Poethke, Hans-Joachim	When Can Plant-Pollinator Interactions Promote Plant Diversity?	2013	AMERICAN NATURALIST	182	2	NA	131	146	WebOfScience	nPop
99	1031	Benadi, Gita; Hovestadt, Thomas; Poethke, Hans-Joachim; Bluthgen, Nico	Alldata_Benadi_JAE_2013/Data from: Specialization and phenological synchrony of plant–pollinator interactions along an altitudinal gradient	2014	Dryad	NA	NA	NA	NA	NA	WebOfScience	nTime
100	1069	Bergmann, J. H.	Ecological method of evaluating observation areas or landscapes as a habitat for nectar-sucking and pollen-eating insects.	1993	Beitrage fur Forstwirtschaft und Landschaftsokologie	27	2	NA	85	87	WebOfScience	nDesign
101	1090	Bertrand, Colette; Eckerter, Philipp W.; Ammann, Lolita; Entling, Martin H.; Gobet, Erika; Herzog, Felix; Mestre, Laia; Tinner, Willy; Albrecht, Matthias	Seasonal shifts and complementary use of pollen sources by two bees, a lacewing and a ladybeetle species in European agricultural landscapes	2019	JOURNAL OF APPLIED ECOLOGY	56	11	NA	2431	2442	NA	nPop
102	1093	BERTSCH A	FLOWERS AS FOOD SOURCES AND THE COST OF OUTCROSSING	1987	SCHULZE, E.-D. AND H. ZWOELFER (ED.). ECOLOGICAL STUDIES ANALYSIS AND SYNTHESIS, 61. POTENTIALS AND LIMITATIONS OF ECOSYSTEM ANALYSIS. XII+435P. SPRINGER-VERLAG: BERLIN, WEST GERMANY; NEW YORK, NEW YORK, USA. ILLUS	NA	NA	NA	277	294	WebOfScience	nPop
103	1216	Binkenstein, Julia; Renoult, Julien P.; Schaefer, H. Martin	Increasing land-use intensity decreases floral colour diversity of plant communities in temperate grasslands	2013	OECOLOGIA	173	2	NA	461	471	NA	nPop
104	1221	Bireley R., Borges S., Cham K., Epstein D., Garber K., Hart C., Hou W., Ippolito A., Pistorius J., Poulsen V., Sappington K., Steeger T.	Preface: Workshop on Pesticide Exposure Assessment Paradigm for Non-Apis Bees	2019	Environmental Entomology	48	1	NA	1	3	NA	nPop
105	1229	Bischoff H.	Eine neue Form der Andrena vaga Pz.	1922	Berliner entomologische Zeitschrift	1922	4	NA	428	429	Scopus	nPop
106	1231	Bischoff H.	Beitrag zur Kenntnis palÃ¤arktischer Arten der Gattung Epeolus. (Hym. Apid.)	1930	Berliner entomologische Zeitschrift	1930	1	NA	1	15	Scopus	nTime
107	1233	Bischoff, H.	Ueber das Vorkommen der Schmarotzerbiene Ammobatoides abdominalis (Eversm.) in Deutschland und Bemerkungen zu ihrem Wirt: Melitturga clavicornis Latr.	1952	Nachrichten des Naturwissenschaftlichen Museums Aschaffenburg	no. 35	NA	NA	55	67	NA	nTime
108	1235	Bischoff, Inge	[The importance of green urban sites for wild bees (Hymenoptera, Apidae) by example of the Botanical Garden and further green areas in the city of Bonn.] / Die Bedeutung städtischer Grünflächen für Wildbienen (Hymenoptera, Apidae) untersucht am Beispiel des Botanischen Gartens und weiteren Grünflächen im Bonner Stadtgebiet	1996	Decheniana	149	NA	NA	162	178	NA	nTime
109	1236	Bischoff, Inge	[A new record of Halictus scabiosae (Rossi 1790) in North Rhine Westphalia (Hymenoptera, Apidae, Halictinae).] / Neufund von Halictus scabiosae (Rossi 1790) in Nordrhein-Westfalen (Hymenoptera, Apidae, Halictidae)	1997	Bembix	8	NA	NA	17	20	NA	nTime
110	1237	Bischoff, Inge	Bees of the Wahner Heide reserye [reserve] (Hymenoptera: Apidae).	2001	Decheniana	154	NA	NA	145	155	NA	nTime
111	1238	Bischoff, Inge	On the Ivy Bee Colletes hederae SCHMIDT & WESTRICH, 1993 and further thermophilic bee species in the Botanical Garden of Bonn. /Die Efeu-Seidenbiene …	2014	Decheniana	167	NA	NA	66	75	WebOfScience	nDesign
112	1239	Bischoff, Inge; Eckelt, Esther; Kuhlmann, Michael	On the biology of the ivy-bee Colletes hederae Schmidt & Westrich, 1993 (Hymenoptera, Apidae).	2005	Bonner Zoologische Beitraege	53	1-2	NA	27	36	NA	nTime
113	1240	Bischoff, Inge; Feltgen, Kerstin; Breckner, Doris	Foraging strategy and pollen preferences of Andrena vaga (Panzer) and Colletes cunicularius (L.) (Hymenoptera: Apidae).	2003	Journal of Hymenoptera Research	12	2	NA	220	237	WebOfScience	nTime
114	1273	Blank, Stephan M.; Rothe, Ursula	[The European mason bee Osmia anthocopoides, a target species of the open agricultural landscape of the Schorfheide-Chorin nature reserve.]	1998	Artenschutzreport	8	NA	NA	24	26	NA	nTime
115	1288	Blasse, W.; Haufe, M.	The influence of bees on yield and fruit quality in strawberry (Fragaria X ananassa Duch.).	1989	Archiv fur Gartenbau	37	4	NA	235	245	WebOfScience	nPop
116	1295	Blauhorn, W.; Schimmelpfeng, H.	Comparative investigations on the fertility of 'Koroser Weichsel' and 'Schattenmorelle' depending on the form of pollination and rootstock.	1986	Obstbau	11	4	NA	161	164	WebOfScience	nPop
117	1298	Bleckmann, Horst	[Spiders and bees. In honour of Friedrich G. Barth.]	2003	Zoologie Mitteilungen der Deutschen Zoologischen Gesellschaft	95	3	NA	41	45	NA	nPop
118	1303	Bleidorn, Christoph; Gerth, Michael; Hopfe, Charlotte; May, Marie; Mayer, Robert; Mueller, Markus; Rudolph, Anja; Schaffer, Stefan; Wolf, Ronny; Bernhard, Detlef	A faunistic inventory of the aculeate Hymenoptera of the dump of Trages nearby Leipzig (Germany, Saxony)	2016	Ampulex	8	NA	NA	6	15	NA	nTime
119	1314	Blitzer, Eleanor J.; Dormann, Carsten F.; Holzschuh, Andrea; Klein, Alexandra-Maria; Rand, Tatyana A.; Tscharntke, Teja	Spillover of functionally important organisms between managed and natural habitats	2012	AGRICULTURE ECOSYSTEMS & ENVIRONMENT	146	1	NA	34	43	NA	nDesign
120	1336	BlÃ¼thgen P.	BeitrÃ¤ge zur Synonymie der Bienengattung Halictus Latr. IX	1934	Berliner entomologische Zeitschrift	1933	2-3	NA	299	304	NA	nTime
121	1338	BlÃ¼thgen P.	Neue palÃ¤arktische Halictusâ€Arten. (Hym., Apidae.)	1935	Berliner entomologische Zeitschrift	1935	1-2	NA	111	120	NA	nDesign
122	1341	Bluethgen, Nico; Klein, Alexandra-Maria	Functional complementarity and specialisation: The role of biodiversity in plant-pollinator interactions	2011	BASIC AND APPLIED ECOLOGY	12	4	NA	282	291	NA	nDesign
123	1351	Bluthgen	Die Halictus-Arten der Sammlung von Prof. Kirschbaum (Wiesbaden). Zwei neuo deutsche Halictus (II. kirschbaumi und oblongatulus nov. spec.) (Hym.).	1919	Jahrbuch des Nassauischen Vereins	71	NA	NA	191	225	NA	nTime
124	1352	Bluthgen, longdash.	Wenig bekannte deutache Halictus-Arten.	1919	Deutsche Entomologische Zeitschrift	1919	NA	NA	(257	270)	NA	nDesign
125	1359	BLUTHGEN, P.	Stelis odontopyga Nosk. (Hym. Apidae)	1926	DEUTSCH ENT ZEITSCHR	1926	(3)	NA	192	192	NA	nDesign
126	1360	BLUTHGEN, P.	Taxonomy of the bee genus Sphecodes. III	1927	ZOOL JAHRB ABT SYST OKOL U GEOGR	53	(1/3)	NA	23	112	NA	nDesign
127	1364	Bluthgen, P.	Bemerkungen zu Otto Rapps "Die Bienen Thuringens usw." (Erfurt 1938).	1941	Mitteilungen der Deutschen Entomologischen Gesellschaft	10	NA	NA	28	31. [Hym.]	WebOfScience	nPop
128	1365	Bluthgen, P.	Neue oder fur Deutscnland neue Bienen und Weapon und neue deutsche Fundorte einiger Arten (Hym. Apid., Sphecid., Vespid.).	1944	Mitteilungen der Deutschen Entomologischen Gesellschaft	12	NA	NA	24	31	WebOfScience	nPop
129	1370	BLUTHGEN, PAUL	Neues oder Wissenswertes uber mitteAculeaten und Goldwespen. III. (Hym.)	1954	BONN ZOOL BEITR	5	(1/2)	NA	139	155	NA	nTime
130	1387	Boch, J.; Supperer, R.	Veterinary Parasitology.	1983	Veterinarmedizinische Parasitologie.	NA	NA	NA	xiv + 533pp.	xiv + 533pp.	NA	nPop
131	1431	Boessneck, Ulrich; Hampel, Inga	The nature reserves of the urban area of Erfurt (Thuringia) - Part XXIII: Flora and fauna of the reserve 'Petersberg' and its vicinity./ Die Schutzgebiete der Landeshauptstadt Erfurt (Thüringen), Teil XXIII: Flora und Fauna des GLB „Petersberg“ und dessen unmittelbarer Umgebung	2015	Vernate	34	NA	NA	85	111	WebOfScience	nTime
132	1433	Boessneck, Ulrich; Weipert, Joerg	The nature reserves of the urban area of Erfurt (Thuringia) part X: flora and fauna of the reserve "Haenge am Drosselberg".	2004	Veroeffentlichungen des Naturkundemuseums Erfurt	23	NA	NA	77	99	NA	nTime
133	1446	Boff, Samuel; Raizer, Josue; Lupi, Daniela	Environmental Display Can Buffer the Effect of Pesticides on Solitary Bees	2020	INSECTS	11	7	NA	417	417	NA	nPop
134	1465	Bohme, F.; Bischoff, G.; Wallner, K.	From field to food - will pesticide contaminated pollen diet lead to a contamination of larval food?	2018	Julius-Kuhn-Archiv	NA	462	NA	103	103	WebOfScience	nPop
135	1474	Boland, Wilhelm	The chemistry of social insects	2019	ZEITSCHRIFT FUR NATURFORSCHUNG SECTION C-A JOURNAL OF BIOSCIENCES	74	9-10	NA	219	220	WebOfScience	nDesign
136	1480	Boller, Joern Christian; Schindler, Matthias	Impact of grassland extensification on grasshoppers (Saltatoria) and bumblebees (Hymenoptera, Apiformes)	2015	MITTEILUNGEN DER DEUTSCHEN GESELLSCHAFT FUR ALLGEMEINE UND ANGEWANDTE ENTOMOLOGIE, BD 20	20	NA	NA	173	178	NA	nTime
137	1482	Boller, Joern; Schindler, Matthias	Flower-visiting insect (Apiformes, Lepidoptera, Syrphidae) and grasshopper communities (Saltatoria) of differently managed montane grasslands in the Eifel National Park.	2013	Decheniana	166	NA	NA	79	91	WebOfScience	nTime
138	1483	Boll, Susanne; Mahsberg, Dieter; Albrecht, Rosa; Peters, Marcell K.	Promotion of urban biodiversity - Arthropod diversity of native and non-native urban trees	2019	Naturschutz und Landschaftsplanung	51	12	NA	576	583	WebOfScience	nTime
139	1488	Bommarco, Riccardo; Biesmeijer, Jacobus C.; Meyer, Birgit; Potts, Simon G.; Poyry, Juha; Roberts, Stuart P. M.; Steffan-Dewenter, Ingolf; Ockinger, Erik	Dispersal capacity and diet breadth modify the response of wild bees to habitat loss	2010	PROCEEDINGS OF THE ROYAL SOCIETY B-BIOLOGICAL SCIENCES	277	1690	NA	2075	2082	NA	nTime
140	1499	Boomers, Jan; Fockenberg, Volker	[The wild bees and wasps (Hymenoptera, Aculeata) of the former clay pit natural memorial (Solingen).]	2003	Jahresberichte des Naturwissenschaftlichen Vereins in Wuppertal	56	NA	NA	181	193	WebOfScience	nTime
141	1514	Borghi M., Fernie A.R.	Floral metabolism of sugars and amino acids: Implications for pollinatorsâ€™ preferences and seed and fruit set	2017	Plant Physiology	175	4	NA	1510	1524	Scopus	nPop
142	1539	Bosse, G.; Juette, T.; Klein, O.	Experimental designs for field and semi-field studies with solitary wild bees	2015	Hazards of Pesticides to Bees: 12th International Symposium of the ICP-PR Bee Protection Group	450	NA	NA	226	229	WebOfScience	nPop
143	1543	Botias, Cristina; Jones, Julia C; Pamminger, Tobias; Bartomeus, Ignasi; Hughes, William O H; Goulson, Dave	Multiple stressors interact to impair the performance of bumblebee (Bombus terrestris) colonies.	2020	The Journal of animal ecology	NA	NA	NA	NA	NA	NA	nPop
144	1564	Brandenburg J.	Der Parasitismus der Gattung Stylops an der Sandbiene an der Sandbiene Andrena vaga PZ	1953	Zeitschrift fÃ¼r Parasitenkunde	15	6	NA	457	475	NA	nDesign
145	1583	Brandt, Katharina; Machado, Isabel Cristina; do Amaral Ferraz Navarro, Daniela Maria; Doetterl, Stefan; Ayasse, Manfred; Milet-Pinheiro, Paulo	Sexual dimorphism in floral scents of the neotropical orchid Catasetum arietinum and its possible ecological and evolutionary significance	2020	AOB PLANTS	12	4	NA	AA30	AA30	NA	nGeo
146	1592	Brasse, D.	Zur Wirkung von endosulfanhaltigen insektiziden auf Nutzlinge und Bienen.	1985	Nachrichtenblatt des Deutschen Pflanzenschutzdienstes (Stuttgart)	37	4	NA	54	58	WebOfScience	nPop
147	1610	Braun-Reichert, Ralf	[Flower visiting and flower visitor community of four mixtures of seeds for flowering areas in agriculture.]	2010	Beitraege zur Bayerischen Entomofaunistik	10	NA	NA	91	101	WebOfScience	nTime
148	1611	Braun-Reichert, Ralf	The influence of different pasture systems on wild bees and wasps of dry calcareous grasslands. Time, intensity, continuity and management of grazing.	2013	Galathea	29	NA	NA	7	22	NA	nTime
149	1612	Braunschmid, Herbert; Muekisch, Bernadette; Rupp, Thomas; Schaeffler, Irmgard; Zito, Pietro; Birtele, Daniele; Doetterl, Stefan	Interpopulation variation in pollinators and floral scent of the lady's-slipper orchid Cypripedium calceolus L.	2017	ARTHROPOD-PLANT INTERACTIONS	11	3	NA	363	379	NA	nTime
150	1618	BRECHTEL F	THE HYMENOPTERA ACULEATA FAUNA OF THE DOMESTIC FOREST AND ITS SURROUNDING REGIONS SOUTHERN PALATINATE WEST GERMANY WITH SPECIAL REFERENCE TO THE ECOLOGY OF SPECIES LIVING IN ARTIFICIAL NESTS / Die Stechimmenfauna des Bienwaldes und seiner Randbereiche (Südpfalz) unter besonderer Berücksichtigung der Ökologie kunstnestbewohnender Arten	1986	Pollichia	NA	9	NA	1	284	NA	nTime
151	1623	Breinl, Karl; Korner, Friedrich	[Red list of bumblebees and cuckoo bumblebees (Hymenoptera: Bombus and Psithyrus) of Thuringia together with comments on their protection.] / Rote Liste der Hummeln und Schmarotzerhummeln (Hymenoptera: Bombus et Psithyrus) Thüringens sowie Vorstellungen zu ihrem Schutz	1994	Landschaftspflege und Naturschutz in Thueringen	31	1	NA	1	7	NA	nDesign
152	1626	Breitbach N., Tillmann S., Schleuning M., GrÃ¼newald C., Laube I., Steffan-Dewenter I., BÃ¶hning-Gaese K.	Influence of habitat complexity and landscape configuration on pollination and seed-dispersal interactions of wild cherry trees	2012	Oecologia	168	2	NA	425	437	NA	nTime
153	1637	Brendieck-Worm, C.	Flowers-bees-honey: a personal plea for active participation in maintaining a fascinating symbiosis.	2016	Zeitschrift fur Ganzheitliche Tiermedizin	30	4	NA	128	130	WebOfScience	nDesign
154	1640	Brenner, U.	Uberraschung im Nistkasten.	1988	Nachrichten des Entomologischen Vereins Apollo	8	3-4	NA	97	100	WebOfScience	nTime
155	1647	Breuer, Sabine; Deck, Inga; Nitz, Sonja; Schmidt, Christin; Zucchi, Herbert	[Investigations on the species spectrum and the diurnal rhythm of bees and cuckoo bumblebees (Apidae: Bombus and Psithyrus) in Sunder / Celle district (Lower Saxony).]	2002	Beitraege zur Naturkunde Niedersachsens	55	1	NA	3	12	WebOfScience	nTime
156	1661	Brito V.L., Fendrich T.G., Smidt E.C., Varassin I.G., Goldenberg R.	Shifts from specialised to generalised pollination systems in Miconieae (Melastomataceae) and their relation with anther morphology and seed number	2016	Plant biology (Stuttgart, Germany)	18	4	NA	585	593	NA	nGeo
157	1665	Brittain, C. A.; Vighi, M.; Bommarco, R.; Settele, J.; Potts, S. G.	Impacts of a pesticide on pollinator species richness at different spatial scales	2010	BASIC AND APPLIED ECOLOGY	11	2	NA	106	115	NA	nGeo
158	1667	Brittain, Claire; Bommarco, Riccardo; Vighi, Marco; Barmaz, Stefania; Settele, Josef; Potts, Simon G.	The impact of an insecticide on insect flower visitation and pollination in an agricultural landscape	2010	AGRICULTURAL AND FOREST ENTOMOLOGY	12	3	NA	259	266	NA	nGeo
159	1671	Brittain, Claire; Potts, Simon G.	The potential impacts of insecticides on the life-history traits of bees and the consequences for pollination	2011	BASIC AND APPLIED ECOLOGY	12	4	NA	321	331	NA	nDesign
160	1699	Brogmus, Hans; Luethje, Erich	[The flowers of yellow loosestrife - oil depot and night habitat.]	2008	Mikrokosmos	97	4	NA	238	242	WebOfScience	nTime
161	1701	Brogsitter, Katrin	[The solitary bee (Andrena nigroaenea) parasitized by three strepsipteran females.]	2008	Sitzungsberichte der Gesellschaft Naturforschender Freunde zu Berlin N F	46	NA	NA	67	68	WebOfScience	nTime
162	1710	Brose, Ulrich; Dunne, Jennifer A.	Modelling the dynamics of complex food webs	2010	Community Ecology: Processes, Models, and Applications	NA	NA	NA	37	44	WebOfScience	nPop
163	1717	Brown M.J.F., Dicks L.V., Paxton R.J., Baldock K.C.R., Barron A.B., Chauzat M.-P., Freitas B.M., Goulson D., Jepsen S., Kremen C., Li J., Neumann P., Pattemore D.E., Potts S.G., Schweiger O., Seymour C.L., Stout J.C.	A horizon scan of future threats and opportunities for pollinators and pollination	2016	PeerJ	2016	9	e2249	NA	NA	NA	nPop
164	1735	Brunet J., Ziobro R., Osvatic J., Clayton M.K.	The effects of time, temperature and plant variety on pollen viability and its implications for gene flow risk	2019	Plant Biology	21	4	NA	715	722	NA	nPop
165	1743	Brysch-Herzberg, M	Ecology of yeasts in plant-bumblebee mutualism in Central Europe	2004	FEMS MICROBIOLOGY ECOLOGY	50	2	NA	87	100	WebOfScience	nPop
166	1758	Buchholz S., Gathof A.K., Grossmann A.J., Kowarik I., Fischer L.K.	Wild bees in urban grasslands: Urbanisation, functional diversity and species traits	2020	Landscape and Urban Planning	196	NA	103731	NA	NA	Scopus	nTime
167	1793	Budde, Julia; Lunau, Klaus	Recipes for pollen bread - today: Osmia rufa.	2007	Entomologie Heute	19	NA	NA	173	179	WebOfScience	nPop
168	1813	BÃ¤umler W.	Animals inhabiting nest-boxes in eastern bavarian woodland part I: Birds and insects / Entwicklung einiger Nistkastenbewohner in ostbayerischen Waldgebieten Teil I: Vögel und Insekten	1990	Anzeiger fÃ¼r SchÃ¤dlingskunde Pflanzenschutz Umweltschutz	63	7	NA	132	136	NA	nPop
169	1822	Burger, F.; Meitzel, T.; Ruhnke, Haike	Update on the bee fauna (Hymenoptera, Apidae) of Saxony-Anhalt and Germany	2006	Entomologische Nachrichten und Berichte	50	3	NA	129	133	NA	nTime
170	1823	Burger, Frank	[Third checklist of the bees (Hymenoptera: Apidae) of Thuringia.]	2011	Check-Listen Thueringer Insekten	19	NA	NA	5	60	WebOfScience	nTime
171	1824	Burger, Frank; Conrad, Detlef	[Fourth contribution to the bee fauna of Thuringia (Hymenoptera, Apidae).] / Vierter Nachtrag zur Bienenfauna Thüringens (Hymenoptera, Apidae)	2005	Check-Listen Thueringer Insekten	13	NA	NA	57	59	NA	nTime
172	1828	Burger, Frank; Poller, Ulrich	[2nd contribution to the bee fauna of Thuringia (Hymenoptera, Apidae).]	2003	Check-Listen Thueringer Insekten	11	NA	NA	37	37	NA	nTime
173	1831	Burger, Frank; Sieler, K.-H.	The current occurence [occurrence] of the bees Xylocopa violacea (Linne, 1758) and Halictus scabiosae (Rossi, 1790) in Thuringia, with additional remarks to the occurrence of southern distributed aculeate species in Germany (Insecta: Hymenoptera, Aculeata).	2006	Thueringer Faunistische Abhandlungen	11	NA	NA	123	127	NA	nTime
174	1833	Burger, Frank; Winter, Rene	[Red list of the wild bees (Hymenoptera: Apidae) of Thuringia (excl. Bombus). 2nd edition: 09/2001.]	2001	Naturschutzreport	18	NA	NA	198	207	WebOfScience	nTime
175	1835	Burger, Hannah	[Host plant recognition in the specialized mason bee Osmia adunca.] / Wirtspflanzenerkennung der spezialisierten Mauerbiene Osmia adunca	2010	Jahreshefte der Gesellschaft fuer Naturkunde in Wuerttemberg	166	NA	NA	117	130	NA	nPop
176	1837	Burger, Hannah; Doetterl, Stefan; Ayasse, Manfred	Importance of olfactory and visuel cues of Echium for host-plant finding of the oligolectic bee Osmia adunca (Megachilidae)	2008	Mitteilungen der Deutschen Gesellschaft fur Allgemeine und Angewandte Entomologie, Vol 16	16	NA	NA	163	166	WebOfScience	nPop
177	1838	Burger, Hannah; Doetterl, Stefan; Ayasse, Manfred	Host-plant finding and recognition by visual and olfactory floral cues in an oligolectic bee	2010	FUNCTIONAL ECOLOGY	24	6	NA	1234	1240	WebOfScience	nPop
178	1851	Burger, Ronald	Rediscovery of Lasioglossum subhirtum in Rhineland-Palatinate after 67 years with hints for determination (Hymenoptera: Anthophila)	2018	Ampulex	10	NA	NA	54	57	WebOfScience	nTime
179	1853	Burger, Ronald; Reder, Gerd	First records of Nomada nobilis Herrich-Schaffer, 1839 in Rhineland Palatinate and informations to the occurence of the host Eucera interrupta in the Rhine valley (Hymenoptera: Anthophila)	2018	Ampulex	10	NA	NA	50	53	NA	nTime
180	1857	Burkart, A.; Schlindwein, C.; Lunau, K.	Assessment of pollen reward and pollen availability in Solanum stramoniifolium and Solanum paniculatum for buzz-pollinating carpenter bees	2014	PLANT BIOLOGY	16	2	NA	503	507	NA	nGeo
181	1913	Camargo M.G.G., Cazetta E., Morellato L.P.C., Schaefer H.M.	Characterizing background heterogeneity in visual communication	2014	Basic and Applied Ecology	15	4	NA	326	335	Scopus	nGeo
182	1923	Candolfi, M.; Bargen, H.; Bocksch, S.; Klein, O.; Knaebe, S.; Szczesniak, B.	Which endpoints can reliably be assessed in semi-field and field pollinator species testing without estimating false positive or false negative? MDD's and replicates issue.	2018	Julius-Kuhn-Archiv	NA	462	NA	109	109	WebOfScience	nPop
183	1930	CaraDonna, Paul J; Burkle, Laura A; Schwarz, Benjamin; Resasco, Julian; Knight, Tiffany M; Benadi, Gita; Bluthgen, Nico; Dormann, Carsten F; Fang, Qiang; Frund, Jochen; Gauzens, Benoit; Kaiser-Bunbury, Christopher N; Winfree, Rachael; Vazquez, Diego P	Seeing through the static: the temporal dimension of plant-animal mutualistic interactions.	2020	Ecology letters	NA	NA	NA	NA	NA	NA	nDesign
184	1952	CarrÃ© G., Roche P., Chifflet R., Morison N., Bommarco R., Harrison-Cripps J., Krewenka K., Potts S.G., Roberts S.P.M., Rodet G., Settele J., Steffan-Dewenter I., SzentgyÃ¶rgyi H., Tscheulin T., Westphal C., Woyciechowski M., VaissiÃ¨re B.E.	Landscape context and habitat type as drivers of bee diversity in European annual crops	2009	Agriculture, Ecosystems and Environment	133	1-2	NA	40	47	Scopus	nTime
185	1956	CarriÃ© R., Andrieu E., Ouin A., Steffan-Dewenter I.	Interactive effects of landscape-wide intensity of farming practices and landscape complexity on wild bee diversity	2017	Landscape Ecology	32	8	NA	1631	1642	Scopus	nGeo
186	1962	Carvalheiro, Luisa Gigante; Biesmeijer, Jacobus Christiaan; Benadi, Gita; Fruend, Jochen; Stang, Martina; Bartomeus, Ignasi; Kaiser-Bunbury, Christopher N.; Baude, Mathilde; Gomes, Sofia I. F.; Merckx, Vincent; Baldock, Katherine C. R.; Bennett, Andrew T. D.; Boada, Ruth; Bommarco, Riccardo; Cartar, Ralph; Chacoff, Natacha; Danhardt, Juliana; Dicks, Lynn V.; Dormann, Carsten F.; Ekroos, Johan; He…	The potential for indirect effects between co-flowering plants via shared pollinators depends on resource abundance, accessibility and relatedness	2014	ECOLOGY LETTERS	17	11	NA	1389	1399	NA	nDesign
187	1965	Carvell C., Westrich P., Meek W.R., Pywell R.F., Nowakowski M.	Assessing the value of annual and perennial forage mixtures for bumblebees by direct observation and pollen analysis	2006	Apidologie	37	3	NA	326	340	Scopus	nGeo
188	1967	Casas C., Torretta J.P., Exeler N., Omacini M.	What happens next? Legacy effects induced by grazing and grass-endophyte symbiosis on thistle plants and their floral visitors	2016	Plant and Soil	405	1-2	NA	211	229	Scopus	nGeo
189	1987	Cervantes C., Alvarez A., Cuevas E.	Small but attractive: female-biased nectar production and floral visitors in a dimorphic shrub	2018	Plant Biology	20	1	NA	160	164	NA	nGeo
190	2056	Chittka L.	Does bee color vision predate the evolution of flower color?	1996	Naturwissenschaften	83	3	NA	136	138	Scopus	nPop
191	2070	Chittka, Lars; Gumbert, Andreas; Kunze, Jan	Foraging dynamics of bumble bees: Correlates of movements within and between plant species	1997	Behavioral Ecology	8	3	NA	239	249	NA	nTime
192	2099	ChmelÃ­kovÃ¡ L., Wolfrum S.	Mitigating the biodiversity footprint of energy crops â€“ A case study on arthropod diversity	2019	Biomass and Bioenergy	125	NA	NA	180	187	NA	nPop
193	2112	Christ K.-D., Dieterle A., Gottsberger G.	Pollinators, pollen ovule ratio and the extent of cross-versus self-fertilization in the groundlayer of a spring wildflower community in a Central European forest	2001	Phytomorphology: An International Journal of Plant Morphology	51	3-4	NA	529	540	NA	nTime
194	2113	Christ, Klaus-Dieter; Dieterle, Andrea; Gottsberger, Gerhard	Pollinators, pollen ovule ratio and the extent of cross- versus self-fertilization in the groundlayer of a spring wildflower community in a central European forest	2001	Phytomorphology	NA	Golden Jubilee Issue 2001	NA	529	540	WebOfScience	nTime
195	2176	Clough Y., Ekroos J., BÃ¡ldi A., BatÃ¡ry P., Bommarco R., Gross N., Holzschuh A., HopfenmÃ¼ller S., Knop E., Kuussaari M., Lindborg R., Marini L., Ã–ckinger E., Potts S.G., PÃ¶yry J., Roberts S.P., Steffan-Dewenter I., Smith H.G.	Density of insect-pollinated grassland plants decreases with increasing surrounding land-use intensity	2014	Ecology Letters	17	9	NA	1168	1177	NA	nGeo
196	2177	Clough Y., Holzschuh A., Gabriel D., Purtauf T., Kleijn D., Kruess A., Steffan-Dewenter I., Tscharntke T.	Alpha and beta diversity of arthropods and plants in organically and conventionally managed wheat fields	2007	Journal of Applied Ecology	44	4	NA	804	812	NA	nTime
197	2183	Coelln, Klaus; Jakubzik, Andrea	Importance of a lava pit for the diversity of the wasp and bee fauna of a landscape complex in the Eifel region (Hymenoptera Aculeata: Tiphiidae, Vespidae, Sphecidae et [and] Apidae). / Bedeutung einer Lavagrube für die Diversität der Wespen- und Bienenfauna eines Landschaftskomplexes in der Eifel (Hymenoptera Aculeata: Tiphiidae, Vespidae, Sphecidae et Apidae)	2011	Mainzer Naturwissenschaftliches Archiv	48	NA	NA	283	302	NA	nTime
198	2184	Coelln, Klaus; Jakubzik, Andrea	Wasps and bees (Hymenoptera Aculeata) from a relict of the terrace landscape from Malberg in the Kyll valley (Germany: Rhineland-Palatinate).	2015	Mitteilungen der Arbeitsgemeinschaft Westfaelischer Entomologen	31	1	NA	1	32	NA	nTime
199	2187	Coelln, Klaus; Jakubzik, Andrea; Niehuis, Manfred	Apidae (Hymenoptera) from a xerothermic locality in the mid-Rhine valley (Rhineland-Palatinate).	2011	Fauna und Flora in Rheinland-Pfalz	12	1	NA	65	88	WebOfScience	nTime
200	2195	Coles W.	Do neonicotinoids have a sting in their tail?	2017	Planet Earth	NA	Spring-Summer	NA	9	11	Scopus	nPop
201	2214	Colln, K.; Hembach, J.	[A rock slope in Eifel in a conflict of interest between conservation and building plans.]	1996	Verhandlungen Westdeutscher Entomologentag	1995	NA	NA	181	184	WebOfScience	nDesign
202	2215	Colln, Klaus; Hembach, Jochen; Jakubzik, Andrea	[First records of aculeates for Rhineland-Palatinate (Hymenoptera, Aculeata).] / Erstnachweise von Stechimmen für Rheinland-Pfalz (Hymenoptera, Aculeata)	1996	Dendrocopos	23	NA	NA	165	168	NA	nTime
203	2216	Cölln, Klaus; Jakubzik, Andrea	Contribution to the Hymenoptera Aculeata of the "Keuper-Scharren region" south west from Hungerburg (Mutillidae, Myrmosidae, Sapygidae, Tiphiidae, Pompilidae, Sphecidae and Apidae). / Hymenoptera Aculeata der Keuper-Scharren südwestlich der Hungerburg (Mutillidae, Myrmosidae, Sapygidae, Tiphiidae, Pompilidae, Sphecidae et Apidae)	1999	Fauna und Flora in Rheinland-Pfalz	9	1	NA	21	45	NA	nTime
204	2218	Coelln, Klaus; Jakubzik, Andrea	[Supplements to the species inventory of individual animal groups in Gonnersdorf (Daun district/Eifel). Mollusca; Araneae; Hymenoptera Aculeata: Chrysididae, Sapygidae, Pompilidae, Sphecidae, Apidae; Diptera: Bombyliidae, Syrphidae, Pipunculidae; Aves; Mammalia.]/ Nachträge zum Arteninventar einzelner Tiergruppen in Gönnersdorf (Landkreis Daun/Eifel). Mollusca; Araneae; Hymenoptera Aculeata: Chry…	2000	Dendrocopos	27	2	NA	225	230	WebOfScience	nDesign
205	2238	Conrad, Taina; Stoecker, Carina; Ayasse, Manfred	The effect of temperature on male mating signals and female choice in the red mason bee, Osmia bicornis (L.)	2017	ECOLOGY AND EVOLUTION	7	21	NA	8966	8975	NA	nPop
206	2251	Cordeiro G.D., Pinheiro M., DÃ¶tterl S., Alves-dos-Santos I.	Pollination of Campomanesia phaea (Myrtaceae) by night-active bees: a new nocturnal pollination system mediated by floral scent	2017	Plant Biology	19	2	NA	132	139	Scopus	nGeo
207	2270	Costa A.C.G., Machado I.C.	Flowering dynamics and pollination system of the sedge Rhynchospora ciliata (Vahl) KÃ¼kenth (Cyperaceae): Does ambophily enhance its reproductive success?	2012	Plant Biology	14	6	NA	881	887	Scopus	nGeo
208	2279	Coudrain, Valerie; Schuepp, Christof; Herzog, Felix; Albrecht, Matthias; Ending, Martin H.	Habitat amount modulates the effect of patch isolation on host-parasitoid interactions	2014	Frontiers in Environmental Science	2	NA	NA	27	Article No.: 27	NA	nGeo
209	2297	Creutzburg, Frank	[New in Thuringia: Andrena lagopus (Latreille, 1809) (Hymenoptera, Apidae) and Ammoplanus marathroicus (De Stephani, 1887) (Hymenoptera, Crabronidae).]	2015	Mitteilungen des Thueringer Entomologenverbandes e.V.	22	1	NA	2	8	WebOfScience	nTime
210	2299	Creutzburg, Frank; Winter, Rene; Baumbach, Henryk; Ssymank, Axel	Contribution to the knowledge of the fauna of Hymenoptera (Apidae, Vespidae, Trigonalidae, Mutillidae, Tiphiidae, Sapygidae, Sphecidae, Crabronidae, Ampulicidae) in the Wachsenburg nature conservation area in the Ilm-district of Thuringia (Germany).	2018	Thueringer Faunistische Abhandlungen	23	NA	NA	199	218	WebOfScience	nTime
211	2327	Cure J.R., Wittmann D.	Callonychium petuniae, a New Panurgine Bee Species (Apoidea, Andrenidae), Oligolectic on Petunia (Solanaceae)	1990	Studies on Neotropical Fauna and Environment	25	3	NA	153	156	Scopus	nGeo
212	2359	Dahlstrom, Lars	[Investigations on the wild bee fauna (Hymenoptera: Aculeata: Apidae) in the "Heiliges Meer" reserve (Steinfurt district).]	2004	Natur und Heimat	64	2	NA	37	46	NA	nTime
213	2362	Dainese M., Martin E.A., Aizen M.A., Albrecht M., Bartomeus I., Bommarco R., Carvalheiro L.G., Chaplin-Kramer R., Gagic V., Garibaldi L.A., Ghazoul J., Grab H., Jonsson M., Karp D.S., Kennedy C.M., Kleijn D., Kremen C., Landis D.A., Letourneau D.K., Marini L., Poveda K., Rader R., Smith H.G., Tscharntke T., Andersson G.K.S., Badenhausser I., Baensch S., Bezerra A.D.M., Bianchi F.J.J.A., Boreux V.…	A global synthesis reveals biodiversity-mediated benefits for crop production	2019	Science Advances	5	10	eaax0121	NA	NA	NA	nDesign
214	2377	da Maia F.R., Varassin I.G., Goldenberg R.	Apomixis does not affect visitation to flowers of Melastomataceae, but pollen sterility does	2016	Plant Biology	18	1	NA	132	138	NA	nGeo
215	2386	Daniels, Benjamin; Jedamski, Jana; Ottermanns, Richard; Ross-Nickoll, Martina	A "plan bee" for cities: Pollinator diversity and plant-pollinator interactions in urban green spaces	2020	PLoS One	15	7	NA	e0235492	Article No.: e0235492	NA	nTime
216	2403	DATHE H H	ON THE HYMENOPTERA IN THE BERLIN ZOO / Zur Hymenopterenfauna im Tierpark Berlin	1969	Milu	2	5	NA	430	443	NA	nTime
217	2404	Dathe H.H.	Diagnosen zu den EuropÃ¤ischen Arten der Hylaeus nivalisâ€Gruppe (Hymenoptera: Apoidea, Colletidae)	1977	Mitteilungen aus dem Museum fÃ¼r Naturkunde in Berlin. Zoologisches Museum und Institut fÃ¼r Spezielle Zoologie (Berlin)	53	2	NA	303	306	NA	nDesign
218	2414	Dathe, H. H.; Blank, S. M.	Addenda to the Checklist of Hymenoptera of Germany, Entomofauna Germanica vol. 4. (1).	2004	Entomologische Nachrichten und Berichte	48	3-4	NA	179	183	NA	nDesign
219	2419	Dathe, Holger H.	Studies on systematics and taxonomy of the genus Hylaeus F. (Apoidea, Colletidae). 1. Hylaeus annulatus (L.) a holarctic, Hylaeus aborigensis sp. n. a new Siberian species / Studien zur Systematik und Taxonomie der Gattung Hylaeus F. (Apidae, Colletinae). 1. Hylaeus annulatus (L.), eine holarktische, und Hylaeus aborigensis sp. n. eine neue sibirische Art	1994	Beitraege zur Entomologie	44	2	NA	441	445	NA	nGeo
220	2433	Dauber, Jens; Biesmeijer, Jacobus C.; Gabriel, Doreen; Kunin, William E.; Lamborn, Ellen; Meyer, Birgit; Nielsen, Anders; Potts, Simon G.; Roberts, Stuart P. M.; Sober, Virve; Settele, Josef; Steffan-Dewenter, Ingolf; Stout, Jane C.; Teder, Tiit; Tscheulin, Thomas; Vivarelli, Daniele; Petanidou, Theodora	Effects of patch size and density on flower visitation and seed set of wild plants: a pan-European approach	2010	JOURNAL OF ECOLOGY	98	1	NA	188	196	NA	nPop
221	2434	Dauber, J; Hirsch, M; Simmering, D; Waldhardt, R; Otte, A; Wolters, V	Landscape structure as an indicator of biodiversity: matrix effects on species richness	2003	AGRICULTURE ECOSYSTEMS & ENVIRONMENT	98	1-3	NA	321	329	NA	nTime
222	2446	Davis E.S., Reid N., Paxton R.J.	Quantifying forage specialisation in polyphagic insects: The polylectic and rare solitary bee, Colletes floralis (Hymenoptera: Colletidae)	2012	Insect Conservation and Diversity	5	4	NA	289	297	Scopus	nGeo
223	2519	Dellicour S., Kastally C., Varela S., Michez D., Rasmont P., Mardulyn P., Lecocq T.	Ecological niche modelling and coalescent simulations to explore the recent geographical range history of five widespread bumblebee species in Europe	2017	Journal of Biogeography	44	1	NA	39	50	NA	nPop
224	2522	Delmas C.E.L., Escaravage N., Pornon A.	Massive floral display affects insect visits but not pollinator-mediated pollen transfer in Rhododendron ferrugineum	2014	Plant Biology	16	1	NA	234	243	Scopus	nGeo
225	2525	de Luca P.A., BussiÃ¨re L.F., Souto-Vilaros D., Goulson D., Mason A.C., Vallejo-MarÃ­n M.	Variability in bumblebee pollination buzzes affects the quantity of pollen released from flowers	2013	Oecologia	172	3	NA	805	816	Scopus	nPop
226	2526	De Luca P.A., Cox D.A., Vallejo-MarÃ­n M.	Comparison of pollination and defensive buzzes in bumblebees indicates species-specific and context-dependent vibrations	2014	Naturwissenschaften	101	4	NA	331	338	Scopus	nPop
227	2536	de Melo B.T., Mota T., Schlindwein C., Antonini Y., Oliveira R.	Floral colour change in Byrsonima variabilis (Malpighiaceae) as a visual cue for pollen but not oil foraging by oil-collecting bees	2018	Science of Nature	105	7-8	46	NA	NA	Scopus	nGeo
228	2562	de O. Milfont M., Rocha E.E.M., Lima A.O.N., Freitas B.M.	Higher soybean production using honeybee and wild pollinators, a sustainable alternative to pesticides and autopollination	2013	Environmental Chemistry Letters	11	4	NA	335	341	NA	nGeo
229	2563	De Palma, Adriana; Abrahamczyk, Stefan; Aizen, Marcelo A.; Albrecht, Matthias; Basset, Yves; Bates, Adam; Blake, Robin J.; Boutin, Celine; Bugter, Rob; Connop, Stuart; Cruz-Lopez, Leopoldo; Cunningham, Saul A.; Darvill, Ben; Diekoetter, Tim; Dorn, Silvia; Downing, Nicola; Entling, Martin H.; Farwig, Nina; Felicioli, Antonio; Fonte, Steven J.; Fowler, Robert; Franzen, Markus; Goulson, Dave; Grass,…	Predicting bee community responses to land-use changes: Effects of geographic and taxonomic biases	2016	SCIENTIFIC REPORTS	6	NA	NA	31153	31153	NA	nDesign
230	2600	Dew R.M., Shell W.A., Rehan S.M.	Changes in maternal investment with climate moderate social behaviour in a facultatively social bee	2018	Behavioral Ecology and Sociobiology	72	4	69	NA	NA	NA	nGeo
231	2617	Diaz, Sandra; Settele, Josef; Brondizio, Eduardo S.; Ngo, Hien T.; Agard, John; Arneth, Almut; Balvanera, Patricia; Brauman, Kate A.; Butchart, Stuart H. M.; Chan, Kai M. A.; Garibaldi, Lucas A.; Ichii, Kazuhito; Liu, Jianguo; Subramanian, Suneetha M.; Midgley, Guy F.; Miloslavich, Patricia; Molnar, Zsolt; Obura, David; Pfaff, Alexander; Polasky, Stephen; Purvis, Andy; Razzaque, Jona; Reyers, Bel…	Pervasive human-driven decline of life on Earth points to the need for transformative change	2019	SCIENCE	366	6471	eaax3100	1327	+	WebOfScience	nDesign
232	2628	Diekoetter, Tim; Billeter, Regula; Crist, Thomas O.	Effects of landscape connectivity on the spatial distribution of insect diversity in agricultural mosaic landscapes	2008	BASIC AND APPLIED ECOLOGY	9	3	NA	298	307	NA	nGeo
233	2630	Diekoetter, Tim; Haynes, Kyle J.; Mazeffa, Doug; Crist, Thomas O.	Direct and indirect effects of habitat area and matrix composition on species interactions among flower-visiting insects	2007	OIKOS	116	9	NA	1588	1598	WebOfScience	nTime
234	2635	DiekÃ¶tter T., Haynes K.J., Mazeffa D., Crist T.O.	Direct and indirect effects of habitat area and matrix composition on species interactions among flower-visiting insects	2007	Oikos	116	9	NA	1588	1598	NA	nGeo
235	2636	DiekÃ¶tter T., Kadoya T., Peter F., Wolters V., Jauker F.	Oilseed rape crops distort plant-pollinator interactions	2010	Journal of Applied Ecology	47	1	NA	209	214	Scopus	nTime
236	2637	DiekÃ¶tter T., Peter F., Jauker B., Wolters V., Jauker F.	Mass-flowering crops increase richness of cavity-nesting bees and wasps in modern agro-ecosystems	2014	GCB Bioenergy	6	3	NA	219	226	Scopus	nTime
237	2638	DiekÃ¶tter T., Walther-Hellwig K., Conradi M., Suter M., Frankl R.	Effects of landscape elements on the distribution of the rare bumblebee species Bombus muscorum in an agricultural landscape	2006	Biodiversity and Conservation	15	1	NA	57	68	Scopus	nTime
238	2646	Diestelhorst, Olaf; Lunau, Klaus	Contribution to the clarification of the species status of Nomada goodeniana (Kirby, 1802) and Nomada succincta Panzer, 1798 (Hymenoptera, Apidae). / Beitrag zur Klärung des Artstatus von Nomada goodeniana (Kirby, 1802) und Nomada succincta Panzer, 1798 (Hymenoptera, Apidae). Contribution to the Clarification of the Species Status of Nomada goodeniana (Kirby, 1802) and Nomada succincta Panzer, 17…	2008	Entomologie Heute	20	NA	NA	165	171	NA	nDesign
239	2647	Diestelhorst, Olaf; Maassen, Genevieve; Schmied, Heiko	First record of the mining bee Andrena lagopus LATREILLE, 1809 and second record of Andrena agilissima (Scopoli, 1770) for North Rhine-Westphalia.	2018	Decheniana	171	NA	NA	92	97	WebOfScience	nTime
240	2683	Dinter, A.; Samel, A.	Cyantraniliprole: low risk for bees resulting from seed treatment use in oilseed rape [Conference poster].	2015	Julius-Kuhn-Archiv	NA	450	NA	169	169	WebOfScience	nPop
241	2687	Dinter, Axel; Alix, Anne; Becker, Roland; Campbell, Peter; Miless, Mark; Pilling, Ed; Ruddle, Natalie; Sharpies, Amanda; Weyman, Gabe; Oger, Laurent	4.11 Non-Apis (Bombus terrestris) versus honeybee (Apis mellifera) acute oral and contact sensitivity - Preliminary results of ECPA company data evaluation	2018	Hazards of Pesticides to Bees	462	NA	NA	170	172	WebOfScience	nPop
242	2706	Dix, V.; Wussow, J.	Beitrag zur Hummelfauna (Hymenoptera, Bombidae) des Naturschutzgebietes 'Ostufer der Muritz.'.	1976	Entomologische Nachrichten Dresden	20	6	NA	80	84	NA	nTime
243	2721	Doczkal, Dieter; Schmidegger, Christian	Additions to the bee fauna of Baden-Wuerttemberg (Hymenoptera: Apoidea)/ Ergänzung zur Wildbienenfauna Baden-Württembergs	1992	Carolinea	50	0	NA	173	176	WebOfScience	nPop
244	2725	Dörfler, Helmut	A short introduction of the ecology of the Gastrilegidae (Hymenoptera: Apoidea: Megachilidae) / Eine kleine Einführung in die Ökologie der Bauchsammlerbienen (Hymenoptera: Apoidea: Megachilidae)	1995	[Nature and Man; Annual Communications of the Natural Historical Society Nuremberg] / Natur und Mensch	1994	NA	NA	59	62	NA	nDesign
245	2733	Doetterl, Stefan; Fuessel, Ulrike; Juergens, Andreas; Aas, Gregor	1,4-Dimethoxybenzene, a floral scent compound in willows that attracts an oligolectic bee.	2005	Journal of Chemical Ecology	31	12	NA	2993	2998	WebOfScience	nPop
246	2755	Donath, H.	Endangering of our bumble bees, and their protection. / Gefährdung und Schutz unserer Hummeln	1985	Naturschutzarbeit in Berlin und Brandenburg	21	1	NA	1	5	NA	nTime
247	2760	Donath, H.	Bumble bees as pollinators of lucerne crops.	1989	Biol. Stud. Luckau	18	NA	NA	57	60	WebOfScience	nTime
248	2761	Donath, H.	Considerable losses in bumble bees and other flower-visiting insects due to exotic species of lime (Tilia tomentosa Moench, Tilia euchlora C. Koch). / Erhebliche Verluste bei Hummeln und anderen blütenbesuchenden Insekten durch ausländische Lindenarten (Tilia tomentosa Moench, Tilia euchlora C. Koch)	1989	Archiv fur Naturschutz und Landschaftsforschung	29	2	NA	117	120	NA	nTime
249	2762	DONATH H	POISONING OF INSECTS BY FREQUENTING BLOSSOMS OF FOREIGN LIME TREES	1989	Entomologische Nachrichten und Berichte	33	3	NA	111	116	WebOfScience	nPop
250	2763	DONATH H	ROAD TRAFFIC AND BUMBLE-BEES A FIRST ACCOUNT	1989	Beitraege zur Entomologie	39	1	NA	181	187	WebOfScience	nPop
251	2764	Donath, Helmut	[The bumblebee fauna of heathland in Langengrassau.]	1995	Biologische Studien	24	NA	NA	61	65	WebOfScience	nTime
252	2780	Dorfler, Helmut	[Colletes daviesanus Smith in pre-drilled hollows.]	1997	Bembix	9	NA	NA	17	18	WebOfScience	nPop
253	2781	Dormann, Carsten F.	How to be a specialist? Quantifying specialisation in pollination networks.	2011	Network Biology	1	1	NA	1	20	WebOfScience	nDesign
254	2783	Dormann, Carsten F.; Schweiger, Oliver; Arens, P.; Augenstein, I.; Aviron, St.; Bailey, Debra; Baudry, J.; Billeter, R.; Bugter, R.; Bukacek, R.; Burel, F.; Cerny, M.; De Cock, Raphael; De Blust, Geert; DeFilippi, R.; Diekoetter, Tim; Dirksen, J.; Durka, W.; Edwards, P. J.; Frenzel, M.; Hamersky, R.; Hendrickx, Frederik; Herzog, F.; Klotz, St.; Koolstra, B.; Lausch, A.; Le Coeur, D.; Liira, J.; M…	Prediction uncertainty of environmental change effects on temperate European biodiversity	2008	ECOLOGY LETTERS	11	3	NA	235	244	NA	nPop
255	2806	Dorn, M.	Beobachtungen. 32. Bedeutung, Gefahrdung und Schutz der Wildbienenfauna von Agrookosystemen.	1986	Entomologische Nachrichten und Berichte	30	6	NA	278	280	NA	nTime
256	2807	Dorn, Manfred	Zur Situation der Hummelfauna unserer Agrarlandschaft.	1991	Martin-Luther-Universitaet Halle-Wittenberg Wissenschaftliche Beitraege	1991	6	NA	416	422	WebOfScience	nDesign
257	2808	Dorn, Manfred	[Red list of bees of Saxony-Anhalt. (1st edition, as at May 1993).]	1993	Berichte des Landesamtes fuer Umweltschutz Sachsen-Anhalt	9	NA	NA	53	59	WebOfScience	nTime
258	2837	Drescher N., Wallace H.M., Katouli M., Massaro C.F., Leonhardt S.D.	Diversity matters: how bees benefit from different resin sources	2014	Oecologia	176	4	NA	943	953	Scopus	nGeo
259	2838	DRESCHER W	THE BUMBLE BEE FAUNA OF THE ISLAND OF MELLUM JADE BAY WEST GERMANY	1974	Abhandlungen Naturwissenschaftlichen Verein zu Bremen	38	1-10	NA	197	199	WebOfScience	nTime
260	2839	Drescher, W.	Die Eignung der Bienen als Indikatoren fur Umweltbelastungen.	1982	Decheniana Beihefte	26	NA	NA	171	177	NA	nTime
261	2843	DRESCHER W; KRANZ A R	FIRST EVIDENCE FOR ENTOMOGAMOUS HYBRIDIZATION IN ARABIDOPSIS-THALIANA L. HEYNH	1987	Arabidopsis Information Service	NA	23	NA	41	45	WebOfScience	nPop
262	2849	Dressler, A.; Dressler, R.	Einige Beobachtungen im Darmstadter Lebensraum der Steppenbiene Nomioides minutissimus (Rossi).	1992	Naturwissenschaftlicher Verein Darmstadt Bericht N F	15	NA	NA	29	40	NA	nTime
263	2850	Dressler, Armin	Wildbienen (Hymenoptera, Apoidea) der Gemarkung Darmstadt-Eberstadt und angrenzender Sandgebiete.	1993	Hessische Faunistische Briefe	13	3	NA	33	46	NA	nTime
264	2852	Dressler, Armin	[Wild bees (Hymenoptera, Apoidea) from the region of Darmstadt and the Hesse Bergstrasse.] / Wildbienen (Hymenoptera, Apoidea) im Raum Darmstadt und an der Hessischen Bergstraße	2000	Hessische Faunistische Briefe	19	2-3	NA	39	42	NA	nTime
265	2915	Dudler, Hans; Schulze, Werner	[The distribution of Bombus rupestris Fabricius, 1793 and Polistes dominulus (Christ, 1791) in east North-Rhine Westphalia (Hym., Apidae, Vespidae) (Communications on the insect fauna of North-Rhine Westphalia 8).]	1997	Mitteilungen der Arbeitsgemeinschaft Ostwestfaelisch-Lippischer Entomologen	13	4	NA	105	111	NA	nTime
266	2918	Duffy K.J., Johnson S.D.	Effects of pollen reward removal on fecundity in a self-incompatible hermaphrodite plant	2011	Plant Biology	13	3	NA	556	560	NA	nGeo
267	2920	Dukas R., Morse D.H., Myles S.	Experience levels of individuals in natural bee populations and their ecological implications	2005	Canadian Journal of Zoology	83	3	NA	492	497	Scopus	nGeo
268	2943	Düweke, P.	Die Bienen, Grab- und Wegwespen (Hym.: Apoidea, Sphecidae, Pompilidae) in einer ursprunglichen und in einer flurbereinigten Rebanlage des Kaiserstuhls.	1988	Mitteilungen des Badischen Landesvereins fuer Naturkunde und Naturschutz e.V. Freiburg im Breisgau	14	3	NA	681	695	NA	nTime
269	2971	Dziewiaty, K.; Bernardy, P.; Oppermann, R.; Schone, F.; Gelhausen, J.	Ecological Focus Areas - requirements for the greening obligation from an avifaunistic point of view.	2013	Julius-Kuhn-Archiv	NA	442	NA	126	137	WebOfScience	nDesign
270	2974	Ebeling A., Hines J., Hertzog L.R., Lange M., Meyer S.T., Simons N.K., Weisser W.W.	Plant diversity effects on arthropods and arthropod-dependent ecosystem functions in a biodiversity experiment	2018	Basic and Applied Ecology	26	NA	NA	50	63	NA	nPop
271	2976	Ebeling A., Klein A.-M., Tscharntke T.	Plant-flower visitor interaction webs: Temporal stability and pollinator specialization increases along an experimental plant diversity gradient	2011	Basic and Applied Ecology	12	4	NA	300	309	NA	nTime
272	2978	Ebeling, A.; Lind, E. W.; Meyer, S. T.; Barnes, A. D.; Borer, E. T.; Eisenhauer, N.; Weisser, W. W.	Contrasting effects of plant diversity on beta- and gamma-diversity of grassland invertebrates	2020	ECOLOGY	101	7	NA	NIL_87	NIL_96	NA	nPop
273	2981	Ebeling, Anne; Hines, Jes; Hertzog, Lionel R.; Lange, Markus; Meyer, Sebastian T.; Simons, Nadja K.; Weisser, Wolfgang W.	Plant diversity effects on arthropods and arthropod-dependent ecosystem functions in a biodiversity experiment	2018	BASIC AND APPLIED ECOLOGY	26	NA	NA	50	63	NA	nPop
274	2982	Ebeling, Anne; Klein, Alexandra-Maria; Schumacher, Jens; Weisser, Wolfgang W.; Tscharntke, Teja	How does plant richness affect pollinator richness and temporal stability of flower visits?	2008	OIKOS	117	12	NA	1808	1815	NA	nTime
275	3006	EBMER A W	NEW WEST PALEARCTIC HALICTIDAE HALICTINAE APOIDEA	1972	Mitteilungen aus dem Zoologischen Museum in Berlin	48	2	NA	225	263	WebOfScience	nDesign
276	3010	EBMER P A W	THE TYPES AND TYPOIDS OF THE SENCKENBERG NATURE MUSEUM PART 54 HALICTIDAE INSECTA HYMENOPTERA APOIDEA DESCRIBED BY SCHENCK / Die Typen und Typoide des Natur-Museums Senckenberg, 54. Von Schenck beschriebene Halictidae (Ins.: Hymenoptera: Apoidea)	1975	Senckenbergiana Biologica	56	4-6	NA	233	246	NA	nDesign
277	3013	EBMER P A W	WESTERN PALEARCTIC SPECIES OF THE GENUS DUFOUREA WITH ILLUSTRATED DETERMINATION TABLES INSECTA HYMENOPTERA APOIDEA HALICTIDAE DUFOUREINAE	1984	Senckenbergiana Biologica	64	4-6	NA	313	380	NA	nDesign
278	3053	Eichfeld, Julia; Buchholz, Sascha	Wild bees (Hymenoptera: Apidae) of urban meadows in Marzahn-Hellersdorf, Berlin.	2014	Maerkische Entomologische Nachrichten	16	1	NA	47	54	WebOfScience	nTime
279	3071	Ekroos J., Jakobsson A., Wideen J., Herbertsson L., RundlÃ¶f M., Smith H.G.	Effects of landscape composition and configuration on pollination in a native herb: a field experiment	2015	Oecologia	179	2	NA	509	518	NA	nGeo
280	3072	Ekroos, Johan; Kleijn, David; Batary, Peter; Albrecht, Matthias; Baldi, Andras; Bluethgen, Nico; Knop, Eva; Kovacs-Hostyanszki, Aniko; Smith, Henrik G.	High land-use intensity in grasslands constrains wild bee species richness in Europe	2020	BIOLOGICAL CONSERVATION	241	NA	NA	8255	8255	WebOfScience	nTime
281	3099	Else, George	Invited comment on Bombus terrestris in mid-winter.	2002	Entomologist's Record and Journal of Variation	114	2	NA	54	54	NA	nTime
282	3137	Emeis, W.	Ueber einige seltenere Hummeln und Kuckuckshummeln Schleswig-Holsteins.	1941	Sitzungsberichte der Gesellschaft Naturforschender zu Berlin	1940	NA	NA	288	293	WebOfScience	nTime
283	3159	Engel, Michael S.	A revision of the panurgine bee genus Arhysosage (Hymenoptera: Andrenidae).	2000	Journal of Hymenoptera Research	9	1	NA	182	208	WebOfScience	nGeo
284	3197	Engels, W.; Schulz, U.; Radle, M.	Use of the Tubingen mix for bee pasture in Germany.	1994	Forage for bees in an agricultural landscape.	NA	NA	NA	57	65	WebOfScience	nTime
285	3204	Engst K., Baasch A., Erfmeier A., Jandt U., May K., Schmiede R., Bruelheide H.	Functional community ecology meets restoration ecology: Assessing the restoration success of alluvial floodplain meadows with functional traits	2016	Journal of Applied Ecology	53	3	NA	751	764	Scopus	nPop
286	3206	Enslin, E.	Uber Bienen und Wespen aus Nordbayern.	1922	Archiv fuer Naturgeschichte Berlin Abt A	88	6	NA	233	248	NA	nTime
287	3207	Enslin, E.	Beitrage zur Kenntnis der Hymenopteren IV.	1925	Deutsche Entomologische Zeitschrift	1925	NA	NA	177	210	WebOfScience	nPop
288	3217	Erbar, Claudia; Leins, Peter	Portioned pollen release and the syndromes of secondary pollen presentation in the Campanulales-Asterales-complex	1995	Flora (Jena)	190	4	NA	323	338	WebOfScience	nPop
289	3246	Erler, Silvio; Lattorff, H. Michael G.	The degree of parasitism of the bumblebee (Bombus terrestris) by cuckoo bumblebees (Bombus (Psithyrus) vestalis)	2010	INSECTES SOCIAUX	57	4	NA	371	377	NA	nPop
290	3253	Erler S., Lattorff H.M.G.	The degree of parasitism of the bumblebee (Bombus terrestris) by cuckoo bumblebees (Bombus (Psithyrus) vestalis)	2010	Insectes Sociaux	57	4	NA	371	377	NA	nTime
291	3285	Esser, Juergen; Coelln, Klaus	[The silk bee on the volcano: the biology of Colletes daviesanus (Hymenoptera: Apidae) in volcanic pits of the Eifel.]	2001	Verhandlungen Westdeutscher Entomologentag	2000	NA	NA	107	116	NA	nTime
292	3286	Esser, Juergen; Coelln, Klaus	The importance of tuff and lava quarries for the fauna of the Hymenoptera Aculeata in the Eifel.	2002	Fauna und Flora in Rheinland-Pfalz	9	4	NA	1115	1154	NA	nTime
293	3287	Esser, Juergen; Fuhrmann, Markus; Venne, Christian	Red List and Catalogue of Bees and Wasps (Hymenoptera: Apidae, Crabronidae, Sphecidae, Ampulicidae, Pompilidae, Vespidae, Tiphiidae, Sapygidae, Mutillidae, Chrysididae) of North Rhine-Westphalia	2010	Ampulex	2	NA	NA	5	60	NA	nDesign
294	3312	Everaars, Jeroen; Settele, Josef; Dormann, Carsten F.	Fragmentation of nest and foraging habitat affects time budgets of solitary bees, their fitness and pollination services, depending on traits: Results from an individual-based model	2018	PLoS One	13	2	NA	e0188269	Article No.: e0188269	NA	nPop
295	3313	Everaars J., Strohbach M.W., Gruber B., Dormann C.F.	Microsite conditions dominate habitat selection of the red mason bee (Osmia bicornis, Hymenoptera: Megachilidae) in an urban environment: A case study from Leipzig, Germany	2011	Landscape and Urban Planning	103	1	NA	15	23	Scopus	nTime
296	3314	Everaars J., Strohbach M.W., Gruber B., Dormann C.F.	Erratum to " Microsite conditions dominate habitat selection of the red mason bee (Osmia bicornis, Hymenoptera: Megachilidae) in an urban environment: A case study from Leipzig, Germany" [Landsc. Urban Plan. 103 (2011) 15-23]	2012	Landscape and Urban Planning	104	3-4	NA	426	427	NA	nTime
297	3319	E-Vojtko, Anna; de Bello, Francesco; Durka, Walter; Kuehn, Ingolf; Goetzenberger, Lars	The neglected importance of floral traits in trait-based plant community assembly	2020	JOURNAL OF VEGETATION SCIENCE	31	4	NA	529	539	NA	nPop
298	3332	Exeler, N.; Kratochwil, A.; Hochkirch, A.	Strong genetic exchange among populations of a specialist bee, Andrena vaga (Hymenoptera : Andrenidae)	2008	CONSERVATION GENETICS	9	5	NA	1233	1241	WebOfScience	nTime
299	3334	Exeler N., Kratochwil A., Hochkirch A.	Does recent habitat fragmentation affect the population genetics of a heathland specialist, Andrena fuscipes (Hymenoptera: Andrenidae)?	2010	Conservation Genetics	11	5	NA	1679	1687	NA	nPop
300	3389	Faucheux, Michel J.; Lequet, Andre	The cuckoo-bee Epeolus cruciger is not reported as a kleptoparasitic of the ivy bee Colletes hederae in Switzerland and Germany.	2019	Bulletin de la Societe des Sciences Naturelles de l'Ouest de la France	41	3-4	NA	153	154	WebOfScience	nTime
301	3403	Feldmann, Reiner	[Corydalis occurrence in northern Saarland and its importance as a food resource for bumblebee queens.]	2002	Natur und Heimat	62	1	NA	1	6	NA	nTime
302	3405	Fellenberg, Wolfgang; Wolf, Heinrich	[Mass mortality of bees under lime trees in Sauerland in 1989.]	1991	Dortmunder Beitraege zur Landeskunde	25	NA	NA	119	123	NA	nTime
303	3406	Fellendorf, Martin; Mohra, Claudia	[Notable bee records from Baden-Wurttemberg (Hymenoptera, Apoidea).]	1997	Mitteilungen Entomologischer Verein Stuttgart	32	NA	NA	35	37	NA	nTime
304	3447	Fijen T.P.M., Scheper J.A., Vogel C., van Ruijven J., Kleijn D.	Insect pollination is the weakest link in the production of a hybrid seed crop	2020	Agriculture, Ecosystems and Environment	290	NA	106743	NA	NA	NA	nGeo
305	3458	FINN, V. V.; Anonymous	Pollination in Vincetoxicum (In Ukrainian and German.)	1926	[BULL JARD BOT KIEFF]	4	NA	NA	3	5	WebOfScience	nPop
306	3502	Fisogni A., Cristofolini G., Rossi M., Galloni M.	Pollinator directionality as a response to nectar gradient: Promoting outcrossing while avoiding geitonogamy	2011	Plant Biology	13	6	NA	848	856	Scopus	nGeo
307	3503	Fisogni A., Rossi M., Sgolastra F., Bortolotti L., Bogo G., de Manincor N., Quaranta M., Galloni M.	Seasonal and annual variations in the pollination efficiency of a pollinator community of Dictamnus albus L.	2016	Plant Biology	18	3	NA	445	454	Scopus	nGeo
308	3504	Fitch G.M.	Urbanization-mediated context dependence in the effect of floral neighborhood on pollinator visitation	2017	Oecologia	185	4	NA	713	723	Scopus	nGeo
309	3510	FÃ¶ldesi R., KovÃ¡cs-HostyÃ¡nszki A., KorÃ¶si A., Somay L., Elek Z., MarkÃ³ V., SÃ¡rospataki M., Bakos R., Varga A., Nyisztor K., BÃ¡ldi A.	Relationships between wild bees, hoverflies and pollination success in apple orchards with different landscape contexts	2016	Agricultural and Forest Entomology	18	1	NA	68	75	Scopus	nGeo
310	3526	FLEMMING, SIEGBERT	A conspicuous nest occurrence in bumblebees	1926	ZOOL JAHRB ABT F SYST QKOL U GEOGR TIERE	52	(5/6)	NA	395	406	WebOfScience	nTime
311	3537	Fluegel, Hans-Joachim	[Bees in the city.]	2005	Insecta (Berlin)	9	NA	NA	21	26	NA	nDesign
312	3538	Fluegel, Hans-Joachim	[First observations on the blue woodbee Xylocopa violacea (L., 1758) in the Schwalm Eder district (north Hesse) (Hymenoptera: Apidae).]/Erste Beobachtungen der Blauen Holzbiene Xylocopa violacea (L., 1758) im Schwalm-Eder-Kreis (Nordhessen) (Hymenoptera: Apidae)	2007	Bembix	24	NA	NA	2	6	WebOfScience	nPop
313	3541	Fluegel, Hans-Joachim	[Insight into the aculeate fauna (Hymenoptera Aculeata excl. Formicidae) at the German bee museum and surroundings in Weimar.]	2009	Mitteilungen des Thueringer Entomologenverbandes e.V.	16	2	NA	66	71	WebOfScience	nTime
314	3543	Fluegel, Hans-Joachim	[First record of the mining bee Andrena agilissima (Scopoli, 1770) in north Hesse (Hymenoptera Aculeata: Apidae).]	2013	Philippia	15	4	NA	347	352	NA	nTime
315	3549	Fluegel, Hans-Joachim; Frommer, Ulrich	[New records of Andrena potentillae Panzer, 1809 (Hymenoptera: Apidae) in Essen and their current distribution in Germany.]	2004	Entomologische Zeitschrift	114	3	NA	134	140	NA	nTime
316	3586	Fotler, G.	Palynological studies of the specific competition between Apis mellifera and solitary Apoidea.	1995	Apidologie	26	4	NA	343	344	WebOfScience	nTime
317	3587	Fouks, Bertrand; Lattorff, H. Michael G.	Recognition and Avoidance of Contaminated Flowers by Foraging Bumblebees (Bombus terrestris)	2011	PLoS One	6	10	NA	e26328	Article No.: e26328	WebOfScience	nPop
318	3590	Fouks B., Lattorff H.M.G.	Recognition and avoidance of contaminated flowers by foraging bumblebees (Bombus terrestris)	2011	PLoS ONE	6	10	e26328	NA	NA	Scopus	nPop
319	3625	Franke, L.; Jeker, L.; Rehberg, C.; Stahlschmidt, P.; Bruhl, C. A.	Pesticide risk assessment: comparing sensitivities of 'non-Apis' bees with the honeybee (Apis mellifera L.).	2015	Julius-Kuhn-Archiv	NA	450	NA	218	218	WebOfScience	nPop
320	3626	Franke, L.; Klein, O.; Fricke, J.; Sorli, J.; Knaebe, S.	Bumble bee queen production in semi-field studies: assessment of endpoints and challenges	2018	Hazards of Pesticides to Bees	462	NA	NA	134	136	WebOfScience	nPop
321	3627	Franke, L.; Klein, O.; Fricke, J.; Sorli, J.; Knaebe, S.	Bumble bee queen production in semi-field studies: assessment of endpoints and challenges.	2018	Julius-Kuhn-Archiv	NA	462	NA	134	136	NA	nPop
322	3630	Franke, Rolf	[Complements and corrections of the bee fauna of Upper Lusatia, SE Germany (Hymenoptera, Apidae).]	2003	Entomologische Nachrichten und Berichte	47	3-4	NA	210	213	NA	nTime
323	3636	Frank, Robert; Wanning, Sarah; Braun, Ralf	Quantitative floral phenology at the landscape scale: Is a comparative spatio-temporal description of "flowering landscapes" possible?	2005	Journal for Nature Conservation (Jena)	13	4	NA	219	229	NA	nPop
324	3646	Franzen, Markus; Nilsson, Sven G.	Both population size and patch quality affect local extinctions and colonizations	2010	PROCEEDINGS OF THE ROYAL SOCIETY B-BIOLOGICAL SCIENCES	277	1678	NA	79	85	WebOfScience	nGeo
325	3651	FranzÃ©n M., Nilsson S.G.	Both population size and patch quality affect local extinctions and colonizations	2010	Proceedings of the Royal Society B: Biological Sciences	277	1678	NA	79	85	NA	nGeo
326	3658	Frehn E., Schwammberger K.-H.	Social parasitism of Psithyrus vestalis in free-foraging colonies of Bombus terrestris (Hymenoptera: Apidae)	2001	Entomologia Generalis	25	2	NA	103	105	Scopus	nPop
327	3659	Freiberg, Elke; Freiberg, Martin	Green roofs - Pollination ecological islands in the city	2007	PHYTON-ANNALES REI BOTANICAE	46	2	NA	215	217	WebOfScience	nPop
328	3672	Freundt, Renate	[Eumenes coronatus (Panzer, 1799) and Stelis minima Schenck, 1861 in Wesel/Lower Rhine: new records for North-Rhine Westphalia.]	2004	Bembix	18	NA	NA	24	25	NA	nTime
329	3699	Friese, H.	Neue Formen der Bienengattung Andrena (Hym.).	1922	Konowia Vienna	1	NA	NA	209	217	WebOfScience	nTime
330	3700	Friese H.	Ãœber auffallende Hummelformen. (Hym. Apid)	1924	Berliner entomologische Zeitschrift	1924	5	NA	437	439	Scopus	nPop
331	3704	Friese, H.	Ueber Bombus and Psithyrus.	1931	Konowia Vienna	10	NA	NA	300	304	WebOfScience	nGeo
332	3705	Friese, H.; Wagner, F. v.	Zoologische Studien an Hummeln.	1910	Zoologische Jahrbuecher Jena Abteilungen f Systematik	29	NA	NA	(1	104)	WebOfScience	nDesign
333	3732	FrÃ¼nd J., Dormann C.F., Tscharntke T.	LinnÃ©'s floral clock is slow without pollinators - flower closure and plant-pollinator interaction webs	2011	Ecology Letters	14	9	NA	896	904	Scopus	nTime
334	3744	Frommberger, Malte; Georgiadis, Pablo-T.; Kunz, Nadine; Dietzsch, Anke C.; Wirtz, Ina Patrizia; Staehler, Matthias; Heimbach, Udo; Pistorius, Jens	Comparing effects on honeybees and bumblebees after application of contaminated dust in semi-field and field conditions	2015	Hazards of Pesticides to Bees: 12th International Symposium of the ICP-PR Bee Protection Group	450	NA	NA	225	225	NA	nDesign
335	3748	Frommer, Ulrich	[On the occurrence of Lithurgus chrysurus Fonscolombe, 1834 in Germany (Hymenoptera: Apidae).]/Über das Vorkommen der Steinbiene Lithurgus chrysurus Fonscolombe, 1834 in Deutschland	2000	Mitteilungen des Internationalen Entomologischen Vereins E.V. Frankfurt A.M.	25	3-4	NA	157	165	WebOfScience	nTime
336	3749	Frommer, Ulrich	[Population analysis of the bee fauna in central Hesse (Hymenoptera, Apidae).] / Bestandsaufnahme der Bienenfauna im mittleren Hessen (Hymenoptera, Apidae)	2001	Naturwissenschaftlicher Verein Darmstadt Bericht N F	24	NA	NA	129	191	NA	nTime
337	3753	Frommer, Ulrich	Basis of the range shift and the actual northern range of the ivy-bee Colletes hederae Schmidt &Westrich, 1993 in Germany / Grundlagen der Ausbreitung und aktuellen nördlichen Verbreitung der Efeu-Seidenbiene Colletes hederae Schmidt & Westrich, 1993 in Deutschland	2008	Mitteilungen des Internationalen Entomologischen Vereins e V Frankfurt a M	33	1-2	NA	59	74	NA	nTime
338	3756	Frommer, Ulrich; Fluegel, Hans-Joachim	The propogation of the apex-furred bee Halictus scabiosae (Rossi 1790) in Central Europe with special consideration for the situation in Hesse (Hymenoptera: Apidae)/Zur Ausbreitung der Furchenbiene Halictus scabiosae (Rossi, 1790) in Mitteleuropa unter besonderer Berücksichtigung der Situation in Hessen (Hymenoptera: Apidae)	2005	Mitteilungen des Internationalen Entomologischen Vereins e V Frankfurt a M	30	1-2	NA	51	79	WebOfScience	nPop
339	3757	Frommer, Ulrich; Fluegel, Hans-Joachim; Falkenhahn, Herrmann-Josef; Schmalz, Karl-Heinz	[On the occurrence of the mason bee Osmia anthocopoides Schenck 1853 in Hesse (Hymenoptera, Apidae).]	2001	Hessische Faunistische Briefe	20	2-3	NA	50	52	NA	nTime
340	3770	Fruend, Jochen; Linsenmair, Karl Eduard; Bluethgen, Nico	Pollinator diversity and specialization in relation to flower diversity	2010	OIKOS	119	10	NA	1581	1590	WebOfScience	nTime
341	3771	Frund, J.	Biodiversity of wild bees and other pollinating insects and their functional significance in wild and cultivated plants.	2013	BfN - Skripten (Bundesamt fur Naturschutz)	NA	335	NA	149	154	WebOfScience	nPop
342	3774	Frye, Ludger; Haeseler, Volker	[Osmia (Melanosmia) xanthomelana (Kirby 1802) in Northern Germany.]	2002	Drosera	2002	1-2	NA	129	132	NA	nTime
343	3797	Fuerst, M. A.; McMahon, D. P.; Osborne, J. L.; Paxton, R. J.; Brown, M. J. F.	Disease associations between honeybees and bumblebees as a threat to wild pollinators	2014	NATURE	506	7488	NA	364	+	WebOfScience	nGeo
344	3802	Fuhrmann, M.	First Record of the Bee Lasioglossum subfulvicorne (BLUETHGEN 1934) (Hymenoptera, Apidae) from North Rhine-Westphalia and its presence in Europe and Asia	2013	Linzer Biologische Beitraege	45	1	NA	657	662	NA	nTime
345	3803	Fuhrmann, Markus	[A remarkable list of flies (Hymenoptera, Aculeata) in Siegen-Wittgenstein District.]	1996	Mitteilungen der Arbeitsgemeinschaft Ostwestfaelisch-Lippischer Entomologen	12	3	NA	85	88	NA	nDesign
346	3804	Fuhrmann, Markus	Aculeate Hymenoptera of the nature reserve "Grubengelaende Littfeld" (North Rhine-Westphalia).	2005	Decheniana	158	NA	NA	83	94	NA	nTime
347	3853	Gall-Roehrig, Saskia; Blum, Hanna; Foeldesi, Rita; Hamm, Andree; Doering, Thomas; Pude, Ralf	Biodiversity supporting properties of flaxseed cultivation (Linum usitatissimum L.) in agricultural landscapes	2018	VIIIth Conference on Medicinal and Aromatic Plant Research/ 8. Tagung Arznei-und Gewuerzpflanzenforschung	460	NA	NA	96	101	WebOfScience	nPop
348	3880	Garcia-Feced, Celia; Weissteiner, Christof Jakob; Baraldi, Andrea; Paracchini, Maria Luisa; Maes, Joachim; Zulian, Grazia; Kempen, Markus; Elbersen, Berien; Perez-Soba, Marta	Semi-natural vegetation in agricultural land: European map and links to ecosystem service supply	2015	AGRONOMY FOR SUSTAINABLE DEVELOPMENT	35	1	NA	273	283	NA	nPop
349	3897	Garibaldi L.A., Aizen M.A., Cunningham S.A., Klein A.M.	Pollinator shortage and global crop yield: Looking at the whole spectrum of pollinator dependency	2009	Communicative and Integrative Biology	2	1	NA	37	39	NA	nPop
350	3899	Garibaldi L.A., Bartomeus I., Bommarco R., Klein A.M., Cunningham S.A., Aizen M.A., Boreux V., Garratt M.P.D., Carvalheiro L.G., Kremen C., Morales C.L., SchÃ¼epp C., Chacoff N.P., Freitas B.M., Gagic V., Holzschuh A., Klatt B.K., Krewenka K.M., Krishnan S., Mayfield M.M., Motzke I., Otieno M., Petersen J., Potts S.G., Ricketts T.H., RundlÃ¶f M., Sciligo A., Sinu P.A., Steffan-Dewenter I., Taki H…	Trait matching of flower visitors and crops predicts fruit set better than trait diversity	2015	Journal of Applied Ecology	52	6	NA	1436	1444	Scopus	nPop
351	3900	Garibaldi L.A., Carvalheiro L.G., Leonhardt S.D., Aizen M.A., Blaauw B.R., Isaacs R., Kuhlmann M., Kleijn D., Klein A.M., Kremen C., Morandin L., Scheper J., Winfree R.	From research to action: Enhancing crop yield through wild pollinators	2014	Frontiers in Ecology and the Environment	12	8	NA	439	447	NA	nDesign
352	3910	Garibaldi, Lucas A.; Steffan-Dewenter, Ingolf; Winfree, Rachael; Aizen, Marcelo A.; Bommarco, Riccardo; Cunningham, Saul A.; Kremen, Claire; Carvalheiro, Luisa G.; Harder, Lawrence D.; Afik, Ohad; Bartomeus, Ignasi; Benjamin, Faye; Boreux, Virginie; Cariveau, Daniel; Chacoff, Natacha P.; Dudenhoeffer, Jan H.; Freitas, Breno M.; Ghazoul, Jaboury; Greenleaf, Sarah; Hipolito, Juliana; Holzschuh, And…	Wild Pollinators Enhance Fruit Set of Crops Regardless of Honey Bee Abundance	2013	SCIENCE	339	6127	NA	1608	+	NA	nPop
353	3915	Garrido, Claudia; Edelmann, Alois	[Is brood parasitism of Osmia rufa L. (Hymenoptera, Megachilidae) dependent on locality.]	1998	Verhandlungen Westdeutscher Entomologentag	1997	NA	NA	123	132	WebOfScience	nTime
354	3922	Gärtel, W.	Harmful aspects of the irrational use of herbicides in viticulture. / Riflessi negativi dell'impiego irrazionale degli erbicidi in viticoltura	1977	Atti Accademia Italiana della Vite e del Vino, Siena	29	NA	NA	116	120	NA	nDesign
355	3933	607/ Achim Gathmann und Teja Tscharntke	Habitat evaluation using an abundant wild bee species - body size and sex ratio in Osmia rufa (L.) (Hymenoptera: Megachilidae)./ Habitatbewertung mit einer häufigen Wildbienenart-Körpergröße und Geschlechterverhältnis bei Osmia rufa (L.)	2000	Mitteilungen der Deutschen Gesellschaft fuer Allgemeine und Angewandte Entomologie	12	1-6	NA	607	610	WebOfScience	nTime
356	3935	Gathmann, A.; Greiler, H.-J.; Tscharntke, T.	Trap-nesting bees and wasps colonizing set-aside fields: Succession and body size, management by cutting and sowing	1994	Oecologia (Berlin)	98	1	NA	8	14	NA	nTime
357	3936	Gathmann, A.; Tscharntke, T.	Bees and wasps in trap nests on sown crop fields and self-sown fallow fields (Hymenoptera Aculeata).	1993	Verhandlungen Gesellschaft fur Okologie	22	NA	NA	53	56	WebOfScience	nTime
358	3941	Gatter, Wulf	[Social wasps and bees (Hymenoptera) in Baden-Wuerttemberg forests and their long term population trends 1954-1996.]	2006	Jahreshefte der Gesellschaft fuer Naturkunde in Wuerttemberg	162	NA	NA	243	260	NA	nDesign
359	3945	Gawleta, N; Zimmermann, Y; Eltz, T	Repellent foraging scent recognition across bee families	2005	APIDOLOGIE	36	3	NA	325	330	NA	nTime
360	3951	GEBHARDT M; ROEHR G	ON THE BIONOMICS OF THE SAND BEES ANDRENA-CLARKELLA ANDRENA-CINERARIA ANDRENA-FUSCIPES AND THEIR CUCKOO BEES HYMENOPTERA APOIDEA	1987	Drosera	87	2	NA	89	114	NA	nTime
361	4002	Genersch, Elke; Jensen, Annette Bruun; Bonning, Bryony C.	Editorial overview: Parasites/parasitoids/biological control: Bee health in the modern age: a major concern	2018	CURRENT OPINION IN INSECT SCIENCE	26	NA	NA	IX	XI	WebOfScience	nDesign
362	4020	Georgiew, Diana; Kaestner, Tommy; Zoephel, Ulrich	The Violet Carpenter Bee Xylocopa violacea (Linnaeus, 1758) in Saxony.	2014	Saechsische Entomologische Zeitschrift	8	NA	NA	3	29	WebOfScience	nTime
363	4021	Geppert C., Hass A., FÃ¶ldesi R., DonkÃ³ B., Akter A., Tscharntke T., BatÃ¡ry P.	Agri-environment schemes enhance pollinator richness and abundance but bumblebee reproduction depends on field size	2020	Journal of Applied Ecology	57	9	NA	1818	1828	Scopus	nTime
364	4141	Giurfa, M; Dafni, A; Neal, PR	Floral symmetry and its role in plant-pollinator systems	1999	INTERNATIONAL JOURNAL OF PLANT SCIENCES	160	6	NA	S41	S50	WebOfScience	nPop
365	4160	GLADIS T	THE USE OF DOMESTIC INSECTS HYMENOPTERA AND DIPTERA FOR POLLINIZATION OF ENTOMOPHILOUS CULTIVATED PLANTS IN GENE BANKS	1990	Wissenschaftliche Zeitschrift Martin-Luther-Universitaet Halle-Wittenberg Mathematisch-Naturwissenschaftliche Reihe	39	5	NA	22	24	WebOfScience	nPop
366	4164	Gladis, T.	Pollination ecologically caused deficiencies and yield reductions through growing neophytic crops at the example of pumpkins (Cucurbita spp.).	2003	Schriftenreihe des Bundesministeriums fur Verbraucherschutz, Ernahrung und Landwirtschaft, Reihe A, Angewandte Wissenschaft	NA	498	NA	114	118	WebOfScience	nPop
367	4166	Gladis, T.; Hammer, K.; Dathe, H. H.; Pellmann, H.	Insect pollination and isolation requirements in tomato collections (Lycopersicon esculentum Mill.).	1996	Plant Genetic Resources Newsletter	NA	106	NA	16	19	WebOfScience	nTime
368	4168	Gladis, Thomas	[Observations on the horse chestnut leafminer together with information on the visiting of old and new world pollinators to cucurbita flowers.]	2007	Insecta (Berlin)	10	NA	NA	53	57	WebOfScience	nPop
369	4224	Gong W.-C., Chen G., Vereecken N.J., Dunn B.L., Ma Y.-P., Sun W.-B.	Floral scent composition predicts bee pollination system in five butterfly bush (Buddleja, Scrophulariaceae) species	2015	Plant Biology	17	1	NA	245	255	NA	nGeo
370	4242	Goodale E., Kim E., Nabors A., Henrichon S., Nieh J.C.	The innate responses of bumble bees to flower patterns: Separating the nectar guide from the nectary changes bee movements and search time	2014	Naturwissenschaften	101	6	NA	523	526	Scopus	nPop
371	4250	Gorenflo, Anna; Diekoetter, Tim; van Kleunen, Mark; Wolters, Volkmar; Jauker, Frank	CONTRASTING POLLINATION EFFICIENCY AND EFFECTIVENESS AMONG FLOWER VISITORS OF MALVA SYLVESTRIS, BORAGO OFFICINALIS AND ONOBRYCHIS VICIIFOLIA.	2017	Journal of Pollination Ecology	21	NA	NA	62	70	WebOfScience	nTime
372	4312	Goulson D., Park K.J., Tinsley M.C., BussiÃ¨re L.F., Vallejo-Marin M.	Social learning drives handedness in nectar-robbing bumblebees	2013	Behavioral Ecology and Sociobiology	67	7	NA	1141	1150	Scopus	nGeo
373	4334	Grandi, G.	Contributi alla conoscenza degli Imenotteri Aculeati. XXVI.	1954	Bollettino dell'Istituto di Entomologia della Universita di Bologna	20	NA	NA	81	255	WebOfScience	nGeo
374	4335	GRANDI, GUIDO	Contribution to the knowledge of the aculeate Hymenoptera XXVIII [English summ.]	1958	BOLL IST ENT BOLOGNA	23	NA	NA	239	291	WebOfScience	nGeo
375	4340	GÃ©rard M., Vanderplanck M., Franzen M., Kuhlmann M., Potts S.G., Rasmont P., Schweiger O., Michez D.	Patterns of size variation in bees at a continental scale: does Bergmann's rule apply?	2018	Oikos	127	8	NA	1095	1103	Scopus	nDesign
376	4343	Grass I., Bohle V., Tscharntke T., Westphal C.	How plant reproductive success is determined by the interplay of antagonists and mutualists:	2018	Ecosphere	9	2	e02106	NA	NA	NA	nTime
377	4344	Grass I., Jauker B., Steffan-Dewenter I., Tscharntke T., Jauker F.	Past and potential future effects of habitat fragmentation on structure and stability of plantâ€“pollinator and hostâ€“parasitoid networks	2018	Nature Ecology and Evolution	2	9	NA	1408	1417	Scopus	nTime
378	4347	Grass, Ingo; Berens, Dana Gertrud; Peter, Franziska; Farwig, Nina	Additive effects of exotic plant abundance and land-use intensity on plant-pollinator interactions	2013	OECOLOGIA	173	3	NA	913	923	NA	nGeo
379	4393	GRIMM H	BUMBLE-BEE FLIGHT AND WEATHER FACTORS IN THE HEATH OF VITTE HIDDENSEE EAST GERMANY / Hummelflug und Wetterfaktoren auf der Vitter Heide (Hiddensee)	1988	Entomologische Nachrichten und Berichte	32	6	NA	263	265	NA	nPop
380	4542	GuzmÃ¡n B., GÃ³mez J.M., Vargas P.	Is floral morphology a good predictor of floral visitors to Antirrhineae (snapdragons and relatives)?	2017	Plant Biology	19	4	NA	515	524	Scopus	nPop
381	4547	Haas A.	Neue beobachtungen zum problem der flugbahnen bei hummelmÃ¤nnchen	1946	Zeitschrift fur Naturforschung - Section A Journal of Physical Sciences	1	10	NA	596	600	Scopus	nDesign
382	4549	Haas A.	GesetzmÃ¤ssiges Flugverhalten der MÃ¤nnchen von Psithyrus silvestris Lep. und einiger solitÃ¤rer Apiden	1949	Zeitschrift fÃ¼r Vergleichende Physiologie	31	6	NA	671	683	NA	nTime
383	4552	HAAS A	MATING BEHAVIOR AND NEST CONSTRUCTION OF THE ALPINE BUMBLE BEE BOMBUS-MENDAX HYMENOPTERA APIDAE / Paarungsverhalten und Nestbau der alpinen Hummelart Bombus mendax (Hymenoptera: Apidae)	1976	Entomologica Germanica	3	3	NA	248	259	NA	nDesign
384	4583	HAESELER V	DATA ON ACULEATA AND CHRYSIDIDAE OF SCHLESWIG-HOLSTEIN AND NEIGHBORING AREAS HYMENOPTERA	1970	Schriften des Naturwissenschaftlichen Vereins fuer Schleswig-Holstein	40	NA	NA	71	77	WebOfScience	nTime
385	4586	HAESELER V	ACULEATA HYMENOPTERA IN THE NORTH AND BALTIC SEAS ACCORDING TO INVESTIGATIONS WITH LIGHT SHIPS	1974	Entomologica Scandinavica	5	2	NA	123	136	NA	nTime
386	4587	HAESELER V	MARKING RESULTS AND OBSERVATIONS ON THE FINAL STAGE OF COLONIES ESPECIALLY YOUNG QUEENS OF BOMBUS-TERRESTRIS HYMENOPTERA APIDAE IN SCHLESWIG-HOLSTEIN WEST GERMANY / Markierungsergebnisse und Beobachtungen an Völkern (insbesondere jungen Königinnen) von Bombus terrestris L. (Hym. Apidae) in Schleswig-Holstein (BRD)	1974	Zoologische Jahrbuecher Abteilung fuer Systematik Oekologie und Geographie der Tiere	101	3	NA	397	416	NA	nTime
387	4590	HAESELER V	HYMENOPTERA NEW AND RARE FOR WEST GERMANY HYMENOPTERA ACULEATA	1977	Drosera	77	1	NA	21	28	NA	nTime
388	4596	HAESELER V	BIONOMICS OF OSMIA-MARITIMA LIVING IN COASTAL DUNES HYMENOPTERA APOIDEA MEGACHILIDAE	1982	Zoologische Jahrbuecher Abteilung fuer Systematik Oekologie und Geographie der Tiere	109	1	NA	117	144	NA	nDesign
389	4598	HAESELER V	MIMUMESA-SIBIRICANA NEW-RECORD OF SPHECID WASP FOR WEST GERMANY AND ADDITIONAL RARE HYMENOPTERA FOR NORTHERN GERMANY HYMENOPTERA ACULEATA SENSU-LATO	1984	Drosera	84	2	NA	103	116	NA	nTime
390	4600	Haeseler V.	Ants, wasps and bees of the Ipweger Moor near Oldenburg i.O. - Hymenoptera: Aculeata [Ameisen, Wespen und Bienen des Ipweger Moores bei Oldenburg i.O. (Hymenoptera: Aculeata)]	1987	Braunschweiger Naturkundliche Schriften	2	4	NA	663	683	NA	nTime
391	4601	Haeseler, V.	Insekten - Besiedlung der Insel Mellum.	1987	Senckenberg-Buch	63	NA	NA	266	280	WebOfScience	nTime
392	4605	Haeseler, V.	Effects of isolation and anthropogenic influences on the composition of insects (wild bees), little vagile, in the coastal dunes of the southern North Sea.	1997	The ecology and conservation of European dunes.	NA	NA	NA	161	168	NA	nTime
393	4607	Haeseler, Volker	Information on Osmia hyperborea Tkalcu 1983, which has not been recorded for Central Europe so far, as well as on Osmia alticola Benoist 1922 and Osmia maritima Friese 1885. (Apidae: Osmia (Melanosmia Schmiedeknecht 1885)).	1999	Entomofauna	20	30	NA	449	460	WebOfScience	nPop
394	4614	Hage, Hans-Joachim	The carpenter bee Xylocopa violacea (LINNAEUS, 1758) in Bavaria (Hymenoptera, Apidae)	2005	Nachrichtenblatt der Bayerischen Entomologen	54	1-2	NA	39	46	NA	nDesign
395	4617	Hagen, H.-H. von; Wolf, H.	It's high time for measures to save the bumble bee in open country. / Höchste Zeit für Maßnahmen zur Rettung der Hummeln der Offenlandschaften	1993	Natur- und Landschaftskunde	29	NA	NA	7	9	WebOfScience	nDesign
396	4619	Hagen, Melanie; Wikelski, Martin; Kissling, W. Daniel	Space Use of Bumblebees (Bombus spp.) Revealed by Radio-Tracking	2011	PLoS One	6	5	NA	e19997	Article No.: e19997	NA	nTime
397	4637	Hallmen, M.	Die Besiedlung unterschiedlicher kunstlicher Nisthilfen durch Osmia rufa L. (Hymenoptera: Megachilidae).	1988	Nachrichten des Entomologischen Vereins Apollo	9	3	NA	199	212	WebOfScience	nPop
398	4640	Hallmen, M.	Einige Beobachtungen zur Biologie der Solitarbiene Osmia rufa L. (Hymenoptera: Megachilidae).	1989	Nachrichten des Entomologischen Vereins Apollo	10	2	NA	159	166	NA	nTime
399	4645	Hallmen, M.	Eine Kolonie der Wildbienenart Andrena vaga (Panzer) im Naturschutzgebiet 'Am Berger Hang' (Hymenoptera, Apoidea, Andrenidae).	1990	Hessische Faunistische Briefe	10	1	NA	1	3	NA	nTime
400	4646	Hallmen, M.	Einige Aspekte zur Erstansiedelung von Hummeln der Gattung Bombus (Hymenoptera: Apidae) im Freiland in kunstlichen Nestern.	1990	Nachrichten des Entomologischen Vereins Apollo	11	1	NA	49	59	WebOfScience	nPop
401	4648	Hallmen, M.	Einige Beobachtungen zum Flugverhalten von Drohnen an einer Kolonie der Solitarbiene Andrena vaga Panzer (Hymenoptera: Andrenidae).	1991	Nachrichten des Entomologischen Vereins Apollo	12	2	NA	107	120	NA	nTime
402	4653	Hallmen, Martin	Eine Kolonie der Wildbienenart Andrena flavipes (Panzer) nahe des Naturschutzgebietes "Am Berger Hang" (Hymenoptera, Apoidea, Andrenidae).	1993	Hessische Faunistische Briefe	13	1	NA	1	5	NA	nTime
403	4660	Hallmen, Martin; Wolf, Heinrich	Die Bienenfauna des Naturschutzgebietes "Am Berger Hang" im Osten von Frankfurt am Main. (Hymenoptera: Apidae).	1993	Hessische Faunistische Briefe	13	4	NA	53	60	NA	nTime
404	4665	HALLMEN M; HALLMEN K	ACTIVE SPECIES PROTECTION THROUGH UNCLEANED HOUSE WALLS AS EXEMPLIFIED IN THE SOLITARY BEE OSMIA-CORNUTA LATR. HYMENOPTERA MEGACHILIDAE / Aktiver Artenschutz durch unverputzte Hauswände in Großstädten am Beispiel der Solitärbiene Osmia cornuta Latr. (Hymenoptera: Megachilidae)	1989	Jahresberichte der Wetterauischen Gesellschaft fuer die Gesamte Naturkunde zu Hanau	140-141	NA	NA	45	52	NA	nTime
405	4666	Hallmen, M.; Leeuwen, J. F. N. van	The importance of oak (Quercus sp.) for a population of solitary bees Osmia rufa in the Hanau area [Germany]. / Die Bedeutung von Eichen (Quercus spec.) für eine Population der Solitärbiene Osmia rufa L. im Raum Hanau	1990	Mitteilungen des Internationalen Entomologischen Vereins e. V.	15	3/4	NA	79	89	NA	nPop
406	4667	Hallmen, M.; Leeuwen, J. F. N. van	The pollen loads of the solitary bee Andrena vaga in the Am Berger Hang nature reserve, Frankfurt am Main [Germany].	1991	Luscinia	47	1/2	NA	77	87	NA	nTime
407	4670	Hallmen, M.; van Leeuwen, J.F.N.	Die Bedeutung von Eichen (Quercus spec.) fur eine Population der Solitarbiene Osmia rufa L. im Raum Hanau.	1990	Mitteilungen des Internationalen Entomologischen Vereins E.V. Frankfurt A.M.	15	3-4	NA	79	89	WebOfScience	nTime
408	4671	Hallmen, M.; van Leeuwen, J.F.N.	Das Pollensammelverhalten der Solitarbiene Andrena vaga Panzer im Naturschutzgebiet 'Am Berger Hang' im Osten von Frankfurt am Main (Hymenoptera: Andrenidae).	1991	Luscinia	47	1-2	NA	77	87	WebOfScience	nTime
409	4678	Ha M.K., Schneider S.A., Adler L.S.	Facilitative pollinator sharing decreases with floral similarity in multiple systems	2020	Oecologia	NA	NA	NA	NA	NA	Scopus	nGeo
410	4705	Hancox, M.	Badger predation on bumblebees and wasps.	1991	Bulletin of the Amateur Entomologists' Society	50	NA	NA	35	36	WebOfScience	nGeo
411	4707	Handke, Uwe	Untersuchungen an blütenbesuchenden Insekten in einem Grünland-Graben-Gebiet bei Bremen.	1990	Verhandlungen der Gesellschaft fuer Oekologie	19	2	NA	144	151	NA	nTime
412	4726	Hanssen, Ulrike	Dependence of flower-visiting insects on dry biotopes in gravel pits / BINDUNG BLÜTENBESUCHENDER INSEKTEN AN TROCKENBIOTOPE IN KIESGRUBEN	1993	Faunistisch-Oekologische Mitteilungen Supplement	0	15	NA	9	37	NA	nTime
413	4766	Hartmann, P.; Arens, W.	[Contribution to the knowledge of the biology and distribution of Megachile diabolica Friese 1898 with a first description of the male.]	1998	Linzer Biologische Beitraege	30	1	NA	349	364	WebOfScience	nGeo
414	4771	Hartmann, Thomas	Quantitative aspects of pollination biology in Phyteuma L. (Campanulaceae)	1997	Scripta Botanica Belgica; 13th Symposium Morphology, Anatomy and Systematics: Programme and abstracts	15	NA	NA	76	76	WebOfScience	nPop
415	4792	Hasenbein, B.; Helb, H.-W.	(Hymenoptera: Apidae) - Xylocopa violacea L. - Wiederfund der seltenen blauen Hohbeine in der Westpfalz bei Kaiserslautern (Sudwestdeutschland).	1979	Pfaelzer Heimat	30	1	NA	11	11	WebOfScience	nTime
416	4793	Hasenbein, Nils; Kraemer, Manfred	[The impact of habitat fragmentation on the pollination and reproduction of Acanthus eminens.]	2010	BfN-Skripten	265	NA	NA	15	18	WebOfScience	nPop
417	4796	Hass, A.; Brauner, O.; Schulz, U.	Diversity, distribution and abundance of honeybees (Apis mellifera) and wild bees (Apidae) on a willow short-rotation coppice.	2012	Mitteilungen der Deutschen Gesellschaft fur allgemeine und angewandte Entomologie	18	NA	NA	147	151	WebOfScience	nTime
418	4797	Hass A.L., Brachmann L., BatÃ¡ry P., Clough Y., Behling H., Tscharntke T.	Maize-dominated landscapes reduce bumblebee colony growth through pollen diversity loss	2019	Journal of Applied Ecology	56	2	NA	294	304	Scopus	nPop
419	4801	Hass, Annika; Brauner, Oliver; Schulz, Ulrich	Diversity, distribution and abundance of honeybees (Apis mellifera) and wild bees (Apidae) on a willow short-rotation coppice	2012	MESSAGES FROM THE GERMAN SOCIETY FOR GENERAL AND APPLIED ENTOMOLOGY, VOL 18	18	NA	NA	147,150	151	WebOfScience	nTime
420	4803	Hass, Annika L; Kormann, Urs G; Tscharntke, Teja; Clough, Yann; Bosem Baillod, Aliette; Sirami, Clelia; Fahrig, Lenore; Martin, Jean-Louis; Baudry, Jacques; Bertrand, Colette; Bosch, Jordi; Brotons, Lluis; Burel, Francoise; Georges, Romain; Giralt, David; Marcos-Garcia, Maria A; Ricarte, Antonio; Siriwardena, Gavin; Batary, Peter	S1 Sample sites from Landscape configurational heterogeneity by small-scale agriculture, not crop diversity, maintains pollinators and plant reproduction in western Europe	2018	Figshare	NA	NA	NA	NA	NA	NA	nTime
421	4805	Hass, Annika Louise; Brachmann, Lara; Batary, Peter; Clough, Yann; Behling, Hermann; Tscharntke, Teja	Maize-dominated landscapes reduce bumblebee colony growth through pollen diversity loss	2019	JOURNAL OF APPLIED ECOLOGY	56	2	NA	294	304	WebOfScience	nPop
422	4822	Hauck M., Stark C.	Effects on landscape level	2010	Large-scale Livestock Grazing: A Management Tool for Nature Conservation	NA	NA	NA	273	346	NA	nPop
423	4842	Hauser, Martin	Floristisch-faunistische Untersuchung am Rheindamm zwischen Mainz und Ingelheim und Vorschlage zu seiner Pflege. 3. Die Wilbienenfauna (Hymenoptera: Apoidea) des Rheindammes zwischen Mainz und Ingelheim, mit Beifangen von Stechimmen (Hymenoptera: Aculeata) und Schwebfliegen (Diptera: Syrphidae).	1994	Fauna und Flora in Rheinland-Pfalz	7	2	NA	345	375	NA	nTime
424	4844	Hausmann, Sebastian Lars	Wild bee communities and pollination success at city trees. / Wildbienengesellschaften und Bestäubungserfolg an Stadtbäumen	2018	Sitzungsberichte der Gesellschaft Naturforschender Freunde zu Berlin N F	53	NA	NA	23	42	NA	nTime
425	4848	Hausmann S.L., Petermann J.S., Rolff J.	Wild bees as pollinators of city trees	2016	Insect Conservation and Diversity	9	2	NA	97	107	NA	nTime
426	4849	Hausotte, Maik	[Andrena fuscipes (KIRBY, 1802) in the Urban Area of Leipzig.]	2019	Mitteilungen Saechsischer Entomologen	38	130	NA	43	45	NA	nTime
427	4854	Haussler, Johanna; Sahlin, Ullrika; Baey, Charlotte; Smith, Henrik G.; Clough, Yann	Pollinator population size and pollination ecosystem service responses to enhancing floral and nesting resources	2017	ECOLOGY AND EVOLUTION	7	6	NA	1898	1908	NA	nPop
428	4889	Hedicke H.	Zur Nomenklatur der Pelzbienen. (Hym. Apid.) (5. Beitrag zur Kenntnis der Gattung Anthophora Latr.)	1942	Berliner entomologische Zeitschrift	1942	1-4	NA	214	216	NA	nDesign
429	4893	Hedtke, C.	Investigations on the pollination of sunflower (Helianthus annuus) by Apis mellifera and Bombus.	1996	Apidologie	27	4	NA	268	270	WebOfScience	nTime
430	4896	Hedtke, C.	The attractiveness of 5 cultivated crops to bees and a mixture of annual plants for flower visiting insects.	1996	Pszczelnicze Zeszyty Naukowe	40	2	NA	219	225	NA	nTime
431	4913	Heide, A. von der; Witt, R.	Aculeate colonization of sandy heaths and related biotypes as seen in the Pestruper Graberfeld, northwestern Lower Saxony.	1990	Drosera	90	1/2	NA	55	76	NA	nTime
432	4929	Heimbach F., Russ A., Schimmer M., Born K.	Large-scale monitoring of effects of clothianidin dressed oilseed rape seeds on pollinating insects in Northern Germany: implementation of the monitoring project and its representativeness	2016	Ecotoxicology	25	9	NA	1630	1647	NA	nPop
433	4955	Heinze, K	Reproductive conflict in insect societies	2004	ADVANCES IN THE STUDY OF BEHAVIOR, VOL 34	34	NA	NA	1	57	WebOfScience	nDesign
434	4979	Hembach, Jochen; Colln, Klaus	Die Hardt bei Birgel (Kr. Daun) im Interessenkonflikt zwischen Naturschutz- und Bauleitplanung. Eine Analyse anhand der Wildbienenfauna.	1995	Dendrocopos	22	NA	NA	112	125	NA	nTime
435	4980	Hembach, Jochen; Cölln, Klaus	[Contribution to the knowledge of the wild bee fauna of the Mosel valley (Hymenoptera, Apidae).] / Beitrag zur Kenntnis der Wildbienenfauna des Moseltales (Hymenoptera: Apidae)	1996	Dendrocopos	23	NA	NA	174	179	NA	nTime
436	4992	Henckel, H.; Dapper, H.	Bumble bees and other bees enter the jaws. Flower-ecological studies of snapdragon (Antirrhinum majus). / Hummeln und Bienen kriechen in den Rachen. Bluetenoekologiche Untersuchungen an Loewenmaeulern (Antirrhinum majus)	1983	Gb + Gw	83	49	NA	1256	1258	NA	nTime
437	4993	Hendrickx, Frederik; Maelfait, Jean-Pierre; Van Wingerden, Walter; Schweiger, Oliver; Speelmans, Marjan; Aviron, Stephanie; Augenstein, Isabel; Billeter, Regula; Bailey, Debra; Bukacek, Roman; Burel, Francoise; Diekoetter, Tim; Dirksen, Jolanda; Herzog, Felix; Liira, Jaan; Roubalova, Martina; Vandomme, Viki; Bugter, Rob	How landscape structure, land-use intensity and habitat diversity affect components of total arthropod diversity in agricultural landscapes	2007	JOURNAL OF APPLIED ECOLOGY	44	2	NA	340	351	WebOfScience	nTime
438	5010	Henning, Tilo; Weigend, Maximilian	Total Control - Pollen Presentation and Floral Longevity in Loasaceae (Blazing Star Family) Are Modulated by Light, Temperature and Pollinator Visitation Rates	2012	PLoS One	7	8	NA	e41121	Article No.: e41121	WebOfScience	nGeo
439	5011	Henning T., Mittelbach M., Ismail S.A., AcuÃ±a-Castillo R.H., Weigend M.	A case of behavioural diversification in male floral function â€“ the evolution of thigmonastic pollen presentation	2018	Scientific Reports	8	1	14018	NA	NA	Scopus	nPop
440	5014	Henry, Mickael; Becher, Matthias A.; Osborne, Juliet L.; Kennedy, Peter J.; Aupinel, Pierrick; Bretagnolle, Vincent; Brun, Francois; Grimm, Volker; Horn, Juliane; Requier, Fabrice	Predictive systems models can help elucidate bee declines driven by multiple combined stressors	2017	APIDOLOGIE	48	3	NA	328	339	NA	nPop
441	5015	Hensel, A.	Prosopis gerstaeckeri, eine muthmasslich neue Bienen Art.	1870	Berliner Entomologische Zeitschrift	xiv	NA	NA	185	190	WebOfScience	nPop
442	5057	Hermann, Mike	[Contribution to the aculeate fauna of East Frisia, Lower Saxony (Hymenoptera, Aculeata).]	2007	Drosera	1-2	NA	NA	49	58	WebOfScience	nTime
443	5077	Herrmann F., Westphal C., Moritz R.F.A., Steffan-Dewenter I.	Genetic diversity and mass resources promote colony size and forager densities of a social bee (Bombus pascuorum) in agricultural landscapes	2007	Molecular Ecology	16	6	NA	1167	1178	Scopus	nTime
444	5079	Herrmann, John D.; Haddad, Nick M.; Levey, Douglas J.	Testing the relative importance of local resources and landscape connectivity on Bombus impatiens (Hymenoptera, Apidae) colonies	2017	APIDOLOGIE	48	4	NA	545	555	NA	nGeo
445	5087	Herrmann, Mike	[Andrena synadelpha Perk. new for Baden-Wurttemberg (Hym., Apidae).]	1997	Mitteilungen Entomologischer Verein Stuttgart	32	NA	NA	38	38	WebOfScience	nPop
446	5088	Herrmann, Mike	Hylaeus tyrolensis, new for Germany (Hymenoptera, Apidae)	1998	Carolinea	56	0	NA	127	127	WebOfScience	nTime
447	5089	Herrmann, Mike	Locality persistence and longevity of bees (Osmia adunca, Hylaeus signatus).	2001	Bembix	14	NA	NA	33	36	NA	nTime
448	5090	Herrmann, Mike	New and rare bees and wasps from Germany (Hymenoptera: Apidae, Sphecidae, Vespidae).	2005	Mitteilungen Entomologischer Verein Stuttgart	40	1-2	NA	3	8	NA	nTime
449	5091	Herrmann, Mike	[Host specificity and habitats of the cuckoo bee Sphecodes ruficrus (Erichson 1835).]	2006	Mitteilungen Entomologischer Verein Stuttgart	41	1-2	NA	55	60	NA	nTime
450	5094	Herrmann, Mike	[Distribution expansion of the colletid bee (Colletes hederae) in Baden-Wurttemburg (Hymenoptera, Apidae) and the opening of an unusual nest habitat.]	2007	Mitteilungen Entomologischer Verein Stuttgart	42	1-2	NA	96	98	WebOfScience	nTime
451	5095	Herrmann, Mike	[The mason bee Osmia labialis in Germany (Hymenoptera, Apidae).] / Die Karst-Mauerbiene (Osmia labialis) in Deutschland (Hymenoptera, Apidae)	2010	Bembix	30	NA	NA	27	31	NA	nTime
452	5097	Herrmann, Mike; Klein, Eberhard	The Wollmatinger reed on Lake Constance - a nature conservation zone of European-wide importance	2005	Neujahrsblatt Herausgegeben von der Naturforschenden Gesellschaft in Zuerich	NA	NA	NA	431	437	WebOfScience	nPop
453	5098	Herrmann, Mike; Muller, Andreas	When the manure goes off - how many bees can live in a low-intensity farming agroecosystem (Hymenoptera, Apidae)? / Wenn die Gülle geht - Wieviele Bienen können in einer extensiv genutzten Agrarlandschaft leben (Hymenoptera, Apidae)?	1999	Mitteilungen der Naturforschenden Gesellschaft Schaffhausen	44	NA	NA	175	202	NA	nTime
454	5100	Herrmann, Mike; Tischendorf, Stefan	[Halictus pollinosus in Germany - a rediscovery after over 100 years (Hymenoptera, Apidae)?]	2000	Bembix	13	NA	NA	18	20	NA	nTime
455	5125	Herz A.	Alternative flowering crops as potential food sources for beneficial arthropods [BlÃ¼hende Alternativkulturen als potentielle, Nahrungsquelle fÃ¼r NÃ¼tzlinge]	2017	Journal fur Kulturpflanzen	69	3	NA	89	100	NA	nPop
456	5187	Hiller, Yvonne; Kraemer, Manfred	[Small animals, large trees: relation problems in fig wonderland?]	2011	BfN-Skripten	289	NA	NA	39	45	WebOfScience	nPop
457	5197	Hintermeier, H.	Schutzmassnahmen fur Hummeln. (Hymenoptera, Bombus).	1986	Articulata	2	8	NA	239	241	WebOfScience	nPop
458	5199	Hintermeier, H.; Hintermeier, M.	Bees, bumble bees and wasps in gardens and in the landscape. / Bienen, Hummeln, Wespen im Garten und in der Landschaft	1994	Bienen, Hummeln, Wespen im Garten und in der Landschaft.	NA	NA	NA	116 pp.	116 pp.	NA	nDesign
459	5205	Hirsch, Michaela; Wolters, Volkmar	Response of aculeate Hymenoptera to spatial features of an agricultural landscape.	2003	Journal for Nature Conservation (Jena)	11	3	NA	179	185	NA	nTime
460	5206	Hirsch, Michaela; Wolters, Volkmar	[The wild bees (Hymenoptera, Apidae) of Erda (Lahn-DiII hills area, central Hesse).] / Die Wildbienen (Hymenoptera, Apidae) der Gemarkung Erda (Lahn-Dill-Bergland, Mittelhessen)	2003	Hessische Faunistische Briefe	22	1-2	NA	28	36	NA	nTime
461	5207	Hirsch, M.; Pfaff, S.; Wolters, V.	Pollinators of Centaurea jacea (Asteraceae): Influence of surrounding matrix	2001	Zoology (Jena)	103	Supplement 3	NA	109	109	WebOfScience	nTime
462	5208	Hirsch, M; Pfaff, S; Wolters, V	The influence of matrix type on flower visitors of Centaurea jacea L.	2003	AGRICULTURE ECOSYSTEMS & ENVIRONMENT	98	1-3	NA	331	337	NA	nTime
463	5209	Hirsch M., Wolters V.	Diversity of wild bees in a mosaic landscape	2001	Verhandlungen der Gesellschaft fur Okologie	31	NA	NA	269	NA	NA	nTime
464	5210	Hirsch, M.; Wolters, V.	Impact of spatial isolation on flower visitors of Centaurea jacea (L. 1758).	2001	Peckiana	NA	1	NA	9	15	WebOfScience	nPop
465	5217	Hülsmann M., von Wehrden H., Klein A.-M., Leonhardt S.D.	Plant diversity and composition compensate for negative effects of urbanization on foraging bumble bees	2015	Apidologie	46	6	NA	760	770	NA	nTime
466	5224	Hochkirch, Axel; McGowan, Philip J. K.; van der Sluijs, Jeroen	Biodiversity reports need author rules	2014	NATURE	516	7530	NA	170	170	NA	nPop
467	5225	Hochkirch, Axel; Mertes, Tamara; Rautenberg, Julia	Conspecific flowers of Sinapis arvensis are stronger competitors for pollinators than those of the invasive weed Bunias orientalis	2012	NATURWISSENSCHAFTEN	99	3	NA	217	224	WebOfScience	nPop
468	5248	Hoffmann, Joerg	Diversity of wild flowers in grain crop fields of Europe	2012	WORKSHOP BIOLOGICAL DIVERSITY IN AGRICULTURAL LANDSCAPES	436	NA	NA	77	81	NA	nPop
469	5263	Hoffmann, Uta Sophie; Jauker, Frank; Diehl, Eva; Mader, Viktoria; Fiedler, Daniela; Wolters, Volkmar; Diekoetter, Tim	The suitability of sown wildflower strips as hunting grounds for spider-hunting wasps of the genus Trypoxylon depends on landscape context	2020	JOURNAL OF INSECT CONSERVATION	24	1	NA	125	131	NA	nPop
470	5276	Hofmann, Michaela M.; Fleischmann, Andreas	[The difficult Life of Wild Bees in Town and Country.]	2018	Jahrbuch des Vereins zum Schutz der Bergwelt	84	NA	NA	239	248	WebOfScience	nTime
471	5278	Hofmann, Michaela M.; Fleischmann, Andreas; Renner, Susanne S.	Foraging distances in six species of solitary bees with body lengths of 6 to 15 mm, inferred from individual tagging, suggest 150 m-rule-of-thumb for flower strip distances	2020	JOURNAL OF HYMENOPTERA RESEARCH	77	NA	NA	105	117	WebOfScience	nPop
472	5281	Hofmann, Michaela M.; Renner, Susanne S.	One-year-old flower strips already support a quarter of a city's bee species	2020	JOURNAL OF HYMENOPTERA RESEARCH	75	NA	NA	87	95	NA	nTime
473	5285	Hofmann M.M., Zohner C.M., Renner S.S.	Narrow habitat breadth and late-summer emergence increases extinction vulnerability in central european bees	2019	Proceedings of the Royal Society B: Biological Sciences	286	1898	20190316	NA	NA	Scopus	nPop
474	5290	Hofmann, Sylvia; Everaars, Jeroen; Schweiger, Oliver; Frenzel, Mark; Bannehr, Lutz; Cord, Anna F.	Modelling patterns of pollinator species richness and diversity using satellite image texture	2017	PLoS One	12	10	NA	e0185591	Article No.: e0185591	NA	nTime
475	5298	Hoiss B., Krauss J., Potts S.G., Roberts S., Steffan-Dewenter I.	Altitude acts as an environmental filter on phylogenetic composition, traits and diversity in bee communities	2012	Proceedings of the Royal Society B: Biological Sciences	279	1746	NA	4447	4456	Scopus	nTime
476	5299	Hoiss B., Krauss J., Steffan-Dewenter I.	Interactive effects of elevation, species richness and extreme climatic events on plant-pollinator networks	2015	Global Change Biology	21	11	NA	4086	4097	NA	nDesign
477	5321	Holzschuh, Andrea; Dormann, Carsten F.; Tscharntke, Teja; Steffan-Dewenter, Ingolf	Expansion of mass-flowering crops leads to transient pollinator dilution and reduced wild plant pollination	2011	PROCEEDINGS OF THE ROYAL SOCIETY B-BIOLOGICAL SCIENCES	278	1723	NA	3444	3451	NA	nTime
478	5322	Holzschuh, Andrea; Dormann, Carsten F.; Tscharntke, Teja; Steffan-Dewenter, Ingolf	Mass-flowering crops enhance wild bee abundance	2013	OECOLOGIA	172	2	NA	477	484	NA	nTime
479	5323	Holzschuh, Andrea; Dudenhoeffer, Jan-Hendrik; Tscharntke, Teja	Landscapes with wild bee habitats enhance pollination, fruit set and yield of sweet cherry	2012	BIOLOGICAL CONSERVATION	153	NA	NA	101	107	WebOfScience	nTime
480	5326	Holzschuh A., Steffan-Dewenter I., Tscharntke T.	Agricultural landscapes with organic crops support higher pollinator diversity	2008	Oikos	117	3	NA	354	361	NA	nTime
481	5338	Hopfenmueller, Sebastian	[Large population increase of the ivy bee Colletes hederae Schmidt & Westrich, 1993, in the Wuerzburg region. (Hymenoptera: Apoidea).]	2014	Nachrichtenblatt der Bayerischen Entomologen	63	3-4	NA	94	96	NA	nTime
482	5340	Hopfenmueller, Sebastian; Holzschuh, Andrea; Steffan-Dewenter, Ingolf	Effects of grazing intensity, habitat area and connectivity on snail-shell nesting bees	2020	BIOLOGICAL CONSERVATION	242	NA	NA	8406	8406	WebOfScience	nTime
483	5347	Hoppner, H.	Epeolus similis nov. sp.	1899	Entomologisches Nachrichtenblatt	xxv	NA	NA	355	p. 355	WebOfScience	nTime
484	5412	Hübner, Jörg; Cölln, Klaus	Hummelschweber und Dickkopffliegen (Diptera: Bombyliidae, Conopidae) von Gönnersdorf (Kr. Daun) mit einer Untersuchung zum Grad des Conopidenbefalls der Hummelart Bombus pascuorum (Scopoli, 1763). Beitrage zur Insektenfauna der Eifeldörfer 8.	1995	Dendrocopos	22	NA	NA	149	165	NA	nPop
485	5417	Hudewenz, Anika; Klein, Alexandra-Maria	Competition between honey bees and wild bees and the role of nesting resources in a nature reserve	2013	JOURNAL OF INSECT CONSERVATION	17	6	NA	1275	1283	WebOfScience	nTime
486	5419	Hudewenz, Anika; Klein, Alexandra-Maria; Scherber, Christoph; Stanke, Lea; Tscharntke, Teja; Vogel, Anja; Weigelt, Alexandra; Weisser, Wolfgang W.; Ebeling, Anne	Herbivore and pollinator responses to grassland management intensity along experimental changes in plant species richness	2012	BIOLOGICAL CONSERVATION	150	1	NA	42	52	WebOfScience	nTime
487	5422	Hudson, Lawrence N.; Newbold, Tim; Contu, Sara; Hill, Samantha L. L.; Lysenko, Igor; De Palma, Adriana; Phillips, Helen R. P.; Senior, Rebecca A.; Bennett, Dominic J.; Booth, Hollie; Choimes, Argyrios; Correia, David L. P.; Day, Julie; Echeverria-Londono, Susy; Garon, Morgan; Harrison, Michelle L. K.; Ingram, Daniel J.; Jung, Martin; Kemp, Victoria; Kirkpatrick, Lucinda; Martin, Callum D.; Pan, Y…	The PREDICTS database: a global database of how local terrestrial biodiversity responds to human impacts	2014	ECOLOGY AND EVOLUTION	4	24	NA	4701	4735	NA	nDesign
488	5477	Hummel M., Stein H., Siebert R.	Dr. Hummel and colleagues reply [6]	2006	New England Journal of Medicine	355	10	NA	1064	1065	Scopus	nPop
489	5495	HUSING J O	UTILIZABLE AND USEFUL INSECTS/ Nutzbare und nützliche Insekten	1968	FRITZSCHE, R., H. GEILER AND U. SEDLAC (EDITED BY). ANGEWANDTE ENTOMOLOGIE. (PRACTICAL ENTOMOLOGY). 778P. ILLUS. VEB GUSTAV FISCHER VERLAG: JENA, GERMANY. 1968	NA	NA	NA	497	510	WebOfScience	nPop
490	5520	Illies I., MÃ¼hlen W.	The foraging behaviour of honeybees and bumblebees on late blooming lime trees (Tilia spec) (Hymenoptera: Apidae)	2007	Entomologia Generalis	30	2	NA	155	165	Scopus	nTime
491	5536	Irsch W.	Hummeln - hast macht schlampig	2003	Biologie in Unserer Zeit	33	6	NA	351	NA	NA	nPop
492	5546	Ishii H.S., Kadoya E.Z.	Legitimate visitors and nectar robbers on Trifolium pratense showed contrasting flower fidelity versus co-flowering plant species: could motor learning be a major determinant of flower constancy by bumble bees?	2016	Behavioral Ecology and Sociobiology	70	3	NA	377	386	NA	nGeo
493	5566	Jacobi, Bernhard	[Record of the bee Stelis (Pseudostelis) signata (Latreille, 1809) in the border area of Lower Rhine lowland/Westphalian lowland (North Rhine-Westphalia).]	2013	Bembix	36	NA	NA	36	37	NA	nTime
494	5579	Jacobs-Jessen U.F.	Zur Orientierung der Hummeln und einiger anderer Hymenopteren	1959	Zeitschrift fÃ¼r Vergleichende Physiologie	41	6	NA	597	641	Scopus	nPop
495	5588	Jaeschke, G.	Die Zusammensetzung der Hummel- und Schmarotzerhummelfauna in Berlin-Pankow anhand von Totfunden (Hymenoptera: Apoidea: Bombus et Psithyrus).	1990	Novius	NA	NA	NA	211	212	NA	nTime
496	5596	Jakobsson A., Ã…gren J.	Distance to semi-natural grassland influences seed production of insect-pollinated herbs	2014	Oecologia	175	1	NA	199	208	NA	nGeo
497	5597	Jakobsson A., PadrÃ³n B.	Does the invasive Lupinus polyphyllus increase pollinator visitation to a native herb through effects on pollinator population sizes?	2014	Oecologia	174	1	NA	217	226	Scopus	nGeo
498	5599	Jakubzik, Andrea; Coelln, Klaus	Contribution to the fauna of Hymenoptera Aculeata of the Bausenberg/Niederzissen (Rhineland-Palatinate)/ Beitrag zur Kenntnis der Stechimmen (Hymenoptera, Aculeata) des Bausenbergs bei Niederzissen	2005	Dendrocopos	32	NA	NA	61	66	WebOfScience	nDesign
499	5601	Jakubzik, Andrea; Coelln, Klaus	Aculeate wasps and bees from a park-like garden in Bruchertseifen near Altenkirchen (Rhineland-Palatinate) (Hymenoptera Aculeata: Chrysididae, Mutillidae, Sapygidae, Tiphiidae, Vespidae, Pompilidae, Sphecidae, Apidae).	2010	Fauna und Flora in Rheinland-Pfalz	11	4	NA	1181	1197	NA	nTime
500	5617	Janke, Martina; Lueken, Dorothee J.; von der Ohe, Werner	Reference data project 2014-2015 for the assessment of control data	2018	Hazards of Pesticides to Bees	462	NA	NA	104	107	WebOfScience	nPop
501	5618	Janke, M.; Luken, D. J.; Ohe, W. von der	Reference data project 2014-2015 for the assessment of control data.	2018	Julius-Kuhn-Archiv	NA	462	NA	104	107	NA	nPop
502	5626	JanÅ¡ta P., KlaudisovÃ¡ A., VilÃ­movÃ¡ J., MalenovskÃ½ I.	Insect community on Jurinea cyanoides (Asteraceae), a plant species protected under NATURA 2000	2015	Biologia (Poland)	70	2	NA	252	267	NA	nTime
503	5653	Jauker B., Krauss J., Jauker F., Steffan-Dewenter I.	Linking life history traits to pollinator loss in fragmented calcareous grasslands	2013	Landscape Ecology	28	1	NA	107	120	NA	nTime
504	5654	Jauker F.	Bee body size and global change: Growing with the task?	2020	Global Change Biology	26	4	NA	1940	1941	NA	nPop
505	5657	Jauker, Frank; Diekoetter, Tim; Schwarzbach, Franziska; Wolters, Volkmar	Pollinator dispersal in an agricultural matrix: opposing responses of wild bees and hoverflies to landscape structure and distance from main habitat	2009	LANDSCAPE ECOLOGY	24	4	NA	547	555	NA	nTime
506	5658	Jauker, Frank; Jauker, Birgit; Grass, Ingo; Steffan-Dewenter, Ingolf; Wolters, Volkmar	Partitioning wild bee and hoverfly contributions to plant-pollinator network structure in fragmented habitats	2019	ECOLOGY	100	2	NA	2569	2569	WebOfScience	nTime
507	5659	Jauker, Frank; Peter, Franziska; Wolters, Volkmar; Diekoetter, Tim	Early reproductive benefits of mass-flowering crops to the solitary bee Osmia rufa outbalance post-flowering disadvantages	2012	BASIC AND APPLIED ECOLOGY	13	3	NA	268	276	NA	nTime
508	5673	Jensen A.M., Schamp B.S., Belleau A.	Evidence of temporal niche separation via low flowering time overlap in an old-field plant community	2019	Oecologia	NA	NA	NA	NA	NA	NA	nGeo
509	5680	Jentzsch, M.	Leaf-cutting bee nest in balcony flower boxes in the center of Halle-Neustadt (Hym.)	1993	Entomologische Nachrichten und Berichte	37	4	NA	256	256	WebOfScience	nTime
510	5697	Jeske H.	Viruses - Bumblebees - Tomatoes [Viren â€“ Hummeln â€“ Tomaten]	2016	Biologie in Unserer Zeit	46	6	NA	339	340	Scopus	nPop
511	5755	JÃ¼rgens A., GlÃ¼ck U., Aas G., DÃ¶tterl S.	Diel fragrance pattern correlates with olfactory preferences of diurnal and nocturnal flower visitors in Salix caprea (Salicaceae)	2014	Botanical Journal of the Linnean Society	175	4	NA	624	640	Scopus	nPop
512	5771	Juergens, Andreas; Glueck, Ulrike; Aas, Gregor; Doetterl, Stefan	Diel fragrance pattern correlates with olfactory preferences of diurnal and nocturnal flower visitors in Salix caprea (Salicaceae)	2014	BOTANICAL JOURNAL OF THE LINNEAN SOCIETY	175	4	NA	624	640	WebOfScience	nPop
513	5776	Juette, Tobias; Steinigeweg, Charlotte; Pistorius, Jens	Exposure by nesting material? - Investigation of potentially suitable methods for higher tier studies with solitary bees	2018	Hazards of Pesticides to Bees	462	NA	NA	164	169	WebOfScience	nTime
514	5777	Juillet N., Salzmann C.C., Scopece G.	Does facilitating pollinator learning impede deceptive orchid attractiveness? A multi-approach test of avoidance learning	2011	Plant Biology	13	4	NA	570	575	Scopus	nGeo
515	5790	Jung, G.	Wild bees in woodland: a case study in a storm-damaged area organized as a forest reserve in a spruce plantation in the Tubingen Schonbuch, in the fourth and fifth years.	1995	Wildbienen im Wald: Eine Fallstudie auf einer als Bannwald eingerichteten Wibke-Wurfflache an einem Fichtenstandort des Tubinger Schonbuchs im 4. und 5. Sukzessionsjahr.	NA	NA	NA	iv + 99 pp.	iv + 99 pp.	NA	nAccess
516	5798	Junker, Robert R.; Bluethgen, Nico	Dependency on floral resources determines the animals' responses to floral scents	2010	Plant Signaling & Behavior	5	8	NA	1014	1016	WebOfScience	nPop
517	5806	Junker, Robert R.; Hoecherl, Nicole; Bluethgen, Nico	Responses to olfactory signals reflect network structure of flower-visitor interactions	2010	JOURNAL OF ANIMAL ECOLOGY	79	4	NA	818	823	WebOfScience	nPop
518	5809	Junker, Robert R.; Lechleitner, Martin H.; Kuppler, Jonas; Ohler, Lisa-Maria	Interconnectedness of the Grinnellian and Eltonian Niche in Regional and Local Plant-Pollinator Communities	2019	FRONTIERS IN PLANT SCIENCE	10	NA	NA	1371	1371	WebOfScience	nGeo
519	5815	Junker R.R., BlÃ¼thgen N., Keller A.	Functional and phylogenetic diversity of plant communities differently affect the structure of flower-visitor interactions and reveal convergences in floral traits	2015	Evolutionary Ecology	29	3	9	437	450	Scopus	nTime
520	5835	Jutte, T.; Steinigeweg, C.; Pistorius, J.	Exposure by nesting material? - Investigation of potentially suitable methods for higher tier studies with solitary bees.	2018	Julius-Kuhn-Archiv	NA	462	NA	164	169	NA	nPop
521	5849	KADMON, R; SHMIDA, A; SELTEN, R	WITHIN-PLANT FORAGING BEHAVIOR OF BEES AND ITS RELATIONSHIP TO NECTAR DISTRIBUTION IN ANCHUSA-STRIGOSA	1991	ISRAEL JOURNAL OF BOTANY	40	4	NA	283	294	WebOfScience	nGeo
522	5868	Kaiser-Bunbury C.N., Mougal J., Whittington A.E., Valentin T., Gabriel R., Olesen J.M., BlÃ¼thgen N.	Ecosystem restoration strengthens pollination network resilience and function	2017	Nature	542	7640	NA	223	227	Scopus	nGeo
523	5869	Kaiser-Bunbury C.N., VÃ¡zquez D.P., Stang M., Ghazoul J.	Determinants of the microstructure of plant-pollinator networks	2014	Ecology	95	12	NA	3314	3324	NA	nGeo
524	5961	Kasparek, Max	The Cuckoo Bees of the Genus Stelis Panzer, 1806 in Europe, North Africa and the Middle East A Review and Identification Guide.	2015	Entomofauna	NA	NA	NA	1	144	NA	nTime
525	6027	Kehrberger, Sandra; Holzschuh, Andrea	Warmer temperatures advance flowering in a spring plant more strongly than emergence of two solitary spring bee species	2019	PLoS One	14	6	NA	e0218824	Article No.: e0218824	NA	nPop
526	6028	Kehrberger S., Holzschuh A.	How does timing of flowering affect competition for pollinators, flower visitation and seed set in an early spring grassland plant?	2019	Scientific Reports	9	1	15593	NA	NA	Scopus	nTime
527	6036	Keller A., Brandel A., Becker M.C., Balles R., Abdelmohsen U.R., Ankenbrand M.J., Sickel W.	Wild bees and their nests host Paenibacillus bacteria with functional potential of avail	2018	Microbiome	6	1	229	NA	NA	Scopus	nPop
528	6039	Keller, Alexander; McFrederick, Quinn S; Dharampal, Prarthana; Steffan, Shawn; Danforth, Bryan N; Leonhardt, Sara D	(More than) Hitchhikers through the network: The shared microbiome of bees and flowers.	2020	Current opinion in insect science	44	NA	NA	8	15	WebOfScience	nDesign
529	6053	Kendall L.K., Rader R., Gagic V., Cariveau D.P., Albrecht M., Baldock K.C.R., Freitas B.M., Hall M., Holzschuh A., Molina F.P., Morten J.M., Pereira J.S., Portman Z.M., Roberts S.P.M., Rodriguez J., Russo L., Sutter L., Vereecken N.J., Bartomeus I.	Pollinator size and its consequences: Robust estimates of body size in pollinating insects	2019	Ecology and Evolution	9	4	NA	1702	1714	NA	nPop
530	6058	Kennedy C.M., Lonsdorf E., Neel M.C., Williams N.M., Ricketts T.H., Winfree R., Bommarco R., Brittain C., Burley A.L., Cariveau D., Carvalheiro L.G., Chacoff N.P., Cunningham S.A., Danforth B.N., DudenhÃ¶ffer J.-H., Elle E., Gaines H.R., Garibaldi L.A., Gratton C., Holzschuh A., Isaacs R., Javorek S.K., Jha S., Klein A.M., Krewenka K., Mandelik Y., Mayfield M.M., Morandin L., Neame L.A., Otieno M…	A global quantitative synthesis of local and landscape effects on wild bee pollinators in agroecosystems	2013	Ecology Letters	16	5	NA	584	599	Scopus	nDesign
531	6070	Kerr J.T., Pindar A., Galpern P., Packer L., Potts S.G., Roberts S.M., Rasmont P., Schweiger O., Colla S.R., Richardson L.L., Wagner D.L., Gall L.F., Sikes D.S., Pantoja A.	Climate change impacts on bumblebees converge across continents	2015	Science	349	6244	NA	177	180	NA	nPop
532	6092	Kessler D., Baldwin I.T.	Back to the past for pollination biology	2011	Current Opinion in Plant Biology	14	4	NA	429	434	NA	nDesign
533	6140	KÃ¼hsel S., BlÃ¼thgen N.	High diversity stabilizes the thermal resilience of pollinator communities in intensively managed grasslands	2015	Nature Communications	6	NA	7989	NA	NA	Scopus	nTime
534	6214	Kitt, Matthias; Schulte, Tom; Burger, Ronald	First record of Lasioglossum griseolum (Morawitz, 1872) in Rhineland-Palatinate (Hymenoptera: Apidae).	2010	Fauna und Flora in Rheinland-Pfalz	11	4	NA	1215	1220	WebOfScience	nPop
535	6217	Klatt, Bjoern K.; Burmeister, Carina; Westphal, Catrin; Tscharntke, Teja; von Fragstein, Maximillian	Flower Volatiles, Crop Varieties and Bee Responses	2013	PLoS One	8	8	NA	e72724	Article No.: e72724	WebOfScience	nPop
536	6218	Klatt, Bjoern K.; Holzschuh, Andrea; Westphal, Catrin; Clough, Yann; Smit, Inga; Pawelzik, Elke; Tscharntke, Teja	Bee pollination improves crop quality, shelf life and commercial value	2014	PROCEEDINGS OF THE ROYAL SOCIETY B-BIOLOGICAL SCIENCES	281	1775	NA	32440	32440	NA	nGeo
537	6224	Klaus F., Bass J., Marholt L., MÃ¼ller B., Klatt B., Kormann U.	Hedgerows have a barrier effect and channel pollinator movement in the agricultural landscape	2015	Journal of Landscape Ecology(Czech Republic)	8	1	NA	22	31	NA	nTime
538	6229	Klausnitzer, Bernhard	Faunistic notes: 471. Bumble bees and parasitic bumble bees (Hym., Bombidae) in the swash zone on the Baltic coast (Darss) / Hummeln und Schmarotzerhummeln (Hym., Bombidae) in Spülsäumen an der Ostseeküste (Darß)	1993	Entomologische Nachrichten und Berichte	37	1	NA	57	59	NA	nTime
539	6233	Klaus, Siegfried; Christner, Arnulf; Dechant, Guenter	Breeding of European Bee-eater Merops apiaster in the Saale-Holzland District of Thuringen 2007-2012.	2013	Anzeiger des Vereins Thueringer Ornithologen	7	3	NA	333	340	NA	nPop
540	6234	Klausuitzer, B.	Nistkolonie von Andrena fulva Schrank im Stadtgebiet von Dresden (Hym.).	1976	Entomologische Nachrichten Dresden	20	6	NA	99	99	NA	nTime
541	6243	Kleijn D., Biesmeijer K., Dupont Y.L., Nielsen A., Potts S.G., Settele J.	Bee conservation: Inclusive solutions	2018	Science	360	6387	NA	389	390	Scopus	nDesign
542	6244	Kleijn D., Winfree R., Bartomeus I., Carvalheiro L.G., Henry M., Isaacs R., Klein A.-M., Kremen C., M'Gonigle L.K., Rader R., Ricketts T.H., Williams N.M., Lee Adamson N., Ascher J.S., BÃ¡ldi A., BatÃ¡ry P., Benjamin F., Biesmeijer J.C., Blitzer E.J., Bommarco R., Brand M.R., Bretagnolle V., Button L., Cariveau D.P., Chifflet R., Colville J.F., Danforth B.N., Elle E., Garratt M.P.D., Herzog F., H…	Delivery of crop pollination services is an insufficient argument for wild pollinator conservation	2015	Nature Communications	6	NA	7414	NA	NA	Scopus	nDesign
543	6246	Klein, Alexandra-Maria	Plant-pollinator interactions in changing environments	2011	BASIC AND APPLIED ECOLOGY	12	4	NA	279	281	WebOfScience	nDesign
544	6247	Klein, Alexandra-Maria	The Solitary Bees: Biology, Evolution, Conservation	2020	BASIC AND APPLIED ECOLOGY	43	NA	NA	76	76	WebOfScience	nDesign
545	6248	Klein, Alexandra-Maria; Boreux, Virginie; Bauhus, Juergen; Chappell, M. Jahi; Fischer, Joern; Philpott, Stacy M.	Forest Islands in an Agricultural Sea	2014	Global Forest Fragmentation	NA	NA	NA	79	95	NA	nPop
546	6255	Klein, Alexandra M.; Vaissiere, Bernard E.; Cane, James H.; Cunningham, Saul; Kremen, Claire; Tscharntke, Teja	The role of pollinators for global crop production/ Titel hat sich vermutlich geändert zu "Importance of pollinators in changing landscapes for world crops"	2007	Ecological Society of America Annual Meeting Abstracts	NA	NA	NA	NA	NA	WebOfScience	nDesign
547	6257	Klein A.-M.	Plant-pollinator interactions in changing environments	2011	Basic and Applied Ecology	12	4	NA	279	281	NA	nPop
548	6258	Klein A.-M., Boreux V., Fischer J.	Forest islands in an agricultural sea	2014	CABI	9781780642031	NA	NA	79	95	Scopus	nDesign
549	6264	Klein A.-M., Olschewski R., Kremen C.	The ecosystem service controversy: Is there sufficient evidence for a pollination paradox?	2008	GAIA	17	1	NA	12	16	Scopus	nDesign
550	6295	Klemm, M.	Man-made bee habitats in the anthropogenous landscape of central Europe - substitutes for threatened or destroyed riverine habitats?	1996	The conservation of bees.	NA	NA	NA	17	34	WebOfScience	nDesign
551	6296	Klemm, Matthias	Man-made bee habitats in the anthropogenous landscape of central Europe - substitutes for threatened or destroyed riverine habitats?	1996	Linnean Society Symposium Series; The conservation of bees	18	NA	NA	17	34	NA	nDesign
552	6297	Klemm, Matthias; Nunner, Andreas	[Anthophora quadrifasciata (Vill.) new for Baden-Wurttemberg (Hym. Apidae).]	1997	Mitteilungen Entomologischer Verein Stuttgart	32	NA	NA	37	38	WebOfScience	nTime
553	6315	KLOFT, W.; KUNKEL, H.; EHRHARDT, P.	Contribution to the fauna of middle Europe. (Homoptera : Aphididae) [English and Russian summ.]	1960	BEITR ENT	10	(1/2)	NA	161	168	WebOfScience	nPop
554	6325	KLUG M; BUENEMANN G	THE EFFICIENCY OF SOLITARY BEES AS POLLINATORS OF POME FRUITS II. INSECT-BORNE POLLEN / Die Leistungsfähigkeit solitärer Bienen als Bestäuber von Kernobstblüten: II. Der Pollen im Haarkleid der Bienen	1986	Gartenbauwissenschaft	51	1	NA	7	11	NA	nTime
555	6326	Klug, M.; Bunemann, G.	The potential of wild bees for the pollination of fruit trees.	1982	The biology of social insects. Proceedings of the Ninth Congress of the International Union for the Study of Social Insects, Boulder, Colorado, August 1982.	NA	NA	NA	34	35	NA	nGeo
556	6327	Klug, M.; Bunemann, G.	Pollination: wild bees as an alternative to the honeybee?	1983	Acta Horticulturae	139	NA	NA	59	64	NA	nPop
557	6334	KÃ¤mper W., Weiner C., KÃ¼hsel S., Storm C., Eltz T., BlÃ¼thgen N.	Evaluating the effects of floral resource specialisation and of nitrogen regulation on the vulnerability of social bees in agricultural landscapes	2017	Apidologie	48	3	NA	371	383	NA	nTime
558	6338	Knaebe, Silvio; Alscher, Annika; Classen, Christian; Exeler, Nina; Franke, Lea; Fricke, Julian; Frommberger, Make; Sorli Guerolas, Juan; Hecht-Rost, Sabine; Kimmel, Stefan; Klein, Olaf; Lueckmann, Johannes; Molitor, Claire; Peters, Britta; Schneider, Christof	Summary of an ICPPR Non-Apis workshop - Subgroup higher tier (bumble bees and solitary bees) with recommendations for a semi-field experimental design	2018	Hazards of Pesticides to Bees	462	NA	NA	142	145	WebOfScience	nDesign
559	6359	Knight, T. M.; Ashman, T. -L.; Bennett, J. M.; Burns, J. H.; Passonneau, S.; Steets, J. A.	Reflections on, and visions for, the changing field of pollination ecology	2018	ECOLOGY LETTERS	21	8	NA	1282	1295	NA	nPop
560	6361	KNOERZER, ALBERT	Bemerkenswerte Hymenopterenfunde in Stldbayern	1941	MITTEIL MUNCHNER ENT GES	31	(3)	NA	934	937	WebOfScience	nPop
561	6474	Koerner, Friedrich	[Red list of the bumblebees (Hymenoptera: Apidae: Bombus) of Thuringia. 2nd edition: 10/2000.]	2001	Naturschutzreport	18	NA	NA	195	197	NA	nTime
562	6486	Kohl, A.	The pollen-collecting behaviour of the honeybee (Apis mellifera L.) in the Taubergiessen nature reserve (Upper Rhine, Southwest Germany). / Das Pollensammelverhalten der Honigbiene (Apis mellifera L.) im Naturschutzgebiet Taubergiessen (Oberrhein, Südwestdeutschland)	1993	Zeitschrift fur Okologie und Naturschutz	2	3	NA	163	169	NA	nPop
563	6503	Kolb A.	Habitat fragmentation reduces plant fitness by disturbing pollination and modifying response to herbivory	2008	Biological Conservation	141	10	NA	2540	2549	Scopus	nPop
564	6536	Konzmann, Sabine; Kluth, Margareta; Karadana, Deniz; Lunau, Klaus	Pollinator effectiveness of a specialist bee exploiting a generalist plant-tracking pollen transfer by Heriades truncorum with quantum dots	2020	APIDOLOGIE	51	2	NA	201	211	WebOfScience	nTime
565	6549	Koppitz, Christian; Schubert, Lea F.; Jung, Michael; Schmid-Egger, Christian	New findings of Camptopoeum frontale (Fabricius, 1804) in Saxony-Anhalt, Germany (Hymenoptera, Apoidea, Panurginae)	2017	Ampulex	9	NA	NA	32	35	WebOfScience	nPop
566	6559	Kormann, Urs; Roesch, Verena; Batary, Peter; Tscharntke, Teja; Orci, Kirill Mark; Samu, Ferenc; Scherber, Christoph	Local and landscape management drive trait-mediated biodiversity of nine taxa on small grassland fragments	2015	DIVERSITY AND DISTRIBUTIONS	21	10	NA	1204	1217	WebOfScience	nTime
567	6562	Körner, Friedrich	[On a half hermaphrodite Pyrobombus soroeensis (Fabr. 1777) (Hymenoptera; Bombidae).] / Über einen Sagittalgynander bei der Distelhummel Pyrobombus soroeensis (Fabr. 1777) (Hymenoptera ; Bombidae)	1995	Abhandlungen und Berichte des Museums der Natur Gotha	18	NA	NA	101	107	NA	nTime
568	6566	Kornmilch, Johann-Christof	[Stelis minuta from Chelostoma fuliginosum.]	1995	Bembix	4	NA	NA	18	19	WebOfScience	nPop
569	6569	KorÃ¶si Ã., MarkÃ³ V., KovÃ¡cs-HostyÃ¡nszki A., Somay L., Varga Ã., Elek Z., Boreux V., Klein A.-M., FÃ¶ldesi R., BÃ¡ldi A.	Climate-induced phenological shift of apple trees has diverse effects on pollinators, herbivores and natural enemies	2018	PeerJ	2018	7	e5269	NA	NA	NA	nGeo
570	6577	Kotthoff, Ulrich	Some hymenoptera (Insecta) from the early miocene of the Randeck Maar (Swabian Alb, SW Germany)	2005	Stuttgarter Beitraege zur Naturkunde Serie B (Geologie und Palaeontologie)	NA	355	NA	1	25	WebOfScience	nPop
571	6588	Kovacs-Hostyanszki, Aniko; Espindola, Anahi; Vanbergen, Adam J.; Settele, Josef; Kremen, Claire; Dicks, Lynn V.	Ecological intensification to mitigate impacts of conventional intensive land use on pollinators and pollination	2017	ECOLOGY LETTERS	20	5	NA	673	689	NA	nPop
572	6589	Kovacs-Hostyanszki, Aniko; Foeldesi, Rita; Baldi, Andras; Endredi, Anett; Jordan, Ferenc	The vulnerability of plant-pollinator communities to honeybee decline: A comparative network analysis in different habitat types	2019	ECOLOGICAL INDICATORS	97	NA	NA	35	50	WebOfScience	nGeo
573	6594	KovÃ¡cs-HostyÃ¡nszki A., EspÃ­ndola A., Vanbergen A.J., Settele J., Kremen C., Dicks L.V.	Ecological intensification to mitigate impacts of conventional intensive land use on pollinators and pollination	2017	Ecology Letters	20	5	NA	673	689	Scopus	nDesign
574	6597	KovÃ¡cs-HostyÃ¡nszki A., Haenke S., BatÃ¡ry P., Jauker B., BÃ¡ldi A., Tscharntke T., Holzschuh A.	Contrasting effects of mass-flowering crops on bee pollination of hedge plants at different spatial and temporal scales	2013	Ecological Applications	23	8	NA	1938	1946	Scopus	nTime
575	6603	KÃ¼pper G., Schwammberger K.H.	Social parasitism in bumble bees (Hymenoptera, Apidae): observation of Psithyrus sylvestris in Bombus pratorum nests	1995	Apidologie	26	3	NA	245	254	Scopus	nTime
576	6607	Kraatz, Oliver	Digger wasps and bees in a dune landscape used as military training area in northwest Lower Saxony (Hymenoptera, Sphecidae, Apidae). / Grabwespen und Bienen eines militärisch genutzten Binnendünengeländes im Nordwesten Niedersachsens (Hymenoptera: Sphecidae, Apidae)	2005	Drosera	2	NA	NA	97	126	NA	nTime
577	6625	Kramer, Boris H.; Schaible, Ralf	Colony size explains the lifespan differences between queens and workers in eusocial Hymenoptera	2013	BIOLOGICAL JOURNAL OF THE LINNEAN SOCIETY	109	3	NA	710	724	NA	nPop
578	6639	Kratochwil, A.	Phenology of plants and flower-visiting insects (Hymenoptera, Lepidoptera, Diptera, Coleoptera) in fallow limestone grassland in Kaiserstuhl - remarks on the conservation of fallow grasslands as 'licence biotopes' for endangered invertebrates. / Zur Phänologie von Pflanzen und blütenbesuchenden Insekten (Hymenoptera, Lepidoptera, Diptera, Coleoptera) eines versaumten Halbtrockenrasens im Kaiserst…	1983	Beih. Veroff. Naturschutz Landschaftspflege Bad.-Wurtt.	34	NA	NA	57	108	NA	nTime
579	6645	KRATOCHWIL A	COMMUNITY STRUCTURE OF FLOWER-VISITING INSECTS IN DIFFERENT GRASSLAND TYPES IN SOUTHWESTERN GERMANY HYMENOPTERA APOIDEA LEPIDOPTERA DIPTERA	1989	Spixiana	12	3	NA	289	302	NA	nTime
580	6646	Kratochwil, A.	Erfassung von Blutenbesucherge-meinschaften verschiedener Rasengesellschaften im Naturschutzgebiet Taubergiessen (Oberrheinebene).	1989	Verhandlungen der Gesellschaft fuer Oekologie	17	NA	NA	701	711	NA	nTime
581	6648	KRATOCHWIL A; KLATT M	BEE SPECIES OF RUDERAL SITES IN THE CITY OF FREIBURG IN BREISGAU WEST GERMANY SUBMEDITERRANEAN ELEMENTS IN MOSAIC HABITATS WITH HIGH PERSISTENCE / Apoide Hymenopteren der Stadt Freiburg i. Br. - submediterrane Faunenelemente an Standorten kleinräumig hoher Persistenz	1989	Zoologische Jahrbuecher Abteilung fuer Systematik Oekologie und Geographie der Tiere	116	4	NA	379	389	NA	nTime
582	6693	Kraus, Manfred	[The earlier and present day distribution of the sand bee Andrena aberrans Eversmann, 1852 (=A. ratisbonensis Stockhert, 1924) in Bavaria.]	1998	Galathea	14	1	NA	31	43	NA	nDesign
583	6695	Kraus, Manfred; Wickl, Karl-Heinz	[How much does temperature increase of the last decade influence the distribution and abundance of the carpenter bee (Xylocopa violacea) in Bavaria? (Hymenoptera: Apidae).] / Wie stark beeinflusst die Temperaturerhöhung im letzten Jahrzehnt Verbreitung und Abundanz der Holzbiene (Xylocopa violacea) in Bayern? (Hymenoptera: Apida	2010	Galathea	26	4	NA	197	208	NA	nTime
584	6696	Kraus, Manfred; Wickl, Karl-Heinz	Bees and Wasps on the Japanese Spindle Tree (Euonymus japonicus Thunb.) with another Find of the Grass-carrying Wasp Isodontia mexicana (Saussure, 1867) in a Garden in Nuernberg (Hymenoptera: Apidae, Crabronidae, Sphecidae, Vespidae).	2018	Galathea	34	NA	NA	41	46	WebOfScience	nTime
585	6699	Krauss, Jochen; Alfert, Thomas; Steffan-Dewenter, Ingolf	Habitat area but not habitat age determines wild bee richness in limestone quarries	2009	JOURNAL OF APPLIED ECOLOGY	46	1	NA	194	202	WebOfScience	nTime
586	6715	Kreisch, W. F.	[Observations on artificial nesting aids for aculeate Hymenoptera in big city centres (Hym.)]	2000	Entomologische Nachrichten und Berichte	44	4	NA	229	235	NA	nPop
587	6716	Kreisch, W.; Schick, B.	Bevorzugt die Wildbiene Anthidium manicatum einige wenige Futterpflanzen?	1989	Mitteilungen der Pollichia	76	NA	NA	171	183	NA	nPop
588	6735	Krewenka, Kristin M.; Holzschuh, Andrea; Tscharntke, Teja; Dormann, Carsten F.	Landscape elements as potential barriers and corridors for bees, wasps and parasitoids	2011	BIOLOGICAL CONSERVATION	144	6	NA	1816	1825	NA	nTime
589	6736	Kreyer, D; Oed, A; Walther-Hellwig, K; Frankl, R	Are forests potential landscape barriers for foraging bumblebees? Landscape scale experiments with Bombus terrestris agg. and Bombus pascuorum (Hymenoptera, Apidae)	2004	BIOLOGICAL CONSERVATION	116	1	NA	111	118	NA	nTime
590	6737	Kreyling, Juergen	Winter climate change: a critical factor for temperate vegetation performance	2010	ECOLOGY	91	7	NA	1939	1948	NA	nPop
591	6761	Krimmer E., Martin E.A., Krauss J., Holzschuh A., Steffan-Dewenter I.	Size, age and surrounding semi-natural habitats modulate the effectiveness of flower-rich agri-environment schemes to promote pollinator visitation in crop fields	2019	Agriculture, Ecosystems and Environment	284	NA	106590	NA	NA	NA	nTime
592	6763	Krishnan, Anusha; Pramanik, Gautam Kumar; Revadi, Santosh V.; Venkateswaran, Vignesh; Borges, Renee M.	High Temperatures Result in Smaller Nurseries which Lower Reproduction of Pollinators and Parasites in a Brood Site Pollination Mutualism	2014	PLoS One	9	12	NA	e115118	Article No.: e115118	WebOfScience	nGeo
593	6766	Kristen, R.; Wolters, V.	Bumblebee diversity (Hymenoptera: Apidae) along a natural gradient of temperature in the montane zone	2001	Zoology (Jena)	103	Supplement 3	NA	109	109	NA	nTime
594	6786	Kropf M., Renner S.S.	Pollinator-mediated selfing in two deceptive orchids and a review of pollinium tracking studies addressing geitonogamy	2008	Oecologia	155	3	NA	497	508	Scopus	nPop
595	6794	Kruess, A; Tscharntke, T	Grazing intensity and the diversity of grasshoppers, butterflies, and trap-nesting bees and wasps	2002	CONSERVATION BIOLOGY	16	6	NA	1570	1580	WebOfScience	nTime
596	6798	KRUGER, E.	Routine flights of males in the genera Bombus and Psithyrus	1951	ZEITSCHR TIERPSYCHOL	8	(1)	NA	61	75	NA	nTime
597	6836	Kuchler, T.; Kettel, D.; Block, T.; Weiss, P.	"Syngenta Bienenweide" in the year of biodiversity: an initiative on maintaining biodiversity of bees.	2010	Julius-Kuhn-Archiv	NA	428	NA	66	66	NA	nPop
598	6849	Kuehn, J.; Hamm, A.; Schindler, M.; Wittmann, D.	Resource partitioning between the oligolectic leafcutter bee Megachile lapponica (Hymenoptera, Apiformes) and other visitors on flowers of Epilobium angustifolium (Onagraceae).	2006	Mitteilungen der Deutschen Gesellschaft fuer Allgemeine und Angewandte Entomologie	15	NA	NA	389	391	WebOfScience	nTime
599	6863	KUGLER H	POLLINATION OF ECHINOPS-RITRO	1980	Berichte der Deutschen Botanischen Gesellschaft	92	2-3	NA	637	644	WebOfScience	nGeo
600	6867	KUGLER, HANS	Blutenokologische Untersuch-ungen mit HummelnIX	1938	PLANTA	29	(1)	NA	47	66	WebOfScience	nPop
601	6873	Kuhlmann, M.	[New paleoarctic species of the bee genus Colletes Latr. with notes to additional species in the Old World (Hymenoptera: Apidae: Colletinae).]	2002	Linzer Biologische Beitraege	34	1	NA	743	770	WebOfScience	nPop
602	6880	Kuhlmann M., Else G.R., Dawson A., Quicke D.L.J.	Molecular, biogeographical and phenological evidence for the existence of three western European sibling species in the Colletes succinctus group (Hymenoptera: Apidae)	2007	Organisms Diversity and Evolution	7	2	NA	155	165	NA	nTime
603	6887	Kuhlmann, Michael	[The bee and wasp fauna (Hymenoptera Aculeata) found on metal-polluted grassy areas in the Bleikuhlen Nature Reserve near Blankenrode (Paderborn District).]	2001	Natur und Heimat	61	1	NA	17	23	NA	nTime
604	6927	Kuhn, J.; Hamm, A.; Schindler, M.; Wittmann, D.	Resource partitioning between the oligolectic leafcutter bee Megachile lapponica (Hymenoptera, Apiformes) and other visitors on flowers of Epilobium angustifolium (Onagraceae).	2006	Mitteilungen der Deutschen Gesellschaft fur allgemeine und angewandte Entomologie	15	NA	NA	389	391	NA	nTime
605	6965	Kunze H., Liede S.	Observations on pollination in Sarcostemma (Asclepiadaceae)	1991	Plant Systematics and Evolution	178	1-2	NA	95	105	NA	nGeo
606	6970	Kunz, Nadine; Dietzsch, Anke C.; Frommberger, Malte; Wirtz, Ina Patrizia; Staehler, Matthias; Frey, Eva; Illies, Ingrid; Dyrba, Winfried; Alkassab, Abdulrahim T.; Heimbach, Udo; Pistorius, Jens	Project ABO - Effects of oilseed rape from neonicotinoid-treated seed on commercially used pollinators (honeybees, bumblebees and solitary bees) in semi-field and field trials	2016	60 GERMAN PLANT PROTECTION CONFERENCE - SHORT PRESENTATIONS OF LECTURES AND POSTERS	454	NA	NA	143	144	WebOfScience	nPop
607	6972	Kunz, N.; Dietzsch, A.; Frommberger, M.; Wirtz, I.; Stahler, M.; Frey, E.; Illies, I.; Dyrba, W.; Alkassab, A.; Pistorius, J.	Neonicotinoids and bees: effects on honeybees, bumblebees and solitary bees in oilseed rape grown from Clothianidin-treated seed.	2014	Berichte aus dem Julius Kuhn-Institut	NA	177	NA	18	18	WebOfScience	nDesign
608	6973	Kunz, N.; Frommberger, M.; Dietzsch, A. C.; Wirtz, I. P.; Stahler, M.; Frey, E.; Illies, I.; Dyrba, W.; Alkassab, A.; Pistorius, J.	Neonicotinoids and bees: a large scale field study investigating residues and effects on honeybees, bumblebees and solitary bees in oilseed rape grown from clothianidin-treated seed [Conference poster].	2015	Julius-Kuhn-Archiv	NA	450	NA	155	158	WebOfScience	nPop
609	6974	Kunz, N.; Frommberger, M.; Pistorius, J.; Wirtz, I.	Effects of neonicotinoids on honeybees, bumblebees and solitary bees in oilseed rape cultivation: project ABO 2014.	2013	Berichte aus dem Julius Kuhn-Institut	NA	171	NA	14	14	WebOfScience	nDesign
610	6978	Küpper, Gertraud	[Wild bees (Hymenoptera, Apidae) in built up areas. A study on the bee fauna of the botanical garden of the Ruhr University Bochum.] / Wildbienen (Hymenoptera, Apidae) im Siedlungsbereich Eine Untersuchung der Bienenfauna im Botanischen Garten der Ruhr-Universität Bochum	1999	Natur und Heimat	59	2	NA	45	52	NA	nTime
611	6979	Kupper, Gertraud; Schwammberger, Karl-Heinz	Entwicklung von Psithyrus sylvestris (Lep.) in zwei Volkern von Bombus pratorum (L.) (Hymenoptera, Apidae).	1993	Zeitschrift fuer Angewandte Zoologie	79	2	NA	177	184	WebOfScience	nTime
612	6980	Kupper, Gertraud; Schwammberger, Karl-Heinz	Volksentwicklung und Sammelverhalten bei Bombus pratorum (L.) (Hymenoptera, Apidae).	1994	Zoologische Jahrbuecher Abteilung fuer Systematik Oekologie und Geographie der Tiere	121	2	NA	202	219	WebOfScience	nTime
613	6983	Kupper G., Schwammberger K.-H.	Colony development and foraging behaviour in Bombus pratorum L. - Hymenoptera, Apidae [Volksentwicklung und Sammelverhalten bei Bombus pratorum (L.) (Hymenoptera, Apidae)]	1994	Zoologische Jahrbucher: Abteilung fur Systematik, Okologie und Geographie der Tiere	121	2	NA	202	219	Scopus	nTime
614	7010	Kuttig, Klaus; Theunert, Reiner	[First record of Halictus scabiosae (Rossi 1790) (Hym: Apidae) in Lower Saxony.]	2004	Bembix	18	NA	NA	33	33	NA	nTime
615	7042	Lampeitl, F.; Schwarz, G.	How useful are bees for the apple yield?	1978	Obstbau	3	5	NA	148	149	WebOfScience	nPop
616	7077	Lange, Lutz	[Bombus semenoviellus in North Germany and other bumble bee species in the Steinburg district (Schleswig-Holstein).]	2008	Bembix	27	NA	NA	16	20	NA	nTime
617	7091	Lanner, Julia; Huchler, Katharina; Pachinger, Barbel; Sedivy, Claudio; Meimberg, Harald	Occurrence data gathered by citizen scientists displayed together with reports of Megachile sculpturalis found in literature and nature platforms from Germany [42,55], Italy [52] and Slovenia [45].	2020	Figshare	NA	NA	NA	NA	NA	WebOfScience	nGeo
618	7103	Larue, Anne-Amelie C.; Raguso, Robert A.; Junker, Robert R.	Experimental manipulation of floral scent bouquets restructures flower-visitor interactions in the field	2016	JOURNAL OF ANIMAL ECOLOGY	85	2	NA	396	408	WebOfScience	nTime
619	7119	Lattorff, H. Michael G.; Popp, Mario; Parsche, Susann; Helbing, Sophie; Erler, Silvio	Effective population size as a driver for divergence of an antimicrobial peptide (Hymenoptaecin) in two common European bumblebee species	2016	BIOLOGICAL JOURNAL OF THE LINNEAN SOCIETY	119	2	NA	299	310	WebOfScience	nTime
620	7150	Lecocq, Thomas; Harpke, Alexander; Rasmont, Pierre; Schweiger, Oliver	Integrating intraspecific differentiation in species distribution models: Consequences on projections of current and future climatically suitable areas of species	2019	DIVERSITY AND DISTRIBUTIONS	25	7	NA	1088	1100	WebOfScience	nDesign
621	7166	Le FÃ©on V., Henry M., Guilbaud L., Coiffait-Gombault C., DufrÃªne E., Kolodziejczyk E., Kuhlmann M., Requier F., VaissiÃ¨re B.E.	An expert-assisted citizen science program involving agricultural high schools provides national patterns on bee species assemblages	2016	Journal of Insect Conservation	20	5	NA	905	918	NA	nGeo
622	7178	LEHMANN, W.	Contributions to distribution and taxonomy of Halictus aeneidorsum Alfken [Ger. and Russ. summ.]	1964	BEITR ENTOMOL	14	(1/2)	NA	59	61	NA	nTime
623	7191	Leingaertner, Annette; Krauss, Jochen; Steffan-Dewenter, Ingolf	Elevation and experimental snowmelt manipulation affect emergence phenology and abundance of soil-hibernating arthropods	2014	ECOLOGICAL ENTOMOLOGY	39	4	NA	412	418	WebOfScience	nTime
624	7198	Leipnitz, M.	Kleine Mitteilungen. 87: Holzbienen: Xylocopa violacea L. u. Xylocopa valga Gerst. Eine Seltenheit oder nur ein Irrgast in unserem Raum?	1986	Mitteilungen Entomologischer Verein Stuttgart	21	NA	NA	89	89	NA	nDesign
625	7223	Leonhardt, Sara Diana; Gallai, Nicola; Alejandro Garibaldi, Lucas; Kuhlmann, Michael; Klein, Alexandra-Maria	Economic gain, stability of pollination and bee diversity decrease from southern to northern Europe	2013	BASIC AND APPLIED ECOLOGY	14	6	NA	461	471	WebOfScience	nPop
626	7239	Leonhardt S.D., Gallai N., Garibaldi L.A., Kuhlmann M., Klein A.-M.	Economic gain, stability of pollination and bee diversity decrease from southern to northern Europe	2013	Basic and Applied Ecology	14	6	NA	461	471	NA	nDesign
627	7253	Le Provost, Gaetane; Badenhausser, Isabelle; Violle, Cyrille; Requier, Fabrice; D'Ottavio, Marie; Roncoroni, Marilyn; Gross, Louis; Gross, Nicolas	Grassland-to-crop conversion in agricultural landscapes has lasting impact on the trait diversity of bees	2020	LANDSCAPE ECOLOGY	NA	NA	NA	NA	NA	WebOfScience	nGeo
628	7274	Levermann, Eva-Maria	Nesting strategies of the bee species Panurgus calcaratus (Scopoli, 1763) and Dasypoda hirtipes (Fabricius, 1793) (Hymenoptera: Apidae) with special reference to parasitism.	2000	Entomologische Zeitschrift	110	4	NA	106	111	WebOfScience	nTime
629	7275	Levermann, Eva-Maria; Bischoff, Inge; Wagner, Thomas	Species-specific foraging strategies of the syntopical and synchronous bees Panurgus calcaratus (SCOPOLI, 1763) and Dasypoda hirtipes (FABRICIUS), 1793 (Hymenoptera: Apidae)	2000	Beitraege zur Entomologie	50	1	NA	179	191	WebOfScience	nTime
630	7279	Lewis, GB; Stevenson, JH; Brasse, D; Oomen, PA	ICPBR 'Bee Protection Group' Sixth Symposium	1997	BEE WORLD	78	1	NA	46	51	WebOfScience	nPop
631	7337	Liebig, W. H.; Scholz, A.	Results of long-term studies on the hymenopterans of the Muskauer Heide (Hymenoptera: Aculeata part.) (Teil 3).	2018	Berichte der Naturforschenden Gesellschaft der Oberlausitz	26	NA	NA	3	22	NA	nTime
632	7338	Liebig, Wolf-Harald	[On the hymenopteran fauna of the Muskauer Heide (Hymenoptera, Aculeata).]	2006	Berichte der Naturforschenden Gesellschaft Oberlausitz	14	NA	NA	31	52	NA	nTime
633	7395	Lippok, B; Renner, SS	Pollination of Nuphar (Nymphaeaceae) in Europe: flies and bees rather than Donacia beetles	1997	PLANT SYSTEMATICS AND EVOLUTION	207	3-4	NA	273	283	WebOfScience	nTime
634	7403	Lissak, Wolfgang	[136. Xylocopa violacea Linnaeus 1758 (Hym., Apidae) at Kirchheim u. T.]	2003	Mitteilungen Entomologischer Verein Stuttgart	38	1	NA	41	41	NA	nTime
635	7414	Liu C.-Q., Huang S.-Q.	Floral divergence, pollinator partitioning and the spatiotemporal pattern of plant-pollinator interactions in three sympatric Adenophora species	2013	Oecologia	173	4	NA	1411	1423	Scopus	nGeo
636	7446	Loehr, Paul-Walter	[Aculeate hymenopterans (Hymenoptera: Apidae, Chrysididae, Pompilidae, Sphecidae and Vespidae) from a natural garden in lower Vogelsberg. Supplement.]	2008	Hessische Faunistische Briefe	27	1	NA	8	9	WebOfScience	nTime
637	7447	Löhr, Paul-Walter	[Brethsfeld pond - observations and studies at a small pond in the Lower Vogelsberg.] / Der Brethsfeldteich - Beobachtungen und Untersuchungen an einem Kleingewässer im Vorderen Vogelsberg	2014	Beitraege zur Naturkunde in Osthessen	51	NA	NA	35	62	NA	nTime
638	7498	Lott, D.	Classified records. Diptera, Hymenoptera & Coleoptera.	1986	Heritage	NA	NA	NA	18	19	WebOfScience	nGeo
639	7501	Loukola, Olli J.; Gatto, Elia; Hijar-Islas, Ana C.; Chittka, Lars	Selective interspecific information use in the nest choice of solitary bees	2020	ANIMAL BIOLOGY	70	2	NA	215	225	NA	nGeo
640	7511	LÃ³pez-Uribe M.M., Soro A., Jha S.	Conservation genetics of bees: advances in the application of molecular tools to guide bee pollinator conservation	2017	Conservation Genetics	18	3	NA	501	506	NA	nDesign
641	7512	LÃ¼scher G., Jeanneret P., Schneider M.K., Hector A., Arndorfer M., BalÃ¡zs K., BÃ¡ldi A., Bailey D., Choisis J.-P., Dennis P., Eiter S., Elek Z., Fjellstad W., Gillingham P.K., Kainz M., KovÃ¡cs-HostyÃ¡nszki A., HÃ¼lsbergen K.-J., Paoletti M.G., Papaja-HÃ¼lsbergen S., Sarthou J.-P., Siebrecht N., Wolfrum S., Herzog F.	Strikingly high effect of geographic location on fauna and flora of European agricultural grasslands	2015	Basic and Applied Ecology	16	4	NA	281	290	Scopus	nTime
642	7513	LÃ¼scher G., Jeanneret P., Schneider M.K., Turnbull L.A., Arndorfer M., BalÃ¡zs K., BÃ¡ldi A., Bailey D., Bernhardt K.G., Choisis J.-P., Elek Z., Frank T., Friedel J.K., Kainz M., KovÃ¡cs-HostyÃ¡nszki A., Oschatz M.-L., Paoletti M.G., Papaja-HÃ¼lsbergen S., Sarthou J.-P., Siebrecht N., Wolfrum S., Herzog F.	Responses of plants, earthworms, spiders and bees to geographic location, agricultural management and surrounding landscape in European arable fields	2014	Agriculture, Ecosystems and Environment	186	NA	NA	124	134	NA	nTime
643	7517	LÃ¼thje E.	Pollen, fungi, parasites - A domicile of the mason bees [Pollen, pilze, parasiten - Ein domizil der mauerbiene]	2011	Mikrokosmos	100	6	NA	343	350	Scopus	nDesign
644	7522	Luck, Gary W.; Harrington, Richard; Harrison, Paula A.; Kremen, Claire; Berry, Pam M.; Bugter, Rob; Dawson, Terence P.; de Bello, Francesco; Diaz, Sandra; Feld, Christian K.; Haslett, John R.; Hering, Daniel; Kontogianni, Areti; Lavorel, Sandra; Rounsevell, Mark; Samways, Michael J.; Sandin, Leonard; Settele, Josef; Sykes, Martin T.; van den Hove, Sybille; Vandewalle, Marie; Zobel, Martin	Quantifying the Contribution of Organisms to the Provision of Ecosystem Services	2009	BIOSCIENCE	59	3	NA	223	235	NA	nPop
645	7537	Lueckmann, Johannes	[Stenoria analis (Schaum, 1859) (Coleoptera: Meloidae): monitoring of the distribution in Germany and European countries by records of the silk bee Colletes hederae Schmidt & Westrich, 1993 (Hymenoptera: Colletidae).]	2009	Bembix	29	NA	NA	36	39	WebOfScience	nDesign
646	7548	Luescher, Gisela; Jeanneret, Philippe; Schneider, Manuel K.; Turnbull, Lindsay A.; Arndorfer, Michaela; Balazs, Katalin; Baldif, Andras; Bailey, Debra; Bernhardt, Karl G.; Choisis, Jean-Philippe; Eleki, Zoltan; Frank, Thomas; Friedel, Juergen K.; Kainz, Maximilian; Kovacs-Hostyanszki, Aniko; Oschatz, Marie-Louise; Paoletti, Maurizio G.; Papaja-Huelsbergen, Susanne; Sarthou, Jean-Pierre; Siebrecht…	Responses of plants, earthworms, spiders and bees to geographic location, agricultural management and surrounding landscape in European arable fields	2014	AGRICULTURE ECOSYSTEMS & ENVIRONMENT	186	NA	NA	124	134	NA	nTime
647	7549	Luescher, Gisela; Nemecek, Thomas; Arndorfer, Michaela; Balazs, Katalin; Dennis, Peter; Fjellstad, Wendy; Friedel, Juergen K.; Gaillard, Gerard; Herzog, Felix; Sarthou, Jean-Pierre; Stoyanova, Siyka; Wolfrum, Sebastian; Jeanneret, Philippe	Biodiversity assessment in LCA: a validation at field and farm scale in eight European regions	2017	INTERNATIONAL JOURNAL OF LIFE CYCLE ASSESSMENT	22	10	NA	1483	1492	NA	nDesign
648	7582	Lunau, Klaus	[Colour preferences of flower visitors.]	1998	Verhandlungen Westdeutscher Entomologentag	1997	NA	NA	117	122	NA	nTime
649	7601	Lunau K., Unseld K., Wolter F.	Visual detection of diminutive xoral guides in the bumblebee bombus terrestris and in the honeybee apis mellifera	2009	Journal of Comparative Physiology A: Neuroethology, Sensory, Neural, and Behavioral Physiology	195	12	NA	1121	1130	NA	nPop
650	7623	Luo, Z.; Zhang, D.; Renner, S. S.	Why two kinds of stamens in buzz-pollinated flowers? Experimental support for Darwin's division-of-labour hypothesis	2008	FUNCTIONAL ECOLOGY	22	5	NA	794	800	WebOfScience	nGeo
651	7645	LÃ¡zaro A., Jakobsson A., Totland Ã˜.	How do pollinator visitation rate and seed set relate to species' floral traits and community context?	2013	Oecologia	173	3	NA	881	893	NA	nGeo
652	7649	Maassen, Genevieve; Schindler, Matthias	The bee (Hymenoptera, Apiformes) community of an abandoned gravel pit in the Zuelpicher Borde (Rhein-Erft-Kreis, North Rhine-Westphalia).	2017	Decheniana	170	NA	NA	144	155	WebOfScience	nTime
653	7651	Maccagnani B., Veromann E., Ferrari R., Boriani L., Boecking O.	Agroecosystem design supports the activity of pollinator networks	2020	Entomovectoring for Precision Biocontrol and Enhanced Pollination of Crops	NA	NA	NA	1	17	NA	nPop
654	7664	MADER D	LOCAL SUBSTRATE SELECTION AND CHOICE OF ROCK SPECIFIC SITES FOR POSITION OF NEST BURROWS OF THE SOLITARY BEE COLLETES-DAVIESANUS HYMENOPTERA COLLETIDAE / Lokale Substratselektion und Auswahl gesteinsspezifischer Standorte zur Anlage von Nestbauten der solitären Urbiene Colletes daviesanus	1982	Zoologische Jahrbuecher Abteilung fuer Systematik Oekologie und Geographie der Tiere	109	4	NA	521	544	NA	nTime
655	7666	MADER D	CONTRIBUTIONS TO STRATIBOUND POSITION OF NEST BURROWS OF THE SOLITARY BEE COLLETES-DAVIESANUS HYMENOPTERA COLLETIDAE IN THE BUNTSANDSTEIN OF THE SOLLING AND THE DOGGER AROUND THE DEISTER WEST GERMANY / Beitrage zur Substratgebundenheit von Nestbauten der solitaren Urbiene Colletes daviesanus (Hymenoptera: Colletidae) im Buntsandstein des Solling und im Dogger der Deisterumgebung	1985	Zoologische Jahrbuecher Abteilung fuer Systematik Oekologie und Geographie der Tiere	112	4	NA	495	523	NA	nTime
656	7667	Mader, D.	Stratibound construction of nest burrows of the solitary bee Colletes daviesanus (Hymenoptera: Colletidae).	1985	Mitteilungen der Deutschen Gesellschaft fuer Allgemeine und Angewandte Entomologie	4	4-6	NA	233	235	NA	nPop
657	7669	Mader, Detlef	Substratgebundene Anlage von Nestbauten der solitaren Urbiene Colletes daviesanus im Mittleren Buntsandstein von Ostthuringen.	1992	Beitrage zu Palaookologie und Palaoenvironment des Buntsandsteins sowie ausgewahlte Bibliographie von Buntsandstein und Keuper in Thuringen, Franken und Umgebung.	NA	NA	NA	409	444	WebOfScience	nPop
658	7670	Mader, Detlef	Geology, substrate formations, substrate provinces and long-term population dynamics of the nesting sites of the recent silk bee Colletes daviesanus in the Eifel in Germany. / Geologie, Substratformationen, Substratprovinzen und langfristige Populationsdynamik der Niststandorte der rezenten Seidenbiene Colletes daviesanus in der Eifel	1998	Dendrocopos	25	2	NA	143	186	NA	nTime
659	7671	Mader, Detlef	[Geological and biological entomological ecology of recent silk bees Colletes. Part 1. Entomological ecology of nest building and nest substrate of the silk bee Colletes daviesanus and other recent solitary wild bees and wasps in Buntsanstein, Rotliegend, Keuper, Liassic, Dogger, Tertiary and Quaternary.] / Geologische und biologische Entomoökologie der rezenten Seidenbiene Colletes. Entomoökolog…	1999	[Geological and biological entomological ecology of recent silk bees Colletes. Part 1. Entomological ecology of nest building and nest substrate of the silk bee Colletes daviesanus and other recent solitary wild bees and wasps in Buntsanstein, Rotliegend, Keuper, Liassic, Dogger, Tertiary and Quaternary.].	NA	NA	NA	i	xliii, 1-807	NA	nPop
660	7672	Mader, Detlef	Renting of nest burrows of the silk bee Colletes daviesanus by the mason bee Osmia adunca and other solitary bees and wasps in Eifel, Saar area and Palatinate in Germany. / Einmietung der Mauerbiene Osmia adunca und anderer solitärer Wildbienen und Wespen in Nestbauten der Seidenbiene Colletes daviesanus in Eifel, Saarland und Pfalz	1999	Dendrocopos	26	2	NA	170	215	NA	nDesign
661	7673	Mader, Detlef	Nesting sites of small sweat bees (Halictidae) and/or digger wasps (Sphecidae) in Eifel, Saarland and Palatinate in Germany.	2001	Dendrocopos	28	NA	NA	114	129	WebOfScience	nTime
662	7712	Maidhof A.	Birthwort and arum - Plants with unusual pollination mechanism: Floral biological comparison of two kettle-trap flowers [Osterluzei und aronstab - Pflanzen mit ausgefallenem bestÃ¤ ubungsmechanismus blÃ¼tenbiologischer vergleich zweier kesselfallenblumen]	2011	Mikrokosmos	100	5	NA	286	291	Scopus	nPop
663	7734	Malfi R.L., Crone E., Williams N.	Demographic benefits of early season resources for bumble bee (B. vosnesenskii) colonies	2019	Oecologia	191	2	NA	377	388	Scopus	nGeo
664	7751	Mandery, Klaus	[A new sand bee for Bavaria and Middle Franconia, Andrena florivaga Eversmann 1852.]	1999	Galathea	15	4	NA	157	164	NA	nPop
665	7753	Mandery, Klaus	[18 bumblebee species in a Franconian mixed beech forest (Hymenoptera: Apidae: Bombus).]	2001	Galathea	17	4	NA	181	188	WebOfScience	nTime
666	7755	Mandery, Klaus	The Long-Horned Malva Bee Eucera macroglossa ILLIGER, 1806, in Danube-Isar/ Huegelland - unique in Bavaria (Hymenoptera Aculeata). Die Malven-Langhornbiene Eucera macroglossa ILLIGER, 1806, im Donau-Isar-Hügelland - einzigartig in Bayern (Hymenoptera Aculeata).	2014	Facetta	26	NA	NA	28	34	WebOfScience	nPop
667	7758	Mandery, Klaus; Mueller, Marion	Wild Bees and the Insect Decline A Contribution to a possible Countermeasure from the District of Rhoen.	2018	Galathea	34	NA	NA	17	26	NA	nTime
668	7799	Marini, Lorenzo; Ockinger, Erik; Bergman, Karl-Olof; Jauker, Birgit; Krauss, Jochen; Kuussaari, Mikko; Poyry, Juha; Smith, Henrik G.; Steffan-Dewenter, Ingolf; Bommarco, Riccardo	Contrasting effects of habitat area and connectivity on evenness of pollinator communities	2014	ECOGRAPHY	37	6	NA	544	551	NA	nDesign
669	7807	Markowsky, H.	Einige seltenere Bienen aus der Umgebung Berlins, die ich im Jahre 1936 erbeutete (Hym. Apid,).	1945	Mitteilungen der Deutschen Entomologischen Gesellschaft	9	NA	NA	65	66	NA	nTime
670	7825	Martin, Emily A.; Dainese, Matteo; Clough, Yann; Baldi, Andras; Bommarco, Riccardo; Gagic, Vesna; Garratt, Michael P. D.; Holzschuh, Andrea; Kleijn, David; Kovacs-Hostyanszki, Aniko; Marini, Lorenzo; Potts, Simon G.; Smith, Henrik G.; Al Hassan, Diab; Albrecht, Matthias; Andersson, Georg K. S.; Asis, Josep D.; Aviron, Stephanie; Balzan, Mario, V; Banos-Picon, Laura; Bartomeus, Ignasi; Batary, Pet…	The interplay of landscape composition and configuration: new pathways to manage functional biodiversity and agroecosystem services across Europe	2019	ECOLOGY LETTERS	22	7	NA	1083	1094	WebOfScience	nDesign
671	7827	Martinez-Harms, Jaime; Hadar, Ravit; Marquez, Natalia; Menzel, Randolf; Shmida, Avi; Stavenga, Doekele G.; Vorobyev, Misha	Enhanced UV-Reflection Facilitated a Shift in the Pollination System of the Red Poppy, Papaver rhoeas (Papaveraceae)	2020	PLANTS-BASEL	9	8	NA	927	927	WebOfScience	nPop
672	7892	Matias D.M.S., Leventon J., Rau A.-L., Borgemeister C., von Wehrden H.	A review of ecosystem service benefits from wild bees across social contexts	2017	Ambio	46	4	NA	456	467	NA	nPop
673	7940	Mauss, Volker; Schindler, Matthias	[Records of bees and wasps in the district of Nordfriesland, Schleswig-Holstein (Chrysididae, Apidae, "Sphecidae", Pompilidae, Vespidae).]	1998	Bombus	3	32-34	NA	134	136	NA	nTime
674	7941	Mauss, Volker; Schroeder, Stefan; Botta, Christiane	[Investigations on the altitudinal distribution of bees and social wasps in the Arber massif of the Bavarian Forest with comments on the occurrence of solitary aculeate species. (Hymenoptera: "Sphecidae", Apidae, Pompilidae, Vespidae).] / Untersuchungen zur Höhenverbreitung von Hummeln und sozialen Faltenwespen im Arbergebiet des Bayerischen Waldes mit Anmerkungen zum Vorkommen solitärer Stechimm…	2000	Nachrichtenblatt der Bayerischen Entomologen	49	3-4	NA	71	79	NA	nTime
675	7987	McAulay M.K., Killingsworth S.Z., Forrest J.R.K.	Understanding pollen specialization in mason bees: a case study of six species	2020	Oecologia	NA	NA	NA	NA	NA	NA	nPop
676	8016	Meer, M. van der; Luscher, G.; Kay, S.; Jeanneret, P.	What evidence exists on the impact of agricultural practices in fruit orchards on biodiversity indicator species groups? A systematic map protocol.	2017	Environmental Evidence	6	14	NA	(30 May 2017)	(30 May 2017)	NA	nDesign
677	8029	Meindl G.A., Bain D.J., Ashman T.-L.	Edaphic factors and plant-insect interactions: Direct and indirect effects of serpentine soil on florivores and pollinators	2013	Oecologia	173	4	NA	1355	1366	Scopus	nGeo
678	8165	Mesquita-Neto, Jose N.; Bluethgen, Nico; Schlindwein, Clemens	Flowers with poricidal anthers and their complex interaction networks-Disentangling legitimate pollinators and illegitimate visitors	2018	FUNCTIONAL ECOLOGY	32	10	NA	2321	2332	WebOfScience	nGeo
679	8180	Meyer B., Gaebele V., Steffan-Dewenter I.D.	Patch size and landscape effects on pollinators and seed set of the horseshoe vetch, Hippocrepis comosa, in an agricultural landscape of central Europe	2007	Entomologia Generalis	30	2	NA	173	185	Scopus	nTime
680	8181	Meyer, Birgit; Steffan-Dewenter, Ingolf	Drivers of pollinator loss - a case study from Germany.	2010	Atlas of biodiversity risk.	NA	NA	NA	176	177	NA	nTime
681	8189	Meyer, R.	Apidae-Sphecodinae.	1920	Archiv fuer Naturgeschichte Berlin	85	1 & 2	NA	79	242	WebOfScience	nTime
682	8190	Meyer, R.	Zur Bienengattung Sphecodes.	1925	Archiv fuer Naturgeschichte Berlin	90	(1924)	NA	1	12	NA	nTime
683	8264	Milet-Pinheiro, Paulo; Ayasse, Manfred; Schlindwein, Clemens; Dobson, Heidi E. M.; Doetterl, Stefan	Host location by visual and olfactory floral cues in an oligolectic bee: innate and learned behavior	2012	BEHAVIORAL ECOLOGY	23	3	NA	531	538	NA	nPop
684	8267	Milet-Pinheiro, Paulo; Herz, Kerstin; Doetterl, Stefan; Ayasse, Manfred	Host choice in a bivoltine bee: how sensory constraints shape innate foraging behaviors	2016	BMC ECOLOGY	16	NA	NA	20	20	NA	nPop
685	8279	Miller-Struttmann N.E., Galen C.	High-altitude multi-taskers: bumble bee food plant use broadens along an altitudinal productivity gradient	2014	Oecologia	176	4	NA	1033	1045	Scopus	nGeo
686	8286	Miotk, Peter	The naturalized garden. A refuge for animals? First results	1996	Zoologischer Anzeiger	235	1-2	NA	101	116	WebOfScience	nTime
687	8298	Mitesser, O.; Weissel, N.; Strohm, E.; Poethke, H. J.	Optimal investment allocation in primitively eusocial bees: a balance model based on resource limitation of the queen	2007	INSECTES SOCIAUX	54	3	NA	234	241	WebOfScience	nPop
688	8306	Mittelbach M., Yurkov A.M., Stoll R., Begerow D.	Inoculation order of nectar-borne yeasts opens a door for transient species and changes nectar rewarded to pollinators	2016	Fungal Ecology	22	NA	NA	90	97	Scopus	nPop
689	8309	MÃ¼ller A., Kuhlmann M.	Pollen hosts of western palaearctic bees of the genus Colletes (Hymenoptera: Colletidae): The Asteraceae paradox	2008	Biological Journal of the Linnean Society	95	4	NA	719	733	NA	nPop
690	8335	Moczar, M.	Faunenkatalog der Hummeln (Bombus Latr.) (Cat. Hym. IV). [In Magyar with German summary.]	1953	Folia Entomologica Hungarica NS	6	NA	NA	197	228	NA	nTime
691	8340	Moenen, Rosita	Observations on the ivy-bee (Hymenoptera: Apidae)	2005	Entomologische Berichten (Amsterdam)	65	5	NA	145	148	NA	nGeo
692	8383	Morawitz	[Title unknown.]	1872	Verhandlungen der Zoologisch botanischen Wien	xxii	NA	NA	Unpaginated	Unpaginated	NA	nTime
693	8392	MORGNER, F	PROPAGATING BUMBLE-BEES (BOMBUS SPP) AND LEAF-CUTTING BEES (MEGACHILE-ROTUNDATA) AND THEIR USE IN POLLINATING SMALL MULTIPLICATION UNITS	1973	ZEITSCHRIFT FUR PFLANZENZUCHTUNG-JOURNAL OF PLANT BREEDING	70	3	NA	246	258	WebOfScience	nPop
694	8475	Moritz, Robin F. A.; Dietemann, Vincent; Crewe, Robin	Determining colony densities in wild honeybee populations (Apis mellifera) with linked microsatellite DNA markers	2008	JOURNAL OF INSECT CONSERVATION	12	5	NA	455	459	WebOfScience	nPop
695	8494	MORSE D H	SIZE RELATED FORAGING DIFFERENCES OF BUMBLE BEE WORKERS	1978	Ecological Entomology	3	3	NA	189	192	WebOfScience	nTime
696	8496	MORSE D H	MODIFICATION OF BUMBLE BEE FORAGING THE EFFECT OF MILKWEED ASCLEPIAS-SYRIACA POLLINIA	1981	Ecology (Washington D C)	62	1	NA	89	97	WebOfScience	nGeo
697	8498	MORSE D H	THE TURNOVER OF MILKWEED ASCLEPIAS-SYRIACA POLLINIA ON BUMBLE BEES BOMBUS-SPP AND IMPLICATIONS FOR OUTCROSSING	1982	Oecologia (Berlin)	53	2	NA	187	196	WebOfScience	nPop
698	8500	MORSE D H	INFLORESCENCE CHOICE AND TIME ALLOCATION BY INSECTS FORAGING ON MILKWEED ASCLEPIAS-SYRIACA	1986	Oikos	46	2	NA	229	236	WebOfScience	nPop
699	8547	Mueller A.L., BiertÃ¼mpfel A., Friedritz L., Power E.F., Wright G.A., Dauber J.	Floral resources provided by the new energy crop, Silphium perfoliatum L. (Asteraceae)	2020	Journal of Apicultural Research	59	2	NA	232	245	NA	nPop
700	8553	Mueller, Andreas; Prosi, Rainer; Taylor, Stewart; Richter, Henning; Herrmann, Mike; Weibel, Urs	Unique nesting biology of Osmia (Melanosmia) uncinata, a Palaearctic osmiine bee specialized on thick-barked conifers (Hymenoptera, Megachilidae)	2020	Alpine Entomology	4	NA	NA	157	171	NA	nTime
701	8554	Mueller, Anna Lena; Berger, Christian A.; Schittenhelm, Siegfried; Stever-Schoo, Burkhard; Dauber, Jens	Water availability affects nectar sugar production and insect visitation of the cup plant Silphium perfoliatum L. (Asteraceae)	2020	JOURNAL OF AGRONOMY AND CROP SCIENCE	206	5	NA	529	537	NA	nTime
702	8589	Muller, A; Kuhlmann, M	Narrow flower specialization in two European bee species of the genus Colletes (Hymenoptera : Apoidea : Colletidae)	2003	EUROPEAN JOURNAL OF ENTOMOLOGY	100	4	NA	631	635	NA	nGeo
703	8599	Muller, H.	Beitrage zur Kenntnis der Bienenfauna Sachsens (Hym. Apid.).	1944	Mitteilungen der Deutschen Entomologischen Gesellschaft	13	NA	NA	65	108	NA	nTime
704	8604	Muller, M.	Uber seltene markische Bienen und Wespen.	1921	Archiv fuer Naturgeschichte Berlin Abt A Heft	87	2	NA	167	169	WebOfScience	nTime
705	8606	Müller, M.	Uber seltene markische Bienen. (Apid. Hym.)	1931	MITTEIL DEUTSCH ENT GES	2	(6)	NA	82	84	NA	nDesign
706	8608	Muller, Max.	Beitrage zur Kenntnis unserer Hummeln.	1913	Archiv fuer Naturgeschichte Berlin	79	NA	NA	(118	123)	NA	nDesign
707	8679	Nachtigall W.	Territorial Defence by Male Wool Carder bees, Anthidium septemdentatum (Hymenoptera: Megachilidae), Directed towards Giant Carpenter bees, Xylocopa violacea (Hymenoptera: Megachilidae)	1997	Entomologia Generalis	22	2	NA	119	127	Scopus	nTime
708	8697	Nagel, T. G.	Considerable bee extinction in the Upper Rhine Valley in 2008.	2011	Journal of Horticulture, Forestry and Biotechnology	15	1	NA	126	129	NA	nTime
709	8741	Nazarov, Vladimir; Buchsbaum, Ulf	[In search of pollinators of orchids from entomological collections.] / Suche nach Orchideenbestäubern in entomologischen Sammlungen	2006	Mitteilungen des Thueringer Entomologenverbandes e.V.	13	1	NA	49	54	NA	nPop
710	8808	Neumueller, Ulrich; Burger, Hannah; Krausch, Sabrina; Bluethgen, Nico; Ayasse, Manfred	Interactions of local habitat type, landscape composition and flower availability moderate wild bee communities	2020	LANDSCAPE ECOLOGY	35	10	NA	2209	2224	WebOfScience	nTime
711	8844	Niehuis, Manfred; Niehuis, Oliver	Some remarkable records of insects of the collection of G. Reichling (Odonata; Orthoptera; Hymenoptera; Coleoptera).	1997	Fauna und Flora in Rheinland-Pfalz	8	3	NA	853	861	WebOfScience	nTime
712	8846	Nielsen, Anders; Dauber, Jens; Kunin, William E.; Lamborn, Ellen; Jauker, Birgit; Moora, Mari; Potts, Simon G.; Reitan, Trond; Roberts, Stuart; Sober, Virve; Settele, Josef; Steffan-Dewenter, Ingolf; Stout, Jane C.; Tscheulin, Thomas; Vaitis, Michalis; Vivarelli, Daniele; Biesmeijer, Jacobus C.; Petanidou, Theodora	Pollinator community responses to the spatial population structure of wild plants: A pan-European approach	2012	BASIC AND APPLIED ECOLOGY	13	6	NA	489	499	WebOfScience	nTime
713	8848	Nielsen C., Heimes C., Kollmann J.	Little evidence for negative effects of an invasive alien plant on pollinator services	2008	Biological Invasions	10	8	NA	1353	1363	NA	nGeo
714	8856	Niggli, Urs; Riedel, Judith; Bruehl, Carsten A.; Liess, Matthias; Schulz, Ralf; Altenburger, Rolf; Maerlaender, Bernward; Bokelmann, Wolfgang; Hess, Juergen; Reineke, Annette; Gerowitt, Baerbel	Crop protection and biodiversity in agro-ecosystems	2020	BERICHTE UBER LANDWIRTSCHAFT	98	1	NA	NIL_228	NIL_266	NA	nPop
715	8863	Nilsson, Lovisa; Andersson, Georg K. S.; Birkhofer, Klaus; Smith, Henrik G.	Ignoring Ecosystem-Service Cascades Undermines Policy for Multifunctional Agricultural Landscapes	2017	FRONTIERS IN ECOLOGY AND EVOLUTION	5	NA	NA	109	109	NA	nPop
716	8895	[No author name available]	German Bee Research Institutes Seminar Report on the Meeting at Bad Sassendorf, Germany, 30 March-1 April, 1993	1993	Apidologie	24	5	NA	467	534	NA	nPop
717	8897	[No author name available]	German Bee Research Institutes Seminar. Report on the 44th meeting in Jena, 18-20 March 1997	1997	Apidologie	28	3-4	NA	151	233	NA	nPop
718	8908	[No author name available]	5th Austrian Citizen Science Conference 2019, ACSC 2019	2019	Proceedings of Science	366	NA	NA	NA	NA	NA	nGeo
719	8912	Noll J.	Untersuchungen Ã¼ber die zeugung und staatenbildung des halictus Malachurus Kirby	1931	Zeitschrift fÃ¼r Morphologie und Ã–kologie der Tiere	23	1-2	NA	285	368	Scopus	nPop
720	8979	Oberrath, R; Bohning-Gaese, K	Floral color change and the attraction of insect pollinators in lungwort (Pulmonaria collina)	1999	OECOLOGIA	121	3	NA	383	391	WebOfScience	nTime
721	9001	OEHLKE J; DYLEWSKA M	THE BEE FAUNA OF THE ISLAND OF HIDDENSEE A CONTRIBUTION TO THE FAUNA OF THE NATURE PRESERVES OF EAST GERMANY HYMENOPTERA APOIDEA	1975	Beitraege zur Entomologie	25	1	NA	39	48	NA	nTime
722	9077	Ollerton, J; Liede, S	Pollination systems in the Asclepiadaceae: a survey and preliminary analysis	1997	BIOLOGICAL JOURNAL OF THE LINNEAN SOCIETY	62	4	NA	593	610	NA	nDesign
723	9102	Orlopp, Egon	[Colletes daviesanus living in artificial nest.]	1997	Bembix	8	NA	NA	30	31	NA	nTime
724	9108	Orsi F., Ciolli M., Primmer E., Varumo L., Geneletti D.	Mapping hotspots and bundles of forest ecosystem services across the European Union	2020	Land Use Policy	99	NA	104840	NA	NA	Scopus	nPop
725	9117	Osorio, Sergio; Arnan, Xavier; Bassols, Emili; Vicens, Narcis; Bosch, Jordi	Local and landscape effects in a host-parasitoid interaction network along a forest-cropland gradient	2015	ECOLOGICAL APPLICATIONS	25	7	NA	1869	1879	NA	nGeo
726	9119	Osten, T.	Kleine Mitteilungen. 88. Anmerkungen zum Vorkommen der Holzbiene Xylocopa violacea (L.) in Baden-Wurttemberg.	1986	Mitteilungen Entomologischer Verein Stuttgart	21	NA	NA	89	89	NA	nTime
727	9124	Ostroverkhova O., Galindo G., Lande C., Kirby J., Scherr M., Hoffman G., Rao S.	Understanding innate preferences of wild bee species: responses to wavelength-dependent selective excitation of blue and green photoreceptor types	2018	Journal of Comparative Physiology A: Neuroethology, Sensory, Neural, and Behavioral Physiology	204	7	NA	667	675	Scopus	nPop
728	9161	Pachinger, Baerbel	Narrow pass Johannesberg (Vienna, Unterlaa, Austria) - habitat and stepping stone for wild bees (Hymenoptera, Apidae).	2008	Beitraege zur Entomofaunistik	8	NA	NA	69	83	NA	nGeo
729	9194	Pamminger, Tobias; Becker, Roland; Himmelreich, Sophie; Schneider, Christof W.; Bergtold, Matthias	The nectar report: quantitative review of nectar sugar concentrations offered by bee visited flowers in agricultural and non-agricultural landscapes	2019	PeerJ	7	NA	NA	e6329	Article No.: e6329	NA	nDesign
730	9213	Pansarin E.R., Alves-dos-Santos I., Pansarin L.M.	Comparative reproductive biology and pollinator specificity among sympatric Gomesa (Orchidaceae: Oncidiinae)	2017	Plant Biology	19	2	NA	147	155	Scopus	nGeo
731	9226	Papanikolaou, Alexandra D.; Kuehn, Ingolf; Frenzel, Mark; Schweiger, Oliver	Landscape heterogeneity enhances stability of wild bee abundance under highly varying temperature, but not under highly varying precipitation	2017	LANDSCAPE ECOLOGY	32	3	NA	581	593	NA	nTime
732	9244	Parsche, Susann; Lattorff, H. Michael G.	The relative contributions of host density and genetic diversity on prevalence of a multi-host parasite in bumblebees	2018	BIOLOGICAL JOURNAL OF THE LINNEAN SOCIETY	125	4	NA	900	910	WebOfScience	nPop
733	9261	PASTEELS J J	MEGACHILIDAE FROM MONGOLIAN GERMAN BIOLOGICAL EXPEDITIONS SINCE 1962 NO 42	1969	Mitteilungen aus dem Zoologischen Museum in Berlin	45	2	NA	231	233	WebOfScience	nGeo
734	9266	Patrick K.L., Johnson S.D., Duffy K.J.	High levels of fecundity in small and isolated populations of a self-compatible Aloe pollinated by opportunistic birds and bees	2018	Plant Biology	20	4	NA	780	788	NA	nGeo
735	9273	Paulmann, Sarah; Stelzer, Ralf; Melber, Albert	[The blue sky luxury hotel at Waldesboden. Fine structures and pollinators in flower inflorescences of cuckoopint (Arum maculatum L.).]	2009	Bericht der Naturhistorischen Gesellschaft zu Hannover	151	NA	NA	69	118	WebOfScience	nTime
736	9278	Paulus, H. F.	Signals in pollinator attraction: imitation of females as a pollination principle in the Mediterranean orchid genus Ophrys.	1997	Verhandlungen der Zoologisch-Botanischen Gesellschaft in Osterreich	134	NA	NA	133	176	WebOfScience	nPop
737	9291	Pawlikowski, Tadeusz; Sparks, Tim H.; Olszewski, Piotr; Pawlikowski, Krzysztof; Rutkowski, Lucjan; Jakubowski, Rafal	Rising temperatures advance the main flight period of Bombus bumblebees in agricultural landscapes of the Central European Plain	2020	APIDOLOGIE	51	4	NA	652	663	WebOfScience	nGeo
738	9294	Paxton, R. J.	Reproductive skew and complex sociogenetic organisation in the primitively eusocial halictid bee, Lasioglossum malachurum	2002	Zoology (Jena)	105	Supplement 5	NA	84	84	WebOfScience	nTime
739	9298	Paxton, RJ; Fries, I; Pieniazek, NJ; Tengo, J	High incidence of infection of an undescribed microsporidium (Microspora) in the communal bee Andrena scotica (Hymenoptera, Andrenidae)	1997	APIDOLOGIE	28	3-4	NA	129	141	WebOfScience	nGeo
740	9302	Paxton, RJ; Tengo, J	Doubly duped males: the sweet and sour of the orchid's bouquet	2001	TRENDS IN ECOLOGY & EVOLUTION	16	4	NA	167	169	WebOfScience	nPop
741	9356	Pereira-Peixoto M.H., Pufal G., Staab M., Feitosa Martins C., Klein A.-M.	Diversity and specificity of host-natural enemy interactions in an urban-rural interface	2016	Ecological Entomology	41	3	NA	241	252	Scopus	nTime
742	9373	Perovic, David; Gamez-Virues, Sagrario; Steckel, Juliane; Rothenwohrer, Christoph; Erasmi, Stefan; Westphal, Catrin	Landscape metrics/ Daten des Papers "Configurational landscape heterogeneity shapes functional community composition of grassland butterflies"	2018	Dryad	NA	NA	NA	NA	NA	WebOfScience	nPop
743	9383	PETANIDOU, T; ELLIS, WN; ELLISADAM, AC	ECOGEOGRAPHICAL PATTERNS IN THE INCIDENCE OF BROOD PARASITISM IN BEES	1995	BIOLOGICAL JOURNAL OF THE LINNEAN SOCIETY	55	3	NA	261	272	WebOfScience	nPop
744	9389	PETERS D S	TAXONOMY AND ZOO GEOGRAPHY OF THE WEST PALEARCTIC SPECIES OF OSMIA MONOSMIA AND ORIENTOSMIA NEW-SUBGENUS INSECTA HYMENOPTERA MEGACHILIDAE	1978	Senckenbergiana Biologica	58	5-6	NA	287	346	NA	nDesign
745	9392	Peters G.	Ein FrÃ¼hsommeraspekt der Hummelfauna von MÃ¶nchgut auf RÃ¼gen. (Hymenoptera: Bombus et Psithyrus)	1967	Deutsche Entomologische Zeitschrift	14	1-2	NA	125	137	NA	nTime
746	9393	PETERS G/ Prof. Dr. Günther Peters	CAUSES FOR THE DECLINE OF THE RARE DOMESTIC BUMBLE BEE SPECIES HYMENOPTERA BOMBUS-SPP AND PSITHYRUS-SPP/Ursachen für den Rückgang der seltenen heimischen Hummelarten (Hym., Bombuset Psithyrus)	1972	Entomologische Berichte (Berlin)	NA	NA	NA	85	90	WebOfScience	nTime
747	9395	PETERS, GUNTHER	An early-summer aspect of the bumblebee fauna of Moenchgut on Ruegen (Hymenoptera: Bombus and Psithyrus)	1967	DEUT ENTOMOL Z	14	(1/2)	NA	125	137	NA	nTime
748	9397	Peters M.K., Peisker J., Steffan-Dewenter I., Hoiss B.	Morphological traits are linked to the cold performance and distribution of bees along elevational gradients	2016	Journal of Biogeography	43	10	NA	2040	2049	Scopus	nTime
749	9408	Petrischak H.	Nesting aids desired: Insights into the lives of wild bees [Nisthilfen erwÃ¼nscht: Einblicke in das Leben der Wildbienen]	2013	Biologie in Unserer Zeit	43	1	NA	57	58	Scopus	nPop
750	9409	Petrischak H.	Excursion to the border area of Luxembourg and Germany [Deutsch-luxemburgische Naturparadiese: Exkursion zu Kuckucksbienen, Mosaikjungfern und moosbewachsenen Felsen]	2014	Biologie in Unserer Zeit	44	1	NA	62	69	NA	nDesign
751	9410	Petrischak H.	Wool-using bees and hawk moths: Insect highlights at the height of summer [Wollbienen und WeinschwÃ¤rmer: Insekten-Highlights im Hochsommer]	2015	Biologie in Unserer Zeit	45	3	NA	195	196	Scopus	nDesign
752	9411	Petrischak H.	Fruehlingsbeginn im Auwald: Blausterne, Pelzbienen und Oelkafer: Naturerlebnisse, Teil 10	2017	Biologie in Unserer Zeit	47	1	NA	13	14	Scopus	nDesign
753	9413	Petrischak, Hannes	[Observations on the flower visiting and nest building of the violet carpenter bee Xylocopa violacea (Linnaeus, 1758) (Hymenoptera: Apidae).] / Beobachtungen zu Blütenbesuch und Nestbau der Blauschwarzen Holzbiene Xylocopa violacea (LINNAEUS, 1758)(Hymenoptera: Apidae)	2013	Abhandlungen der Delattinia	38	NA	NA	285	290	NA	nTime
754	9414	Petrischak, Hannes	[Record of the ivy bee Colletes hederae Schmidt & Westrich, 1993 in Saarland (Hymenoptera: Apidae).] / Nachweis der Efeu-Seidenbiene Colletes hederae SCHMIDT & WESTRICH, 1993 im Saarland (Hymenoptera: Apidae)	2013	Abhandlungen der Delattinia	38	NA	NA	291	296	NA	nTime
755	9415	Petrischak, Hannes	Observations of solitary wasps and bees at their nesting sites in bramble stems (Insecta: Hymenoptera). / Beobachtungen an solitären Wespen und Wildbienen an ihren Nistplätzen in Brombeerstängeln (Insecta: Hymenoptera)	2014	Abhandlungen der Delattinia	40	NA	NA	299	307	NA	nTime
756	9416	Petrischak, Hannes	The sweat bee Halictus scabiosae (Rossi, 1790) in the fortifications of Saarlouis (Hymenoptera: Apidae).	2015	Abhandlungen der Delattinia	41	NA	NA	267	277	NA	nTime
757	9419	Pettis, J.; Tornier, I.; Clook, M.; Wallner, K.; Vaissiere, B.; Stadler, T.; Hou, W.; Maynard, G.; Becker, R.; Coulson, M.; Jourdan, P.; Vaughan, M.; Nocelli, R. C. F.; Scott-Dupree, C.; Johansen, E.; Brittain, C.; Dinter, A.; Kasina, M.	Assessing Effects Through Semi-Field and Field Toxicity Testing	2014	Pesticide Risk Assessment for Pollinators	NA	NA	NA	94	118	WebOfScience	nPop
758	9423	Peuker, Manon A.; Burger, Hannah; Krausch, Sabrina; Neumueller, Ulrich; Ayasse, Manfred; Kuppler, Jonas	Floral traits are associated with the quality but not quantity of heterospecific stigmatic pollen loads	2020	BMC ECOLOGY	20	1	NA	54	54	NA	nTime
759	9434	Pfister S.C., Eckerter P.W., Krebs J., Cresswell J.E., Schirmel J., Entling M.H.	Dominance of cropland reduces the pollen deposition from bumble bees	2018	Scientific Reports	8	1	13873	NA	NA	Scopus	nTime
760	9446	Pfister, Sonja C.; Eckerter, Philipp W.; Schirmel, Jens; Cresswell, James E.; Entling, Martin H.	Sensitivity of commercial pumpkin yield to potential decline among different groups of pollinating bees	2017	Royal Society Open Science	4	5	NA	170102	Article No.: 170102	NA	nPop
761	9495	Piot N., Meeus I., Kleijn D., Scheper J., Linders T., Smagghe G.	Establishment of wildflower fields in poor quality landscapes enhances micro-parasite prevalence in wild bumble bees	2019	Oecologia	189	1	NA	149	158	NA	nGeo
762	9506	Pisa, L. W.; Amaral-Rogers, V.; Belzunces, L. P.; Bonmatin, J. M.; Downs, C. A.; Goulson, D.; Kreutzweiser, D. P.; Krupke, C.; Liess, M.; McField, M.; Morrissey, C. A.; Noome, D. A.; Settele, J.; Simon-Delso, N.; Stark, J. D.; Van der Sluijs, J. P.; Van Dyck, H.; Wiemers, M.	Effects of neonicotinoids and fipronil on non-target invertebrates	2015	ENVIRONMENTAL SCIENCE AND POLLUTION RESEARCH	22	1	NA	68	102	NA	nPop
763	9522	Pistorius, J.; Georgiadis, P. T.; Stahler, M.; Heimbach, U.; Schwabe, K.	Drift of dust containing insecticides on neighbouring bee attractive crops - estimation of exposition, lethal and sublethal effects on bees and bee colonies.	2010	Julius-Kuhn-Archiv	NA	428	NA	79	79	WebOfScience	nPop
764	9544	Plas, F. van der; Allan, E.; Fischer, M.; Alt, F.; Arndt, H.; Binkenstein, J.; Blaser, S.; Bluthgen, N.; Bohm, S.; Holzel, N.; Klaus, V. H.; Kleinebecker, T.; Morris, K.; Oelmann, Y.; Prati, D.; Renner, S. C.; Rillig, M. C.; Schaefer, H. M.; Schloter, M.; Schmitt, B.; Schoning, I.; Schrumpf, M.; Solly, E. F.; Sorkau, E.; Steckel, J.; Steffan-Dewenter, I. (et al)	Towards the development of general rules describing landscape heterogeneity-multifunctionality relationships.	2019	Journal of Applied Ecology	56	1	NA	168	179	NA	nPop
765	9560	Plock, H.	Prune, plum, mirabelle and greengage varieties.	1973	Deutsche Baumschule	25	9	NA	220	221	WebOfScience	nPop
766	9596	Polatto, Leandro P.; Chaud-Netto, Jose; Alves-Junior, Valter V.	Influence of Abiotic Factors and Floral Resource Availability on Daily Foraging Activity of Bees	2014	JOURNAL OF INSECT BEHAVIOR	27	5	NA	593	612	WebOfScience	nGeo
767	9603	Poller, U.; Hentschel, E. J.	The registration of solitary wild bees in the polluted industrial region of Rositz in Thuringia's Altenburger Land.	1997	Apidologie	28	3/4	NA	227	228	NA	nTime
768	9604	Poller, Ulrich	[A contribution to the wild bee fauna of the district Altenburger Land in East Thuringia (Hymenoptera: Apoidea).]	1996	Mauritiana	16	1	NA	71	74	WebOfScience	nTime
769	9634	Potts, Simon G.; Biesmeijer, Jacobus C.; Kremen, Claire; Neumann, Peter; Schweiger, Oliver; Kunin, William E.	Global pollinator declines: trends, impacts and drivers	2010	TRENDS IN ECOLOGY & EVOLUTION	25	6	NA	345	353	NA	nDesign
770	9635	Potts, Simon G.; Imperatriz-Fonseca, Vera; Ngo, Hien T.; Aizen, Marcelo A.; Biesmeijer, Jacobus C.; Breeze, Thomas D.; Dicks, Lynn V.; Garibaldi, Lucas A.; Hill, Rosemary; Settele, Josef; Vanbergen, Adam J.	Safeguarding pollinators and their values to human well-being	2016	NATURE	540	7632	NA	220	229	WebOfScience	nDesign
771	9641	Poveda, K; Steffan-Dewenter, I; Scheu, S; Tscharntke, T	Effects of below- and above-ground herbivores on plant growth, flower visitation and seed set	2003	OECOLOGIA	135	4	NA	601	605	WebOfScience	nPop
772	9642	Poveda, K.; Steffan-Dewenter, I.; Scheu, S.; Tscharntke, T.	The influence of root and leaf herbivores on plant growth, flower visitation and seed set.	2004	Mitteilungen der Deutschen Gesellschaft fur allgemeine und angewandte Entomologie	14	1-6	NA	59	62	WebOfScience	nPop
773	9643	Poveda, K; Steffan-Dewenter, I; Scheu, S; Tscharntke, T	Effects of decomposers and herbivores on plant performance and aboveground plant-insect interactions	2005	OIKOS	108	3	NA	503	510	WebOfScience	nTime
774	9669	Prell, Stefan; Burmeister, Katja; Schulz, Ulrich	Error analyses and options to optimize nesting aids for wild bees - insights from literature research and empiric analyses	2015	MITTEILUNGEN DER DEUTSCHEN GESELLSCHAFT FUR ALLGEMEINE UND ANGEWANDTE ENTOMOLOGIE, BD 20	20	NA	NA	179	182	NA	nPop
775	9674	Preuss, G.	Faunistisch-okologische Mitteilungen 15. 048. (Hymenoptera: Bombidae) - Psithyrus norvegicus Sparre-Schneider, 1918 - Erstnachweis fur die Rheinpfalz und Rheinland-Pfalz.	1983	Pfaelzer Heimat	34	1	NA	38	38	NA	nTime
776	9676	Prevosto, Bernard; Kuiters, Loek; Bernhardt-Roemermann, Markus; Doelle, Michaela; Schmidt, Wolfgang; Hoffmann, Maurice; Van Uytvanck, Jan; Bohner, Andreas; Kreiner, Daniel; Stadler, Jutta; Klotz, Stephan; Brandl, Roland	Impacts of Land Abandonment on Vegetation: Successional Pathways in European Habitats	2011	FOLIA GEOBOTANICA	46	4	NA	303	325	NA	nPop
777	9685	Pridal, A.	Bee-species Colletes inexpectatus Noskiewicz, 1936 - species revocata (Hymenoptera: Colletidae).	1999	Acta Universitatis Agriculturae et Silviculturae Mendelianae Brunensis	47	1	NA	55	60	NA	nDesign
778	9709	Pritsch, G.; Bienefeld, K.; Hedtke, C.	Report of activities of the Landerinstitut fur Bienenkunde Hohen Neuendorf e V (as at 31.12.1994)./ Tätigkeitsbericht des Länderinstituts für Bienenkunde Hohen Neuendorf e. V.	1995	Deutsches Bienen Journal	3	4, Beilage	NA	1	8	WebOfScience	nTime
779	9779	Quest, Michael	[An interesting wild bee record from northern Muenster (Hymenoptera, Aculeata: Apidae).]	2000	Natur und Heimat	60	4	NA	137	139	NA	nTime
780	9834	Rader, Romina A.; Bartomeus, Ignasi B.; Garibaldi, Lucas A.; Garratt, Michael P. D.; Howlett, Brad G.; Winfree, Rachael G.; Cunningham, Saul A.; Mayfield, Margaret M.; Arthur, Anthony D.; Andersson, Georg K. S.; Bommarco, Riccardo M.; Brittain, Claire N.; Carvalheiro, Luisa G.; Chacoff, Natacha P.; Entling, Martin H.; Foully, Benjamin A.; Freitas, Breno M.; Gemmill-Herren, Barbara u.; Ghazoul, Ja…	Non-bee insects are important contributors to global crop pollination	2016	PROCEEDINGS OF THE NATIONAL ACADEMY OF SCIENCES OF THE UNITED STATES OF AMERICA	113	1	NA	146	151	NA	nPop
781	9845	Radmacher S., Strohm E.	Factors affecting offspring body size in the solitary bee Osmia bicornis (Hymenoptera, Megachilidae)	2010	Apidologie	41	2	NA	169	177	NA	nPop
782	9846	Radmacher S., Strohm E.	Effects of constant and fluctuating temperatures on the development of the solitary bee Osmia bicornis (Hymenoptera: Megachilidae)	2011	Apidologie	42	6	NA	711	720	NA	nPop
783	9853	Raguso, Robert A.; Boland, Wilhelm	Plant-insect interactions	2011	PHYTOCHEMISTRY	72	13	NA	1495	1496	WebOfScience	nDesign
784	9859	Raine N.E., Chittka L.	Comparison of flower constancy and foraging performance in three bumblebee species (Hymenoptera: Apidae: Bombus)	2005	Entomologia Generalis	28	2	EGT-Nr 1.122	081	089	Scopus	nPop
785	9867	Rakosy, D.; Cuervo, M.; Paulus, H. F.; Ayasse, M.	Looks matter: changes in flower form affect pollination effectiveness in a sexually deceptive orchid	2017	JOURNAL OF EVOLUTIONARY BIOLOGY	30	11	NA	1978	1993	WebOfScience	nGeo
786	9871	Ramosâ€“Jiliberto R., Moisset de EspanÃ©s P., Francoâ€“Cisterna M., Petanidou T., VÃ¡zquez D.P.	Phenology determines the robustness of plantâ€“pollinator networks	2018	Scientific Reports	8	1	14873	NA	NA	NA	nGeo
787	9875	RAMSTETTER J; MULCAHY D L	POLLEN COMPETITION IN AUREOLARIA-PEDICULARIA	1986	MULCAHY, D. L., G.B. MULCAHY AND E. OTTAVIANO (ED.). BIOTECHNOLOGY AND ECOLOGY OF POLLEN; INTERNATIONAL CONFERENCE, AMHERST, MASS., USA, JULY 9-11, 1985. XXIII+528P. SPRINGER-VERLAG NEW YORK, INC.: SECAUCUS, N.J., USA ; BERLIN, WEST GERMANY. ILLUS	NA	NA	NA	411	416	WebOfScience	nPop
788	9882	Rao S., Ostroverkhova O.	Visual outdoor response of multiple wild bee species: highly selective stimulation of a single photoreceptor type by sunlight-induced fluorescence	2015	Journal of Comparative Physiology A: Neuroethology, Sensory, Neural, and Behavioral Physiology	201	7	NA	705	716	Scopus	nGeo
789	9886	Rasmont P., FranzÃ©n M., Lecocq T., Harpke A., Roberts Stuart P.M., Biesmeijer J., Castro L., Cederberg B., DvorÃ¡k L., Fitzpatrick Ãš., Gonseth Y., Haubruge E., MahÃ© G., Manino A., Michez D., Neumayer J., Ã˜degaard F., Paukkunen J., Pawlikowski T., Potts Simon G., Reemer M., Settele J., Straka J., Schweiger O.	Climatic risk and distribution atlas of European bumblebees	2015	BioRisk	10	NA	NA	1	236	NA	nTime
790	9890	Rathjen, H.	[Report on the wild bee fauna of Steinburg region (Schleswig-Holstein): 1. Results of a study in an undisturbed gravel pit.]	1996	Bombus	3	21-22	NA	81	84	WebOfScience	nTime
791	9915	Ravaiano S.V., Ferreira R.D.P., Campos L.A.D.O., Martins G.F.	The antennal sensilla of Melipona quadrifasciata (Hymenoptera: Apidae: Meliponini): A study of different sexes and castes	2014	Naturwissenschaften	101	8	NA	603	611	Scopus	nGeo
792	9934	Rebmann O.	3. Beitrag zur Kenntnis der Gattung Megachile LATR. (Hym. Apidae): Subgenus Eutricharaea und seine bisher bekanntgewordenen Arten	1968	Deutsche Entomologische Zeitschrift	15	1-3	NA	21	48	NA	nDesign
793	9940	Reder, Gerd	[Leaf cutter bees (Megachile Latr.) as settlers following social wasps (Polistinae Latr.).]	1997	Bembix	8	NA	NA	31	33	NA	nTime
794	9941	Reder, Gerd	[Immigration or introduction? Record of Osmia latreillei Spinola, 1806 in Germany (Hymenoptera: Megachilidae).]	2000	Bembix	13	NA	NA	13	15	NA	nTime
795	9942	Reder, Gerd	Observations of a number of Eucera interrupta Baer, 1850 (Hymenoptera: Anthophoridae) at their sleeping site.	2000	Fauna und Flora in Rheinland-Pfalz	9	2	NA	601	609	WebOfScience	nTime
796	9944	Reder, Gerd	First record of Lithurgus cornutus (F.) in Germany and distribution of Lithurgus chrysurus Fon. (Hymenoptera: Megachilidae)	2020	Ampulex	11	NA	NA	30	33	WebOfScience	nPop
797	9954	Rehberg, Christina; Jeker, Lukas; Kaiser, Sibylle; Stahlschmidt, Peter; Bruehl, Carsten A.	Method development of a semi-field study using micro-tunnels with the solitary bee species Osmia bicornis	2015	Hazards of Pesticides to Bees: 12th International Symposium of the ICP-PR Bee Protection Group	450	NA	NA	235	235	WebOfScience	nPop
798	9955	Rehberg, C.; Jeker, L.; Kaiser, S.; Stahlschmidt, P.; Bruhl, C. A.	Method development of a semi-field study using micro-tunnels with the solitary bee species Osmia bicornis.	2015	Julius-Kuhn-Archiv	NA	450	NA	235	235	WebOfScience	nDesign
799	9971	Reid R.J., Troczka B.J., Kor L., Randall E., Williamson M.S., Field L.M., Nauen R., Bass C., Davies T.G.E.	Assessing the acute toxicity of insecticides to the buff-tailed bumblebee (Bombus terrestris audax)	2020	Pesticide Biochemistry and Physiology	166	NA	104562	NA	NA	NA	nPop
800	9990	Reinhold, U.; Hentschel, E. J.	Investigations on the bumble bee fauna of Jena and its surroundings (Apidae: Bombus Latr. and Psithyrus Lep.).	1995	Veroffentlichungen des Naturkundemuseums Erfurt	NA	14	NA	54	66	NA	nTime
801	9995	REINIG, W. F.	On the variation of Bombus lapidarius L. and its cuckoo, Psithyrus rupestris Fabr., with notes on mimetic similarity	1935	JOUR GENETICS	30	(3)	NA	321	356	NA	nTime
802	9997	Reinig, W. F.	Bumble bees and parasitic bumble bees of Saarland and of Pfalz. / Zur Kenntnis der Hummeln und Schmarotzerhummeln des Saarlandes und der Pfalz (Hym., Bombidae)	1973	Abhandlungen der Arbeitsgemeinschaft fur tier- und pflanzengeographische Heimatforschung im Saarland	NA	4	NA	26 pp.	26 pp.	NA	nDesign
803	9998	REINIG W F	ON THE BUMBLE BEES AND PARASITIC BUMBLE BEES OF NORTH RHINE WESTPHALIA WEST GERMANY HYMENOPTERA BOMBIDAE	1976	Bonner Zoologische Beitraege	27	3-4	NA	267	299	WebOfScience	nTime
804	9999	REINIG W F; RASMONT P	CONTRIBUTION TO THE KNOWLEDGE OF ALPIGENOBOMBUS-WURFLEINI RADOSZKOWSKI 1859 HYMENOPTERA APIDAE BOMBINAE	1988	Spixiana	11	1	NA	37	67	WebOfScience	nPop
805	10001	Reinsch, A.	Bienen und Hornissen als Nistplatzkonkurrenten der Hohltaube Columba oenas.	1979	Anzeiger der Ornithologischen Gesellschaft in Bayern	18	2-3	NA	190	190	NA	nTime
806	10012	Reith, Martin; Classen-Bockhoff, Regine; Speck, Thomas	Biomechanics of Salvia flowers: the role of lever and flower tube in specialization on pollinators.	2006	Ecology and biomechanics: a mechanical approach to the ecology of plants and animals.	NA	NA	NA	123	145	WebOfScience	nTime
807	10025	Remmert H.	Tageszeitliche Verzahnung der AktivitÃ¤t verschiedener Organismen	1969	Oecologia	3	2	NA	214	226	Scopus	nPop
808	10038	Renner, Susanne S.	Rewardless flowers in the angiosperms and the role of insect cognition in their evolution	2006	PLANT-POLLINATOR INTERACTIONS: FROM SPECIALIZATION TO GENERALIZATION	NA	NA	NA	123	144	WebOfScience	nDesign
809	10043	Renner, Susanne S.; Zohner, Constantin M.	Climate Change and Phenological Mismatch in Trophic Interactions Among Plants, Insects, and Vertebrates	2018	Annual Review of Ecology, Evolution, and Systematics, Vol 49	49	NA	NA	165	182	NA	nPop
810	10046	Renoult, Julien P.; Bluethgen, Nico; Binkenstein, Julia; Weiner, Christiane N.; Werner, Michael; Schaefer, H. Martin	The relative importance of color signaling for plant generalization in pollination networks	2015	OIKOS	124	3	NA	347	354	WebOfScience	nTime
811	10054	Requier, Fabrice; Leonhardt, Sara D.	Beyond flowers: including non-floral resources in bee conservation schemes	2020	JOURNAL OF INSECT CONSERVATION	24	1	NA	5	16	NA	nPop
812	10059	Requier F., Jowanowitsch K.K., Kallnik K., Steffan-Dewenter I.	Limitation of complementary resources affects colony growth, foraging behavior, and reproduction in bumble bees	2020	Ecology	101	3	e02946	NA	NA	Scopus	nTime
813	10060	Requier F., Leonhardt S.D.	Beyond flowers: including non-floral resources in bee conservation schemes	2020	Journal of Insect Conservation	24	1	NA	5	16	NA	nDesign
814	10071	Reuter, Klaus; Schwammberger, Karl-Heinz	[Bombus pascuorum - a particularly successful bumblebee: investigations on population development and caste determination.]	2002	[Contributions from the Meeting of Hymenopterologists in Stuttgart (4-6th October 2002).].	NA	NA	NA	32	33	WebOfScience	nPop
815	10083	Rhodes C.J.	Pollinator decline â€“ An ecological calamity in the making?	2018	Science Progress	101	2	1800261	121	160	NA	nDesign
816	10095	Ricciardelli d'Albore, G.	Osservazioni sugli insetti impollinatori di alcune Cruciferae (Sinapis alba L., Brassica napus L. subsp. oleifera D.C., Brassica oleracea L. v. botrytis L., Brassica rapa L.) coltivate in un areale specializzato.	1984	Apicoltore Moderno	75	6	NA	257	264	WebOfScience	nGeo
817	10098	Ricciardelli d'Albore, G. C.	The pollinating insects of some Umbelliferae of agricultural and herbal interest (Angelica archangelica, Carum carvi, Petroselinum crispum, Apium graveolens, Pimpinella anisum, Daucus carota, Foeniculum vulgare v. azoricum).	1986	Apidologie	17	2	NA	107	124	NA	nGeo
818	10099	Ricciardelli d'Albore, G.; D'Ambrosio, M. T.	Observations on the insect pollinators of Laurus nobilis.	1982	Apicoltore Moderno	73	3	NA	81	87	NA	nTime
819	10115	Riday H., Smith M.A., Peel M.D.	A simple model for pollen-parent fecundity distributions in bee-pollinated forage legume polycrosses	2015	Theoretical and Applied Genetics	128	9	NA	1865	1879	NA	nPop
820	10123	Riedinger V., Renner M., RundlÃ¶f M., Steffan-Dewenter I., Holzschuh A.	Early mass-flowering crops mitigate pollinator dilution in late-flowering crops	2014	Landscape Ecology	29	3	NA	425	435	Scopus	nTime
821	10129	Riemann, H.	Contribution to the chrysidid and aculeate fauna of western Northern Germany.	1985	Drosera	85	1	NA	17	28	NA	nTime
822	10130	RIEMANN H	BEES WASPS AND ANTS HYMENOPTERA ACULEATA AS SETTLERS OF THE SCARPS OF LOW-LYING DRAINS	1987	Abhandlungen Naturwissenschaftlichen Verein zu Bremen	40	4	NA	333	346	NA	nTime
823	10132	RIEMANN H	CONTRIBUTION TO THE FAUNA OF ACULEATA HYMENOPTERA IN SOME SAND PITS IN LOWER SAXONY WEST GERMANY / Beitrag zur Stechimmenfauna niedersächsischer Sandgruben (Hymenoptera: Aculeata)	1988	Braunschweiger Naturkundliche Schriften	3	1	NA	213	242	NA	nTime
824	10137	Riemann, Helmut	[Life habit and distribution of newly immigrated species and some species which are occurring ever more frequently in Bremen and Lower Saxony (Hymenoptera and Heteroptera).]	2011	TenDenZen	09	NA	NA	259	278	WebOfScience	nTime
825	10149	RIMPLER H	SEQUESTRATION OF IRIDOIDS BY INSECTS	1991	HARBORNE, J. B. AND F. A. TOMAS-BARBERAN (ED.). PROCEEDINGS OF THE PHYTOCHEMICAL SOCIETY OF EUROPE, VOL. 31. ECOLOGICAL CHEMISTRY AND BIOCHEMISTRY OF PLANT TERPENOIDS; INTERNATIONAL SYMPOSIUM, MURCIA, SPAIN, SEPTEMBER 13-15, 1989. XVI+439P. OXFORD UNIVERSITY PRESS: OXFORD, ENGLAND, UK; NEW YORK, NEW YORK, USA; CLARENDON PRESS: OXFORD, ENGLAND, UK. ILLUS	NA	NA	NA	314	330	WebOfScience	nPop
826	10161	Risch, S.	[The species of the genus Eucera Scopoli 1770 (Hymenoptera, Apidae) subgenus Pareucera Tkalcu 1979.]	2001	Entomofauna	22	15	NA	365	376	WebOfScience	nGeo
827	10162	Risch, S.	The SPECIES of Eucera SCOPOLI 1770 (Hymenoptera, Apidae) The sub-species Stilbeucera TKALCŮ 1979, Atopeucera TKALCŮ 1984 and Hemieucera SITDIKOV & PESENKO 1988 / Die Arten der Gattung Eucera SCOPOLI 1770 (Hymenoptera, Apidae) - Die Untergattungen Stilbeucera TKALCŮ 1979, Atopeucera TKALCŮ 1984 UND Hemieucera SITDIKOV & PESENKO 1988	2003	Linzer Biologische Beitraege	35	2	NA	1241	1292	NA	nDesign
828	10163	Risch, Stephan	Die Maskenbiene Hylaeus euryscapus (Forster) (Hymenoptera: Apidae) neu fur Deutschland.	1995	Fauna und Flora in Rheinland-Pfalz	7	4	NA	1027	1034	WebOfScience	nTime
829	10213	RODE, H.	Solitary bees as destroyers of brickwork	1962	ANZ SCHADLINGSKUNDE	35	(5)	NA	72	73	WebOfScience	nTime
830	10231	Rodriguez-Girones, MA; Santamaria, L	Resource partitioning among flower visitors and evolution of nectar concealment in multi-species communities	2005	PROCEEDINGS OF THE ROYAL SOCIETY B-BIOLOGICAL SCIENCES	272	1559	NA	187	192	WebOfScience	nDesign
831	10244	ROESELER P-F	SIZE POLYMORPHISM SEX REGULATION AND CASTE STABILIZATION IN BUMBLE BEE POPULATIONS	1974	SCHMIDT, G. H. (ED.). SOZIALPOLYMORPHISMUS BEI INSEKTEN. PROBLEME DER KASTENBILDUNG IM TIERREICH . (SOCIAL POLYMORPHISM IN INSECTS: PROBLEMS OF CASTE FORMATION IN THE ANIMAL DOMAIN.). (IN GER.). XXIV+974P. ILLUS. WISSENSCHAFTLICHE VERLAGSGESELLSCHAFT: STUTTGART, WEST GERMANY. ISBN 3-8047-0429-8	NA	NA	NA	298	335	WebOfScience	nPop
832	10312	Roseler, PF	A scientific note on the reproduction of two bumblebee queens (Bombus hypnorum) infested by the nematode Sphaerularia bombi	2002	APIDOLOGIE	33	4	NA	423	424	WebOfScience	nPop
833	10357	Rothmund, Dietmar; Waiditschka, Gudrun; Zintz, Klaus; Rahmann, Hinrich	Zur Kafer- und Wildbienenfauna in oberschwabischen Kiesgruben unterschiedlicher Sukzession im Raum Bad Wurzach (Landkreis Ravensburg/Oberschwaben).	1991	Verhandlungen der Gesellschaft fuer Oekologie	20	1	NA	339	346	NA	nTime
834	10369	Rowe L., Gibson D., Bahlai C.A., Gibbs J., Landis D.A., Isaacs R.	Flower traits associated with the visitation patterns of bees	2020	Oecologia	193	2	NA	511	522	Scopus	nGeo
835	10375	RÃ¶seler P.-F.	Arbeitsteilung und DrÃ¼senzustÃ¤nde in HummelvÃ¶lkern	1967	Die Naturwissenschaften	54	6	NA	146	147	Scopus	nPop
836	10408	Rudow	[Title unknown.]	1893	Soc Ent	viii	NA	NA	Unpaginated	Unpaginated	WebOfScience	nPop
837	10447	Rühl, D.	Red list of endangered animal species in the German Federal Republic. (Part II) - Invertebrata; 2. Insects; Hymenoptera - stinging forms of Aculeata, and Chrysididae. / Rote Liste gefährdeter Tierarten in der Bundesrepublik Deutschland. 2. Wirbellose; 2. Hymenoptera - Aculeata (1. Fassung)	1977	Natur und Landschaft	52	4	NA	99	104	NA	nDesign
838	10449	Ruhnke, H.	Some aspects of nesting biology of Megachile genalis Mor. (Hymenoptera: Apidae).	2000	Mitteilungen der Deutschen Gesellschaft fur allgemeine und angewandte Entomologie	12	1-6	NA	513	516	NA	nTime
839	10457	Rupp, L.	The genus Volucella (Diptera: Syrphidae) as commensals and parasites in bumblebee and wasp nests.	1987	Chemistry and biology of social insects.	NA	NA	NA	642	643	WebOfScience	nPop
840	10466	Russo L., Vaudo A.D., Fisher C.J., Grozinger C.M., Shea K.	Bee community preference for an invasive thistle associated with higher pollen protein content	2019	Oecologia	190	4	NA	901	912	NA	nGeo
841	10542	Sakamoto R.L., Morinaga S.-I.	Poor correlation between the removal or deposition of pollen grains and frequency of pollinator contact with sex organs	2013	Naturwissenschaften	100	9	NA	871	876	Scopus	nPop
842	10549	Salas, Isabel C. Kilian; Hamm, Andree; Mengual, Ximo; Peters, Ralph; Waegele, J. Wolfgang	Analysis of pollination networks in caraway (Carum carvi) via DNA-Barcoding / Analyse der Bestäubernetzwerke im Kümmel (Carum carvi) mittels DNA-Barcoding	2018	VIIIth Conference on Medicinal and Aromatic Plant Research/ 8. Tagung Arznei-und Gewuerzpflanzenforschung	460	NA	NA	35	38	NA	nTime
843	10567	Samways, Michael J.; Barton, Philip S.; Birkhofer, Klaus; Chichorro, Filipe; Deacon, Charl; Fartmann, Thomas; Fukushima, Caroline S.; Gaigher, Rene; Habel, Jan C.; Hallmann, Caspar A.; Hill, Matthew J.; Hochkirch, Axel; Kaila, Lauri; Kwak, Mackenzie L.; Maes, Dirk; Mammola, Stefano; Noriega, Jorge A.; Orfinger, Alexander B.; Pedraza, Fernando; Pryke, James S.; Roque, Fabio O.; Settele, Josef; Sim…	Solutions for humanity on how to conserve insects	2020	BIOLOGICAL CONSERVATION	242	NA	NA	8427	8427	NA	nPop
844	10628	Saure, C.	Urban habitats for bees: the example of the city of Berlin.	1996	The conservation of bees.	NA	NA	NA	47	53	WebOfScience	nTime
845	10630	Saure, Christoph	[What is the host of Nomada moeschleri?]	1995	Bembix	5	NA	NA	21	26	NA	nPop
846	10633	Saure, Christoph	Contribution to the fauna of hymenopterans of Berlin - recent records of Ammoplanus gegen Tsuneki, 1972, of Solierella compedita (Piccioli, 1869) and of additional remarkable species of hymenopterans (Hymenoptera: Chrysididae, Tiphiidae, Vespidae, Crabronidae, Apidae).	2006	Maerkische Entomologische Nachrichten	8	1	NA	127	138	WebOfScience	nTime
847	10635	Saure, Christoph	Wild bees on acre closures in Uckermark's agrarian landscape	2006	Beitraege zur Entomologie	56	2	NA	476	476	NA	nTime
848	10637	Saure, Christoph	Protection and support of solitary bees in gardens. / Wildbienen schützen und fördern im Garten	2009	Health actually grows in the garden - biological gardening. [Julius-Kuehn-Archiv 422.]	NA	NA	NA	19	22	NA	nDesign
849	10642	Saure, Christoph	First report of the digger wasp Solierella peckhami (Ashmead, 1897) in Germany and Europe as well as current findings of further remarkable species of wasps and bees in Greater Berlin (Hymenoptera Aculeata)	2012	Ampulex	4	NA	NA	27	38	NA	nPop
850	10644	Saure, Christoph	Bees and wasps of the 'Gosener Wiesen' in Berlin, district Treptow-Kopenick (Hymenoptera).	2013	Maerkische Entomologische Nachrichten	15	1	NA	1	54	NA	nTime
851	10646	Saure, Christoph	[Meadow Orchards in Saxony-Anhalt and their Importance for Bees, Wasps and Hoverflies (Hymenoptera part; Diptera: Syrphidae).]	2016	Naturschutz im Land Sachsen-Anhalt	53	NA	NA	3	54	WebOfScience	nTime
852	10647	Saure, Christoph	[The bees, wasps and hoverflies (Hymenoptera part.; Diptera: Syrphidae) of meadow orchards of Saxony-Anhalt.]	2019	Berichte des Landesamtes fuer Umweltschutz Sachsen-Anhalt	2	NA	NA	233	270	NA	nTime
853	10683	Schaefer, Hanno	[Relationships between wild bees (Hymenoptera, Apidae) and their food plants on a permanent observation area in the Tauber valley.]	2002	Faunistische und Floristische Mitteilungen aus dem Taubergrund	20	NA	NA	3	31	NA	nTime
854	10698	Schaefer, H.; Muehlen, W.	Implication of the insect growth regulator Alsystin for the development of bumblebee colonies (Bombus terrestris L.)	1996	[Communications from the Federal Biological Institute for Agriculture and Forestry Berlin-Dahlem]	321	NA	NA	120	120	WebOfScience	nPop
855	10700	Schaefer, M.	22. Ord.: Hymenoptera, Hautflugler.	1988	Fauna von Deutschland.	NA	NA	NA	304	325	NA	nDesign
856	10774	Scheloske, H. W.	The silk bee Colletes daviesanus Sm., a pest of buildings.	1973	Anzeiger fur Schadlingskunde, Pflanzen- und Umweltschutz	46	8	NA	113	117	NA	nTime
857	10775	SCHELOSKE H-W	STUDIES ON OCCURRENCE BIOLOGY AND NEST CONSTRUCTION OF THE SILK BEE COLLETES-DAVIESANUS	1974	Zoologische Jahrbuecher Abteilung fuer Systematik Oekologie und Geographie der Tiere	101	2	NA	153	172	NA	nTime
858	10780	Schenck	[Title unknown.]	1876	Entomologisches Nachrichtenblatt	ii	NA	NA	Unpaginated	Unpaginated	WebOfScience	nAccess
859	10781	Schenck, Carl Friedrich	Beschreibung der Nassauischen Bienen.	1870	JB Ver Nass	xxi. & xxii	NA	NA	269	382	NA	nDesign
860	10794	Scheper J., Holzschuh A., Kuussaari M., Potts S.G., RundlÃ¶f M., Smith H.G., Kleijn D.	Environmental factors driving the effectiveness of European agri-environmental measures in mitigating pollinator loss - a meta-analysis	2013	Ecology Letters	16	7	NA	912	920	Scopus	nDesign
861	10795	SchÃ¼epp C., Herzog F., Entling M.H.	Disentangling multiple drivers of pollination in a landscape-scale experiment	2013	Proceedings of the Royal Society B: Biological Sciences	281	1774	20132424	NA	NA	Scopus	nGeo
862	10799	Scherer, Laura; Svenning, Jens-Christian; Huang, Jing; Seymour, Colleen L.; Sandel, Brody; Mueller, Nathaniel; Kummu, Matti; Bekunda, Mateete; Bruelheide, Helge; Hochman, Zvi; Siebert, Stefan; Rueda, Oscar; van Bodegom, Peter M.	Global priorities of environmental issues to combat food insecurity and biodiversity loss	2020	SCIENCE OF THE TOTAL ENVIRONMENT	730	NA	NA	39096	39096	NA	nPop
863	10811	Scheuchl, Erwin	[Illustrated keys of the wild bees of Germany and Austria for Osmia s.l. with reference to the species occurring in Switzerland, Hungary, Slovenia and Slovakia. Volume II: keys to the species of families Megachilidae and Melittidae. 2nd extended edition.]	2006	[Illustrated keys of the wild bees of Germany and Austria for Osmia s.l. with reference to the species occurring in Switzerland, Hungary, Slovenia and Slovakia. Volume II: keys to the species of families Megachilidae and Melittidae. 2nd extended edition.].	NA	NA	NA	1	192	WebOfScience	nDesign
864	10817	Scheuchl, Erwin; Schwenninger, Hans Richard	Critical Inventory and Checklist of the Wild Bees of Germany (Hymenoptera, Anthophila) with Remarks on their Threat. / Kritisches Verzeichnis und aktuelle Checkliste der Wildbienen Deutschlands (Hymenoptera, Anthophila) sowie Anmerkungen zur Gefährdung	2015	Mitteilungen Entomologischer Verein Stuttgart	50	1	NA	3	226	NA	nTime
865	10832	Schick B., Sukopp H.	Flower-pollination system in urban green spaces: Flower visiting of a bee (Anthidium manicatum L.) in the botannical gardens, Berlin-Dahlem [Blumen-Bestauber-Systeme in urbanen Grunflachen: Uber Blutenbesuche der Grossen Wollbiene (Anthidium manicatum L.) im Botanischen Garten Berlin-Dahlem]	1998	Zeitschrift fur Okologie und Naturschutz	7	2	NA	73	83	NA	nTime
866	10835	Schiel, Franz-Josef; Rademacher, Michael	Species diversity and succession in a gravel pit south of Karlsruhe - Results of a monitoring programme in the nature reserve 'Kiesgrube am Hardtwald Durmersheim' / Artenvielfalt und Sukzession in einer Kiesgrube südlich Karlsruhe	2008	Naturschutz und Landschaftsplanung	40	3	NA	87	96	NA	nPop
867	10842	Schiestl, FP; Ayasse, M; Paulus, HF; Lofstedt, C; Hansson, BS; Ibarra, F; Francke, W	Orchid pollination by sexual swindle	1999	NATURE	399	6735	NA	421	422	WebOfScience	nPop
868	10849	Schikora, J.; Spaethe, J.; Brockmann, A.; Chittka, L.	Colour vision and colour preference in Bombus terrestris: A population biological approach	2002	Zoology (Jena)	105	Supplement 5	NA	28	28	WebOfScience	nDesign
869	10858	Schindler, Matthias; Drescher, Wilhelm	The bees (Hymenoptera, Apidae) of a lime stone quarry in the north Eastern region of the Eifel (Dahlem/district of Euskirchen).	2001	Decheniana	154	NA	NA	157	166	WebOfScience	nTime
870	10862	Schindler, M.; Frankenberg, A.; Krawinkel, J.; Mauss, V.; Michalski, R.; Wittmann, D.	Loess- and sand banks as nesting habitats of solitary bees and wasps (Hymenoptera, Aculeata): species communities and factors of colonisation. / Löß- und Sandsteilwände als Nisthabitate für solitäre Bienen- und Wespenarten (Hymenoptera. Aculeata): Artenvergesellschaftung und Besiedlungsfaktoren.	2000	Mitteilungen der Deutschen Gesellschaft fur allgemeine und angewandte Entomologie	12	1-6	NA	371	374	NA	nTime
871	10864	Schindler M., Peters B.	Mason Bees Osmia Bicornis and Osmia Cornuta as Suitable Orchard Pollinators? [Eignen sich die Mauerbienen Osmia bicornis und Osmia cornuta als BestÃ¤uber im Obstbau?]	2011	Erwerbs-Obstbau	52	3	NA	111	116	NA	nTime
872	10887	Schleuning, Matthias; Fruend, Jochen; Schweiger, Oliver; Welk, Erik; Albrecht, Joerg; Albrecht, Matthias; Beil, Marion; Benadi, Gita; Bluethgen, Nico; Bruelheide, Helge; Boehning-Gaese, Katrin; Dehling, D. Matthias; Dormann, Carsten F.; Exeler, Nina; Farwig, Nina; Harpke, Alexander; Hickler, Thomas; Kratochwil, Anselm; Kuhlmann, Michael; Kuehn, Ingolf; Michez, Denis; Mudri-Stojnic, Sonja; Plein, …	Ecological networks are more sensitive to plant than to animal extinction under climate change	2016	NATURE COMMUNICATIONS	7	NA	NA	13965	13965	NA	nPop
873	10891	Schleuning M., FrÃ¼nd J., Klein A.-M., Abrahamczyk S., AlarcÃ³n R., Albrecht M., Andersson G.K.S., Bazarian S., BÃ¶hning-Gaese K., Bommarco R., Dalsgaard B., Dehling D.M., Gotlieb A., Hagen M., Hickler T., Holzschuh A., Kaiser-Bunbury C.N., Kreft H., Morris R.J., Sandel B., Sutherland W.J., Svenning J.-C., Tscharntke T., Watts S., Weiner C.N., Werner M., Williams N.M., Winqvist C., Dormann C.F., …	Specialization of mutualistic interaction networks decreases toward tropical latitudes	2012	Current Biology	22	20	NA	1925	1931	Scopus	nPop
874	10903	Schlichting, Uwe	[Record of the sand bee Andrena bimaculata in Westfalen (Hymenoptera, Apidae).]	2006	Mitteilungen der Arbeitsgemeinschaft Westfaelischer Entomologen	22	1	NA	4	4	NA	nTime
875	10912	Schlindwein, C; Wittmann, D; Martins, CF; Hamm, A; Siqueira, JA; Schiffler, D; Machado, IC	Pollination of Campanula rapunculus L. (Campanulaceae): How much pollen flows into pollination and into reproduction of oligolectic pollinators?	2005	PLANT SYSTEMATICS AND EVOLUTION	250	3-4	NA	147	156	WebOfScience	nTime
876	10913	Schlinkert, Hella; Westphal, Catrin; Clough, Yann; Laszlo, Zoltan; Ludwig, Martin; Tscharntke, Teja	Plant Size as Determinant of Species Richness of Herbivores, Natural Enemies and Pollinators across 21 Brassicaceae Species	2015	PLoS One	10	8	NA	e0135928	Article No.: e0135928	NA	nTime
877	10914	Schlinkert H., Westphal C., Clough Y., Grass I., Helmerichs J., Tscharntke T.	Plant size affects mutualistic and antagonistic interactions and reproductive success across 21 Brassicaceae species	2016	Ecosphere	7	12	1529	NA	NA	Scopus	nTime
878	10922	Schlueter, Christina	[Bees and digger wasps in man made habitats in the District of Ammerland - (Hymenoptera: Aculeata).]	2002	Drosera	2002	1-2	NA	133	158	WebOfScience	nTime
879	10928	Schlumpberger, Boris O.	A survey on pollination modes in cacti and a potential key innovation.	2012	Systematics Association Special Volume Series	81	NA	NA	301	319	WebOfScience	nDesign
880	10938	Schmalz, Karl-Heinz	[Wild bees (Hymenoptera, Apidae) on a woodland lane to Melters (near Eichenzell).]	1998	Beitraege zur Naturkunde in Osthessen	34	NA	NA	29	37	NA	nTime
881	10940	Schmalz, Karl-Heinz	[Wild bees (Hymenoptera, Apidae) in the park area of Fasanerie castle in Eichenzell, Fulda district.]	2002	Hessische Faunistische Briefe	21	1	NA	1	18	NA	nTime
882	10943	Schmalz, Karl-Heinz	[First sighting records of the bee Xylocopa violacea (Hymenoptera: Apidae) in east Hesse.]	2005	Beitraege zur Naturkunde in Osthessen	41	NA	NA	45	46	WebOfScience	nPop
883	10946	Schmalz, Karl-Heinz	[Bumblebees (Insecta: Hymenoptera: Bombus) of the Hesse collection in Senckenberg Natural History Museum, Frankfurt a. M.]	2009	Jahrbuecher des Nassauischen Vereins fuer Naturkunde	130	NA	NA	5	26	NA	nTime
884	10963	Schmid-Egger, Christian	[The wild bees and wasp fauna of the Upper Rhine dry meadows in southwest Baden-Wurttemberg (Hymenoptera: Aculeata; Evanioidea).]	2000	Naturschutz-Spectrum Themen	92	NA	NA	257	306	NA	nTime
885	10967	Schmid-Egger, Christian; Doczkal, Dieter	Der taxonomische Status von Andrena fulvicornis Schenk, 1853 (Hymenoptera: Apidae).	1995	Entomofauna	16	1	NA	1	12	NA	nTime
886	10968	Schmid-Egger, Christian; Doczkal, Dieter	Xylocopa valga Gerstacker, 1872 (Hymenoptera, Apidae) new for the fauna of southwest Germany / Xylocopa valga Gerstäcker, 1872 (Hymenoptera, Apidae) neu in Südwestdeutschland	2012	Ampulex	4	NA	NA	43	46	NA	nTime
887	10969	Schmid-Egger, Christian; Dubitzky, Andreas	Dasypoda morawitzi (Radschenko, 2016) first record in Central Europe (Hymenoptera, Apoidea)	2017	Ampulex	9	NA	NA	27	31	NA	nTime
888	10972	Schmid-Egger, Christian; Patiny, Sebastien	[Remarks on the Andrena-pilipes group (=carbonaria auct.).]	1997	Bembix	8	NA	NA	37	42	NA	nDesign
889	10973	Schmid-Egger, Christian; Risch, Stephan; Niehuis, Oliver	Wild bees and wasps of Rhineland-Palatinate (Hymenoptera, Aculeata). Distribution, ecology and endangered status./ Schmid-Egger, C. Risch, S. Niehuis, O.: Die Wildbienen und Wespen in Rheinland-Pfalz (Hymenoptera, Aculeata): Verbreitung, Ökologie und Gefährdungssituation, S. 5-296	1995	Fauna und Flora in Rheinland-Pfalz Beiheft	16	NA	NA	1	296	WebOfScience	nDesign
890	10977	Schmid-Egger, Christian; Witt, Rolf	Flower strips in agricultural environment for wildbees - what is real benefit?	2014	Ampulex	6	NA	NA	13	22	WebOfScience	nDesign
891	10993	Schmidt-Adam, Hella; Stuhr, Joachim	Studies on visitations of blossoms of ornamental garden plants by diurnal insects	1995	Faunistisch-Oekologische Mitteilungen Supplement	0	19	NA	47	75	NA	nTime
892	11052	Schmiedeknecht	[Title unknown.]	1884	Ap Eur	i	NA	NA	Unpaginated	Unpaginated	WebOfScience	nDesign
893	11054	Schmiedeknecht, O.	Ueber einige seltene, zum Theil neue, Arten der Bienengattung Andrena aus Thuringen.	1880	Entomologisches Nachrichtenblatt	vi	NA	NA	1	5, 9-15, 21-27, 51-55	WebOfScience	nTime
894	11063	Schmitz, G.	Spectrum of flower visiting insects on indigenous and neophytic species of Impatiens	1994	Entomologische Nachrichten und Berichte	38	1	NA	17	23	WebOfScience	nTime
895	11072	Schmitz, Michael	[Andrena agilissima (Scopoli, 1170) in south Lower Saxony (Hymenoptera: Apidae).]	2007	Bembix	24	NA	NA	26	27	NA	nTime
896	11090	Schneider, Diethelm	[Anthidium septemspinosum Lep. - Rediscovery in Baden-Wurttemberg (Hym. Apidae).]	1997	Mitteilungen Entomologischer Verein Stuttgart	32	NA	NA	37	37	WebOfScience	nTime
897	11104	Schneider, Manuel K.; Luescher, Gisela; Jeanneret, Philippe; Arndorfer, Michaela; Ammari, Youssef; Bailey, Debra; Balazs, Katalin; Baldi, Andras; Choisis, Jean-Philippe; Dennis, Peter; Eiter, Sebastian; Fjellstad, Wendy; Fraser, Mariecia D.; Frank, Thomas; Friedel, Juergen K.; Garchi, Salah; Geijzendorffer, Ilse R.; Gomiero, Tiziano; Gonzalez-Bornay, Guillermo; Hector, Andy; Jerkovich, Gergely; J…	Gains to species diversity in organically farmed fields are not propagated at the farm level	2014	NATURE COMMUNICATIONS	5	NA	NA	4151	4151	WebOfScience	nTime
898	11108	SCHNEIDER P	LIVING SPACE FOR POLLINATING INSECTS IN TOWNS AND IN CULTIVATED LAND	1988	WELLING, D. (ED.). MITTEILUNGEN AUS DER BIOLOGISCHEN BUNDESANSTALT FUER LAND- UND FORSTWIRTSCHAFT BERLIN-DAHLEM, HEFT 247. AUSWIRKUNGEN VON ACKERSCHONSTREIFEN; (COMMUNICATIONS FROM THE FEDERAL BIOLOGICAL INSTITUTE FOR AGRICULTURE AND FORESTRY BERLIN-DAHLEM, VOL. 247. EFFECTS OF CROP EDGES); SYMPOSIUM ON CROP EDGES: POSITIVE EFFECTS FOR AGRICULTURE, DARMSTADT, WEST GERMANY, AUGUST 31, 1988. 165P. …	NA	NA	NA	163	164	WebOfScience	nPop
899	11111	Schneider, Peter	Individualbeobachtungen an frei sammelnden Hummeln (Bombus terrestris).	1995	Mitteilungen der Deutschen Gesellschaft fuer Allgemeine und Angewandte Entomologie	10	1-6	NA	669	672	WebOfScience	nPop
900	11134	Schoene, Florian; Oppermann, Rainer; Gelhausen, Jessica; Dziewiaty, Krista; Bernardy, Petra	Sustainable Use of ecological Compensation Areas - Added Value for Biodiversity and Agriculture in implementing the Common Agricultural Policy (CAP)?	2013	Naturschutz und Landschaftsplanung	45	5	NA	133	139	WebOfScience	nPop
901	11144	Schoenitzer, K.; Gruenwaldt, W.; Gusenleitner, F.; Osytshnjuk, A. Z.; Schuberth, J.	Clarification of Andrena forsterella with references to the other species of the Andrena labialis group (Hymenoptera, Apoidea, Andrenidae)	1995	Linzer Biologische Beitraege	27	2	NA	823	850	NA	nDesign
902	11150	Schofield, P.	Bumblebees nesting in roof insulation material.	1981	Bulletin of the Amateur Entomologists' Society	40	331	NA	85	85	WebOfScience	nPop
903	11156	Scholz, Andreas	Wild bees and spheciforme wasps (Apoidea: Apidae, Ampulicidae, Crabronidae, Sphecidae) from the Kleinraschuetzer Heide. / Wildbienen und Grabwespen s.l. (Apoidea: Apidae, Ampulicidae, Crabronidae, Sphecidae) der Kleinraschützer Heide	2014	Saechsische Entomologische Zeitschrift	8	NA	NA	68	78	NA	nTime
904	11171	Schönitzer, K.; Klinksik, C.	Individual distinct life histories of the sand bee Andrena nycthemera (Hymenoptera, Apoidea). / Individuell unterschiedlicher Lebenslauf bei der Sandbiene Andrena nycthemera Imhoff (Hym. Apoidea)	1990	Nachrichtenblatt der Bayerischen Entomologen	39	4	NA	116	121	NA	nTime
905	11172	Schonitzer, K.; Klinksik, C.	The ethology of the solitary bee Andrena nycthemera Imhoff, 1866 (Hymenoptera, Apoidea).	1990	Entomofauna	11	23	NA	377	427	NA	nTime
906	11177	Schönitzer, K.; Schuberth, J.; Grunwaldt, W.	Nomenclature of Andrena distinguenda Schenck, 1871 (Hymenoptera, Andrenidae). / Zur Nomenklatur von Andrena distinguenda Schenck, 1871 (Hymenoptera, Andrenidae)	1992	Nachrichtenblatt der Bayerischen Entomologen	41	3	NA	100	103	NA	nDesign
907	11183	Schorpp Q., MÃ¼ller A.L., Schrader S., Dauber J.	Agro-ecological potential of the cup plant (Silphium perfoliatum L.) from a biodiversity perspective [AgrarÃ¶kologisches potential der durchwachsenen silphie (Silphium perfoliatum L.) aus sicht biologischer vielfalt]	2016	Journal fur Kulturpflanzen	68	12	NA	412	422	NA	nTime
908	11204	SchÃ¼rkens S., Chittka L.	The significance of the invasive crucifer species Bunias orientalis (Brassicaceae) as a nectar source for central European insects [Zur bedeutung der invasiven kreuzblÃ¼tler-art bunias orientalis (Brassicaceae) als nektarquelle fÃ¼r mitteleuropÃ¤ische insekten]	2001	Entomologia Generalis	25	2	NA	115	120	Scopus	nTime
909	11211	Schroder, S.; Lunau, K.	The oligolectic andrenid bee Andrena florea Fabricius and red bryony Bryonia dioica Jacq. - interface between two specialized reproduction systems.	2001	Mitteilungen der Deutschen Gesellschaft fur allgemeine und angewandte Entomologie	13	1-6	NA	529	533	NA	nTime
910	11216	Schroeder, Sigrid; Lunau, Klaus	The oligolectic andrenid bee Andrena florea Fabricius and red bryony Bryonia dioica Jacq. - interface between two specialized reproduction systems.	2001	Mitteilungen der Deutschen Gesellschaft fuer Allgemeine und Angewandte Entomologie	13	1-6	NA	529	533	NA	nTime
911	11217	Schroeder, Sigrid; Lunau, Klaus	[The pollination of the red bryony Bryonia dioica Jacq. by the oligolectic andrenid bee Andrena florea (Hymenoptera) - interface between two reproduction systems.]	2001	Verhandlungen Westdeutscher Entomologentag	2000	NA	NA	75	80	WebOfScience	nTime
912	11218	Schroeder, Stefan	[Investigation of the wild bee fauna (Hymenoptera: Apoidea) in the "Duessel valley" nature reserve.]	1997	Insecta (Berlin)	4	NA	NA	105	111	WebOfScience	nTime
913	11233	Schueepp, Christof; Herzog, Felix; Entling, Martin H.	Disentangling multiple drivers of pollination in a landscape-scale experiment	2014	PROCEEDINGS OF THE ROYAL SOCIETY B-BIOLOGICAL SCIENCES	281	1774	NA	32667	32667	NA	nPop
914	11235	Schueepp, Christof; Uzman, Deniz; Herzog, Felix; Entling, Martin H.	Habitat isolation affects plant-herbivore-enemy interactions on cherry trees	2014	BIOLOGICAL CONTROL	71	NA	NA	56	64	NA	nGeo
915	11267	Schulze, Werner	[A record of the blood bee Sphecodes albilabris (F., 1793) (Hym., Apidae) in Westphalia.]	1999	Mitteilungen der Arbeitsgemeinschaft Ostwestfaelisch-Lippischer Entomologen	15	1	NA	19	20	NA	nTime
916	11278	Schurkens, S; Chittka, L	The significance of the invasive crucifer species Bunias orientalis (Brassicaceae) as a nectar source for central European insects	2001	ENTOMOLOGIA GENERALIS	25	2	NA	115	120	WebOfScience	nTime
917	11313	Schwarz B., VÃ¡zquez D.P., CaraDonna P.J., Knight T.M., Benadi G., Dormann C.F., Gauzens B., Motivans E., Resasco J., BlÃ¼thgen N., Burkle L.A., Fang Q., Kaiser-Bunbury C.N., AlarcÃ³n R., Bain J.A., Chacoff N.P., Huang S.-Q., LeBuhn G., MacLeod M., Petanidou T., Rasmussen C., Simanonok M.P., Thompson A.H., FrÃ¼nd J.	Temporal scale-dependence of plantâ€“pollinator networks	2020	Oikos	129	9	NA	1289	1302	NA	nDesign
918	11319	Schwarz, M.; Gusenleitner, F.; Westrich, P.; Dathe, H.H.	A catalogue of bees (Hymenoptera, Apidae) in Austria, Germany and Switzerland.	1996	Entomofauna Supplement	8	NA	NA	1	398	NA	nTime
919	11325	Schweiger O., Maelfait J.P., Van Wingerden W., Hendrickx F., Billeter R., Speelmans M., Augenstein I., Aukema B., Aviron S., Bailey D., Bukacek R., Burel F., DiekÃ¶tter T., Dirksen J., Frenzel M., Herzog F., Liira J., Roubalova M., Bugter R.	Quantifying the impact of environmental factors on arthropod communities in agricultural landscapes across organizational levels and spatial scales	2005	Journal of Applied Ecology	42	6	NA	1129	1139	NA	nTime
920	11329	Schweitzer, Ludwig	[Contribution to the knowledge on wild bees (Apoidea) in the Peine district: a rural garden in Vechelde.]	1996	Beitraege zur Naturkunde Niedersachsens	49	1	NA	1	9	NA	nTime
921	11332	Schweitzer, Ludwig	[Information on the wild bees (Apoidea) in the Peine district: first record of Megachile genalis Morawitz 1880 for Lower Saxony.]	2002	Beitraege zur Naturkunde Niedersachsens	55	1	NA	1	3	NA	nTime
922	11339	Schwenninger, Hans Richard	Methodisches Vorgehen bei Bestandserhebungen von Wildbienen im Rahmen landschaftsokologischer Untersuchungen.	1992	Oekologie in Forschung und Anwendung	5	NA	NA	195	202	NA	nDesign
923	11344	Schwenninger, Hans Richard; Schanowski, Arno	Rediscovery of the Saxon mining bee (Andrena saxonica Stoeckhert, 1935) in Germany (Hymenoptera: Apidae)./ Wiederfund der Sächsischen Sandbiene (Andrena saxonica STOECKHERT, 1935) in Deutschland (Hymenoptera: Apidae)	2000	Entomologische Zeitschrift	110	11	NA	342	344	WebOfScience	nPop
924	11345	SCHWENNINGER H-R	CONTRIBUTION TO THE BEE FAUNA HYMENOPTERA APOIDEA IN MOIST FALLOW LANDS OF SOUTHERN PFAELZERWALD PALATINATE WEST GERMANY	1987	Pollichia	NA	12	NA	241	260	WebOfScience	nTime
925	11347	Schwenninger, H. R.	Method of procedure for population surveys of wild bees in rural ecological studies.	1992	Arten- und Biotopschutz in der Planung: methodische Standards zur Erfassung von Tierartengruppen.	NA	NA	NA	195	202	NA	nDesign
926	11348	Schwenninger, H. R.	Contribution to the wild bee fauna of Baden-Wurttemberg (Hymenoptera, Apidae). / Beitrag zur Wildbienenfauna Baden-Württembergs (Hymenoptera, Apidae)	1997	Mitteilungen des Entomologischen Vereins Stuttgart	32	1	NA	40	41	NA	nTime
927	11349	Schwenninger, H. R.	Distribution and population changes of the bumble bee species Bombus distinguendus, B. soroeensis, B. veteranus and B. wurflenii (Hymenoptera, Apidae) in Baden-Wurttemberg.	1997	Mitteilungen des Entomologischen Vereins Stuttgart	32	1	NA	42	53	NA	nDesign
928	11354	Schwerdtfeger, Michael	Dissertationes Botanicae, Vol. 264. Nectar composition of Asteridae and its relation to flower ecology and systematics	1996	[Dissertationes Botanicae; Nectar composition of Asteridae and its relation to flower ecology and systematics]	264	NA	NA	vi+94p	vi+94p	NA	nPop
929	11356	Scopece G., Frachon L., Cozzolino S.	Do native and invasive herbivores have an effect on Brassica rapa pollination?	2019	Plant Biology	21	5	NA	927	934	Scopus	nGeo
930	11402	Seidelmann, Karsten	Mating system and maternal investment in the red mason bee, Osmia rufa	1997	Advances in Ethology; Contributions to the XXV International Ethological Conference	32	NA	NA	215	215	WebOfScience	nDesign
931	11403	Seidelmann, Karsten	Senescence and reproduction of females of a solitary bee, Osmia rufa.	1997	Mitteilungen der Deutschen Gesellschaft fuer Allgemeine und Angewandte Entomologie	11	1-6	NA	419	422	WebOfScience	nTime
932	11412	Seidelmann K., Ulbrich K., Mielenz N.	Conditional sex allocation in the Red Mason bee, Osmia rufa	2010	Behavioral Ecology and Sociobiology	64	3	NA	337	347	Scopus	nPop
933	11451	Senol, Serdar Gokhan; Eroglu, Volkan; Senturk, Ozan; Kacmaz, Fidan; Avci, Ayse Betul	The pollination and reproduction success of Salvia sclarea.	2017	Biological Diversity and Conservation	10	3	NA	124	129	NA	nGeo
934	11468	Sevenello M., Sargent R.D., Forrest J.R.K.	Spring wildflower phenology and pollinator activity respond similarly to climatic variation in an eastern hardwood forest	2020	Oecologia	193	2	NA	475	488	NA	nGeo
935	11524	Shrestha M., Burd M., Garcia J.E., Dorin A., Dyer A.G.	Colour evolution within orchids depends on whether the pollinator is a bee or a fly	2019	Plant Biology	21	4	NA	745	752	NA	nGeo
936	11537	SICK, M; AYASSE, M; TENGO, J; ENGELS, W; LUBKE, G; FRANCKE, W	HOST-PARASITE RELATIONSHIPS IN 6 SPECIES OF SPHECODES BEES AND THEIR HALICTID HOSTS - NEST INTRUSION, INTRANIDAL BEHAVIOR, AND DUFOURS GLAND VOLATILES (HYMENOPTERA, HALICTIDAE)	1994	JOURNAL OF INSECT BEHAVIOR	7	1	NA	101	117	NA	nTime
937	11540	Sieber, M.	Die Blattschnei-derbienen (Gattung Megachile Latr.) im Freistaate Sachsen.	1933	SB Isis Dresden	1932	NA	NA	178	186	WebOfScience	nTime
938	11595	Simons N.K., Lewinsohn T., BlÃ¼thgen N., Buscot F., Boch S., Daniel R., Gossner M.M., Jung K., Kaiser K., MÃ¼ller J., Prati D., Renner S.C., Socher S.A., Sonnemann I., Weiner C.N., Werner M., Wubet T., Wurst S., Weisser W.W.	Contrasting effects of grassland management modes on species-abundance distributions of multiple groups	2017	Agriculture, Ecosystems and Environment	237	NA	NA	143	153	NA	nTime
939	11648	Smith B.H., Weller C.	Social competition among gynes in halictine bees: The influence of bee size and pheromones on behavior	1989	Journal of Insect Behavior	2	3	NA	397	411	Scopus	nPop
940	11671	Sobek S., Tscharntke T., Scherber C., Schiele S., Steffan-Dewenter I.	Canopy vs. understory: Does tree diversity affect bee and wasp communities and their natural enemies across forest strata?	2009	Forest Ecology and Management	258	5	NA	609	615	Scopus	nTime
941	11687	Soliveres, Santiago; Manning, Peter; Prati, Daniel; Gossner, Martin M.; Alt, Fabian; Arndt, Hartmut; Baumgartner, Vanessa; Binkenstein, Julia; Birkhofer, Klaus; Blaser, Stefan; Bluethgen, Nico; Boch, Steffen; Boehm, Stefan; Boerschig, Carmen; Buscot, Francois; Diekoetter, Tim; Heinze, Johannes; Hoelzel, Norbert; Jung, Kirsten; Klaus, Valentin H.; Klein, Alexandra-Maria; Kleinebecker, Till; Klemme…	Locally rare species influence grassland ecosystem multifunctionality	2016	PHILOSOPHICAL TRANSACTIONS OF THE ROYAL SOCIETY B-BIOLOGICAL SCIENCES	371	1694	NA	50269	50269	NA	nPop
942	11695	Somanathan H., Saryan P., Balamurali G.S.	Foraging strategies and physiological adaptations in large carpenter bees	2019	Journal of Comparative Physiology A: Neuroethology, Sensory, Neural, and Behavioral Physiology	205	3	NA	387	398	NA	nPop
943	11725	Sosenski P., Ramos S.E., DomÃ­nguez C.A., Boege K., Fornoni J.	Pollination biology of the hexaploid self-compatible species Turnera velutina (Passifloraceae)	2017	Plant Biology	19	2	NA	101	107	NA	nPop
944	11735	Sowig P.	Effects of flowering plant's patch size on species composition of pollinator communities, foraging strategies, and resource partitioning in bumblebees (Hymenoptera: Apidae)	1989	Oecologia	78	4	NA	550	558	NA	nTime
945	11806	Ssymank, Axel; Hamm, Andree; Vischer-Leopold, Mareike	Caring for pollinators: safeguarding agro-biodiversity and wild plant diversity. Results of a workshop and research project commissioned y the German Federal Agency for Nature Conservation.	2009	BfN-Skripten	250	NA	NA	i	vi, 1-191	WebOfScience	nPop
946	11816	Stadelmann, H.	Neue Hymenopteren der Zool. Sammlung des Kgl. Museums fur Naturkunde zu Berlin.	1892	Berliner Entomologische Zeitschrift	xxxvii	NA	NA	235	240	WebOfScience	nPop
947	11828	STAMM U-I; SCHUSTER W	STUDIES ON POLLINATION AND FERTILISATION RELATIONSHIPS IN SUNFLOWERS HELIANTHUS-ANNUUS L	1989	Angewandte Botanik	63	5-6	NA	429	438	WebOfScience	nPop
948	11836	Standfuss, Klaus; Standfuss, Lieselotte	[Parasitic bees (Psithyrus Lepeletier, 1832) on an insular 12 are piece of motorway edge (Hymenoptera, Apidae).]	1996	Mitteilungen der Arbeitsgemeinschaft Ostwestfaelisch-Lippischer Entomologen	12	1	NA	25	28	NA	nTime
949	11838	Standfuss, Klaus; Standfuss, Lisa	[Young females of Bombus sylvestris (Lepeletier, 1832) return to their nest (Hym., Apidae).] / Jungweibchen von Bombus sylvestris (Lepeletier, 1832) kehren zum Nest zurück (Hymenoptera, Apidae)	2000	Mitteilungen der Arbeitsgemeinschaft Ostwestfaelisch-Lippischer Entomologen	16	2	NA	40	41	NA	nTime
950	11846	Staniczenko, Phillip P. A.; Lewis, Owen T.; Tylianakis, Jason M.; Albrecht, Matthias; Coudrain, Valerie; Klein, Alexandra-Maria; Reed-Tsochas, Felix	Predicting the effect of habitat modification on networks of interacting species	2017	NATURE COMMUNICATIONS	8	NA	NA	792	792	WebOfScience	nPop
951	11856	Stark R.E., Hefetz A., Gerling D., Velthuis H.H.W.	Reproductive competition involving oophagy in the socially nesting bee Xylocopa sulcatipes	1990	Naturwissenschaften	77	1	NA	38	40	Scopus	nPop
952	11866	StÃ¶ckhert E.	Ãœber die Lebensweise von Rhophites 5â€spinosus Spin. (Hym. Apid.)/Über die Lebensweise von Rhophites 5‐spinosus Spin. (Hym. Apid.)	1922	Berliner entomologische Zeitschrift	1922	4	NA	381	392	Scopus	nPop
953	11877	Steffan-Dewenter I.	Scale-dependent effects of landscape structure on pollination, seed set and seed predation	2001	Verhandlungen der Gesellschaft fur Okologie	31	NA	NA	81	NA	Scopus	nPop
954	11878	Steffan-Dewenter, I.	Species richness and abundance of bees and wasps on orchard meadows: effects of habitat size, management and landscape complexity.	2001	Mitteilungen der Deutschen Gesellschaft fur allgemeine und angewandte Entomologie	13	1-6	NA	339	342	NA	nTime
955	11879	Steffan-Dewenter I.	Landscape context affects trap-nesting bees, wasps, and their natural enemies	2002	Ecological Entomology	27	5	NA	631	637	NA	nTime
956	11884	Steffan-Dewenter, I; Munzenberg, U; Burger, C; Thies, C; Tscharntke, T	Scale-dependent effects of landscape context on three pollinator guilds	2002	ECOLOGY	83	5	NA	1421	1432	WebOfScience	nTime
957	11885	Steffan-Dewenter, I; Munzenberg, U; Tscharntke, T	Pollination, seed set and seed predation on a landscape scale	2001	PROCEEDINGS OF THE ROYAL SOCIETY B-BIOLOGICAL SCIENCES	268	1477	NA	1685	1690	NA	nTime
958	11886	Steffan-Dewenter, Ingolf	Wild bees in the agricultural landscape: habitat selection, succession, pollination and competition by honey bees. / Wildbienen in der Agrarlandschaft: Habitatwahl, Sukzession, Bestäubungsleistung und Konkurrenz durch Honigbienen	1998	Agraroekologie	27	NA	NA	1	134	NA	nTime
959	11888	Steffan-Dewenter, Ingolf	Pollinator declines and loss of pollination services: research in the framework of the EU-project ALARM.	2009	BfN-Skripten	250	NA	NA	100	106	NA	nPop
960	11889	Steffan-Dewenter, Ingolf; Klein, Alexandra-Maria; Gaebele, Volker; Alfert, Thomas; Tscharntke, Teja	Bee diversity and plant-pollinator interactions in fragmented landscapes	2006	PLANT-POLLINATOR INTERACTIONS: FROM SPECIALIZATION TO GENERALIZATION	NA	NA	NA	387	407	NA	nTime
961	11891	Steffan-Dewenter, Ingolf; Tscharntke, Teja	Wildbienen auf Ackerbrachen: Bedeutung von Blutenangebot, Vegetation und Flachenalter.	1995	Mitteilungen der Deutschen Gesellschaft fuer Allgemeine und Angewandte Entomologie	10	1-6	NA	319	322	NA	nTime
962	11893	Steffan-Dewenter, Ingolf; Tscharntke, Teja	[Does competition by honey bees exist on calcareous grasslands? Foraging radius, resource overlap and effects on wild bee populations]	1998	Verhandlungen der Gesellschaft fuer Oekologie	29	NA	NA	287	291	WebOfScience	nPop
963	11895	Steffan-Dewenter, Ingolf; Westphal, Catrin	The interplay of pollinator diversity, pollination services and landscape change	2008	JOURNAL OF APPLIED ECOLOGY	45	3	NA	737	741	NA	nDesign
964	11897	Steffan-Dewenter, I; Schiele, S	Nest-site fidelity, body weight and population size of the red mason bee, Osmia rufa (Hymenoptera : Megachilidae), evaluated by Mark-Recapture experiments	2004	ENTOMOLOGIA GENERALIS	27	2	NA	123	132	WebOfScience	nTime
965	11901	Steffan-Dewenter, I.; Tscharntke, T.	Bee diversity and seed set in fragmented habitats.	1997	Acta Horticulturae	NA	437	NA	231	234	NA	nTime
966	11902	Steffan-Dewenter, I.; Tscharntke, T.	The effects of habitat fragmentation on pollinator-plant interactions. / Die Folgen der Habitat-Fragmentierung für Bestäuber-Pflanze-Interaktionen	1997	Mitteilungen der Deutschen Gesellschaft fur Allgemeine und Angewandte Entomologie	11	1/6	NA	79	86	NA	nTime
967	11904	Steffan-Dewenter, I; Tscharntke, T	Effects of habitat isolation on pollinator communities and seed set	1999	OECOLOGIA	121	3	NA	432	440	WebOfScience	nTime
968	11905	Steffan-Dewenter, I; Tscharntke, T	Resource overlap and possible competition between honey bees and wild bees in central Europe	2000	OECOLOGIA	122	2	NA	288	296	NA	nTime
969	11906	Steffan-Dewenter, I; Tscharntke, T	Succession of bee communities on fallows	2001	ECOGRAPHY	24	1	NA	83	93	WebOfScience	nTime
970	11908	Steffan-Dewenter I., Westphal C.	The interplay of pollinator diversity, pollination services and landscape change	2008	Journal of Applied Ecology	45	3	NA	737	741	NA	nPop
971	11911	Steffny, H.; Kratochwil, A.; Wolf, A.	Zur Bedeutung verschiedener Rasengesellschaften fur Schmetterlinge (Rhopalocera, Hesperiidae, Zygaenidae) und Hummeln (Apidae, Bombus) im Naturschutzgebiet Taubergiessen (Oberrheinebene). -Transekt-Untersuchungen als Entscheidungshilfe fur Pflegemassnahmen.	1984	Natur und Landschaft	59	11	NA	435	443	WebOfScience	nTime
972	11922	Steinbach, Kathrin; Gottsberger, Gerhard	Phenology and pollination biology of five Ranunculus species in Central Germany	1995	Plant Systematics and Evolution Supplementum; Systematics and evolution of the Ranunculiflorae	9	NA	NA	319	323	WebOfScience	nPop
973	11923	STEINBACH, K; GOTTSBERGER, G	PHENOLOGY AND POLLINATION BIOLOGY OF 5 RANUNCULUS SPECIES IN GIESSEN, CENTRAL GERMANY	1994	PHYTON-ANNALES REI BOTANICAE	34	2	NA	203	218	NA	nTime
974	11924	Steinbach, K; Gottsberger, G	Phenology and pollination biology of five Ranunculus species in Central Germany	1995	PLANT SYSTEMATICS AND EVOLUTION	NA	NA	NA	319	323	NA	nTime
975	11942	STEIN G; LOHMAR E	ON THE INFECTION OF VARIOUS BUMBLE BEE SPECIES WITH SPHAERULARIA-BOMBI IN THE BONN AREA SPRING 1970	1971	Decheniana	124	2	NA	135	140	WebOfScience	nTime
976	11979	Sterk, G.; Peters, B.; Gao ZhengLei; Zumkier, U.	Large-scale monitoring of effects of clothianidin dressed OSR seeds on pollinating insects in Northern Germany: effects on large earth bumblebees (Bombus terrestris).	2018	Julius-Kuhn-Archiv	NA	462	NA	180	180	NA	nTime
977	11994	Stevens, Sarah M.; Jenkins, Peter T.	Pesticide impacts on bumblebee decline: a missing piece	2013	CONSERVATION LETTERS	6	3	NA	213	214	NA	nGeo
978	12017	Stockhert, E.	Andrena franconica nov. spec, eine neue deutsche Biene (Hym.).	1922	Entomologische Mitteilungen Berlin	11	NA	NA	99	105	WebOfScience	nPop
979	12019	Stockhert, E.	Ueber einige neue deutsche Andrena-Arten (Hym.).	1924	Archiv fuer Naturgeschichte Berlin Abt A	90	NA	NA	165	179	WebOfScience	nPop
980	12020	STOCKHERT, E.	Andrena strohmella n. sp., eine neue deutsche Biene (Hym.)	1928	ARCH INSEKTENK OBER RHEINGEBIETES	2	(5)	NA	243	248	NA	nDesign
981	12021	STOCKHERT, E.	Uber eine neue deutsche Eriades-Art (Hym. Apid.)	1929	DEUTSCHE ENT ZEITSCHR	1929	(2)	NA	113	120	NA	nDesign
982	12027	Stoeckhert E.	Ãœber einige neue deutsche Arten der Andrena minutulaâ€Gruppe (Hym. Apid.)	1935	Berliner entomologische Zeitschrift	1935	1-2	NA	65	85	NA	nTime
983	12028	Stoeckhert, F. K.	Fauna apoideorum germaniae. (Nachtrage und Erganzungen zu F.K. Stoeckhert, Die Bienen Frankens, Deutsche entomologische Zeitschrift 1932, Beiheft, Berlin 1933.)	1954	Abhandlungen der Bayerischen Akademie der Wissenschaften Math-Nat Kl NF	65	NA	NA	1	87	NA	nTime
984	12040	Stokhert, E.	Andrena strohmella n. sp., eine neue deutsche Biene (Hym.).	1928	Archiv fuer Insektenkunde des Oberrheingebietes Freiburg i Br	2	NA	NA	243	248	WebOfScience	nPop
985	12043	Stokstad, Erik	Pesticides Under Fire For Risks to Pollinators	2013	SCIENCE	340	6133	NA	674	676	WebOfScience	nDesign
986	12084	Strand, Embrik	Die palaartkischen Halictus-Arten des Kgl. Zoolog. Museums zu Berlin; z. T. nach Bestimmungen von J. D. Alfken.	1909	Archiv fuer Naturgeschichte Berlin	75	1	NA	(1	62)	WebOfScience	nTime
987	12090	Straub L., Villamar-Bouza L., Bruckner S., Chantawannakul P., Gauthier L., Khongphinitbunjong K., Retschnig G., Troxler A., Vidondo B., Neumann P., Williams G.R.	Neonicotinoid insecticides can serve as inadvertent insect contraceptives	2016	Proceedings of the Royal Society B: Biological Sciences	283	1835	20160506	NA	NA	NA	nGeo
988	12103	Streinzer, Martin; Spaethe, Johannes	Functional morphology of the visual system and mating strategies in bumblebees (Hymenoptera, Apidae, Bombus)	2014	ZOOLOGICAL JOURNAL OF THE LINNEAN SOCIETY	170	4	NA	735	747	NA	nPop
989	12113	Stresemann, Erwin; Hannemann, Hans-Joachim; Klausnitzer, Bernhard; Senglaub, Konrad	Exkursionsfauna fur die Gebiete der DDR und der BRD. Band 2/1. Wirbellose: Insekten - Erster Teil. 8 Aufl.	1989	Exkursionsfauna fur die Gebiete der DDR und der BRD. Band 2/1. Wirbellose: Insekten - Erster Teil. 8 Aufl.	NA	NA	NA	1	504	WebOfScience	nDesign
990	12125	Strohm, E; Bordon-Hauser, A	Advantages and disadvantages of large colony size in a halictid bee: the queen's perspective	2003	BEHAVIORAL ECOLOGY	14	4	NA	546	553	WebOfScience	nTime
991	12162	Stübing, Stefan	Interessante Insektenfunde von 1988-1994 im Schwalm-Eder-Kreis.	1994	Avifaunistischer Sammelbericht fuer den Schwalm-Eder-Kreis	9	NA	NA	163	165	NA	nPop
992	12165	Stuke, Jens-Hermann	Contribution to the fauna of the selected insect groups on northwest German sandy heaths / Beitrag zur Fauna ausgewählter Insektengruppen auf nordwestdeutschen Sandheiden	1995	Drosera	95	1	NA	53	83	NA	nTime
993	12166	Stuke, J.-H.	Beobachtungen zur Schwebfliegen- und Hummelfauna (Diptera: Syrphidae et Hymenoptera: Apoidea) der Elbinsel 'Schwarztonnensand'.	1991	Seevoegel	12	1	NA	14	15	NA	nTime
994	12183	Suhail M.A., Arshad M., Arif J., Gogi M.D.	Conservation of beneficial insects for sustainable agriculture	2011	Environmental Earth Sciences	NA	NA	NA	1463	1468	NA	nGeo
995	12187	Sukopp, H.; Jesdinsky, D.; Schick, B.	Phenology and ecological investigations on flowering in woody plants in parkland. / Blühphänologische und blütenökologische Untersuchungen an Parkgehölzen	1993	Fragmenta Floristica et Geobotanica	NA	Supplement 2, 2	NA	669	680	NA	nTime
996	12190	Sumangala S., Giriraj G.	Seed yield, test weight and oil content in sunflower genotypes as influenced by various pollination methods and seasons	2003	Helia	26	38	NA	143	148	Scopus	nPop
997	12219	Sydenham, Markus A. K.; Moe, Stein R.; Kuhlmann, Michael; Potts, Simon G.; Roberts, Stuart P. M.; Totland, Orjan; Eldegard, Katrine	Disentangling the contributions of dispersal limitation, ecological drift, and ecological filtering to wild bee community assembly	2017	ECOSPHERE	8	1	NA	1650	1650	NA	nGeo
998	12256	Tamburini G., Berti A., Morari F., Marini L.	Degradation of soil fertility can cancel pollination benefits in sunflower	2016	Oecologia	180	2	NA	581	587	Scopus	nPop
999	12280	Tannert, Rudi; von der Dunk, Klaus	Continuation of the entomological Survey of the Castle Fauna Report for 2018.	2018	Galathea	34	NA	NA	51	55	NA	nTime
1000	12285	Targetti S., Herzog F., Geijzendorffer I.R., Wolfrum S., Arndorfer M., BalÃ zs K., Choisis J.P., Dennis P., Eiter S., Fjellstad W., Friedel J.K., Jeanneret P., Jongman R.H.G., Kainz M., Luescher G., Moreno G., Zanetti T., Sarthou J.P., Stoyanova S., Wiley D., Paoletti M.G., Viaggi D.	Estimating the cost of different strategies for measuring farmland biodiversity: Evidence from a Europe-wide field evaluation	2014	Ecological Indicators	45	NA	NA	434	443	NA	nPop
1001	12290	Taschenberg, E. L.	Die Hymenopteren Deutschlands nach ihren Gattungen und theilweise nach ihren Arten als Wegweiser fur angehende Hymenopterologen und gleichzeitig als Verzeichniss der Halle'schen Hymenopterenfauna analytisch zusammengestellt.	1866	Die Hymenopteren Deutschlands nach ihren Gattungen und theilweise nach ihren Arten als Wegweiser fur angehende Hymenopterologen und gleichzeitig als Verzeichniss der Halle'schen Hymenopterenfauna analytisch zusammengestellt.	NA	NA	NA	277	pp. vi & 277	NA	nDesign
1002	12293	Tausch F., Stock S., Fricke J., Klein O.	Bumblebee Re-Identification Dataset	2020	Proceedings - 2020 IEEE Winter Conference on Applications of Computer Vision Workshops, WACVW 2020	NA	NA	9096909	35	37	Scopus	nPop
1003	12303	Tautz, Juergen	The buzz about bees: biology of a superorganism.	2008	The buzz about bees: biology of a superorganism.	NA	NA	NA	i	xiv, 1-284	WebOfScience	nDesign
1004	12304	Tautz, Juergen	What bees know about flowers. / Was Bienen über Blüten wissen	2008	Entomologie Heute	20	NA	NA	27	43	NA	nDesign
1005	12355	Templ B., MÃ³zes E., Templ M., FÃ¶ldesi R., SzirÃ¡k Ã., BÃ¡ldi A., KovÃ¡cs-HostyÃ¡nszki A.	Habitat-dependency of transect walk and pan trap methods for bee sampling in farmlands	2019	Journal of Apicultural Science	63	1	NA	93	115	NA	nGeo
1006	12359	TengÃ¶ J., Hefetz A., Bertsch A., Schmitt U., LÃ¼bke G., Francke W.	Species specificity and complexity of Dufour's gland secretion of bumble bees	1991	Comparative Biochemistry and Physiology -- Part B: Biochemistry and	99	3	NA	641	646	NA	nPop
1007	12391	Thar, P.; Hentschel, E. J.	The occurrence of solitary wild bees in the recultivated area of Seelingstadt (Wismut region in eastern Thuringia).	1997	Apidologie	28	3/4	NA	228	230	NA	nTime
1008	12398	Theodorou, Panagiotis; Baltz, Lucie M.; Paxton, Robert J.; Soro, Antonella	Urbanization is associated with shifts in bumblebee body size, with cascading effects on pollination	2020	EVOLUTIONARY APPLICATIONS	NA	NA	NA	NA	NA	NA	nTime
1009	12402	Theodorou, Panagiotis; Radzeviciute, Rita; Settele, Josef; Schweiger, Oliver; Murray, Tomas E.; Paxton, Robert J.	Pollination services enhanced with urbanization despite increasing pollinator parasitism	2016	PROCEEDINGS OF THE ROYAL SOCIETY B-BIOLOGICAL SCIENCES	283	1833	NA	60561	60561	WebOfScience	nTime
1010	12405	Theodorou P., RadzeviÄiÅ«tÄ— R., Lentendu G., Kahnt B., Husemann M., Bleidorn C., Settele J., Schweiger O., Grosse I., Wubet T., Murray T.E., Paxton R.J.	Urban areas as hotspots for bees and pollination but not a panacea for all insects	2020	Nature Communications	11	1	576	NA	NA	NA	nTime
1011	12409	Theunert, R.	Lasioglossum subfulvicorne (BLUTH-GEN, 1934) (Hymenoptera, Apidae) "stolen" fingerhut nectar from flowers	2008	Entomologische Nachrichten und Berichte	52	1	NA	70	71	WebOfScience	nTime
1012	12410	Theunert, R.	Ivy-silk Bee (Colletes hederae SCHMIDT & WESTRICH, 1993) has reached Hildesheim (Hymenoptera, Apidae) / Efeu-Seidenbiene (Colletes hederae SCHMIDT & WESTRICH, 1993) hat Hildesheim erreicht (Hymenoptera, Apidae)	2015	Entomologische Nachrichten und Berichte	59	3-4	NA	228	228	NA	nTime
1013	12411	Theunert, Reiner	Confirmations of Aculeata for the Lower Saxony fauna after more than 50 years (Hymenoptera)	1994	Entomologische Nachrichten und Berichte	38	1	NA	58	59	NA	nTime
1014	12414	Theunert, Reiner	Confirmation of Aculeata for the Lower Saxonian fauna after 50 years (Hymenoptera): Part III	1997	Entomologische Nachrichten und Berichte	41	3	NA	196	196	NA	nTime
1015	12416	Theunert, Reiner	[First records of aculeates for the fauna of Lower Saxony (Insecta: Hymenoptera). Part 3.]	1999	Mitteilungen des Internationalen Entomologischen Vereins E.V. Frankfurt A.M.	24	1-2	NA	77	80	NA	nTime
1016	12418	Theunert, Reiner	[Observations on the bees and aculeate wasps of the Heeseberg in east Lower Saxony (Insecta: Hymenoptera).]	2000	Verhandlungen Westdeutscher Entomologentag	1999	NA	NA	147	152	WebOfScience	nTime
1017	12419	Theunert, Reiner	[Distribution limits of selected wild bees in Lower Saxony (Hymenoptera: Apidae).]	2001	Verhandlungen Westdeutscher Entomologentag	2000	NA	NA	99	106	WebOfScience	nDesign
1018	12420	Theunert, Reiner	[The distribution of the species of the Andrena minutula-group in Lower Saxony and Bremen (Hymenoptera: Apidae).]	2001	Insecta (Berlin)	7	NA	NA	70	74	NA	nTime
1019	12421	Theunert, Reiner	[Analysis of a "Red List of wild bees" (Hym.: Apidae). Pollen permanency and status threats (Hym.: Apidae).]	2004	Verhandlungen Westdeutscher Entomologentag	2002	NA	NA	159	160	NA	nPop
1020	12423	Theunert, Reiner	[Differentiation of summer flying males of Andrena minutula (Kirby) and Andrena minutuloides Perkins.]	2006	Bembix	22	NA	NA	12	14	WebOfScience	nPop
1021	12424	Theunert, Reiner	[Grouping of wild bees (Hymenoptera, Apidae) in Lower Saxony according to distribution of species.]	2006	Beitraege zur Naturkunde Niedersachsens	59	4	NA	228	237	NA	nDesign
1022	12425	Theunert, Reiner	[Comments on the systematics of digger wasps and bees.] / Anmerkungen zur Systematik der Grabwespen und Bienen	2007	Bembix	25	NA	NA	20	21	NA	nDesign
1023	12426	Theunert, Reiner	[Distinction of the females of Lasioglossum fratellum (Perez, 1903) and Lasioglossum subfulvicorne (Bluethgen, 1934) remains difficult (Hymenoptera: Apidae)!]	2007	Bembix	25	NA	NA	27	30	NA	nDesign
1024	12427	Theunert, Reiner	Remarkable new records of Hymenoptera Aculeata from the eastern part of lower Saxony, series IV. / Hervorhebenswerte Stechimmenfunde aus dem östlichen Niedersachsen (Hymenoptera), Folge IV	2007	Beitraege zur Naturkunde Niedersachsens	60	3-4	NA	95	99	NA	nTime
1025	12435	Thiede, Walther	[Social wasps & bees as bird food, attention to Muscicapa striata.]	1995	Ornithologische Mitteilungen	47	12	NA	301	309	WebOfScience	nDesign
1026	12493	Tiedge, Kira; Lohaus, Gertrud	Nectar sugars and amino acids in day- and night-flowering Nicotiana species are more strongly shaped by pollinators' preferences than organic acids and inorganic ions.	2017	PloS one	12	5	NA	e0176865	e0176865	NA	nPop
1027	12508	TimÃ³teo S., Oâ€™Connor C.J., LÃ³pez-NÃºÃ±ez F.A., Costa J.M., Gouveia A.C., Heleno R.H.	Pollination networks from natural and anthropogenic-novel communities show high structural similarity	2018	Oecologia	188	4	NA	1155	1165	Scopus	nGeo
1028	12513	Tischendorf, Stefan	[Additions to the Aculeata fauna of Hesse.]	1997	Bembix	8	NA	NA	16	17	NA	nTime
1029	12514	Tischendorf, Stefan	Bees and wasps (Hymenoptera: Aculeata) of the riverain forest "Kuehkopf-Knoblauchsaue" in the upperrhine area of Germany (State of Hesse).	2001	Hessische Faunistische Briefe	20	2-3	NA	21	42	NA	nTime
1030	12515	Tischendorf, Stefan	For the first time the cuckoo-bee Nomada discedens has been recorded in Hessen (Germany).	2008	Hessische Faunistische Briefe	27	1	NA	1	7	WebOfScience	nPop
1031	12516	Tischendorf, Stefan	[Dioxys tridentata (Nylander 1848), a new wild bee species in Hessen.]	2018	Hessische Faunistische Briefe	36	3-4	NA	61	64	WebOfScience	nPop
1032	12520	Tischendorf, Stefan; von der Heide, Andreas	[Wild bees and wasps (Hymenoptera: Aculeata) in the highlands of the Rhoen biosphere reserve (Hesse).]	2001	Beitraege zur Naturkunde in Osthessen	37	NA	NA	3	58	NA	nTime
1033	12562	Torka, V.	Melitta centaureae sp. n.	1922	Entomologische Rundschau	39	NA	NA	23	24	WebOfScience	nTime
1034	12563	Torne-Noguera, Anna; Rodrigo, Anselm; Arnan, Xavier; Osorio, Sergio; Barril-Graells, Helena; da Rocha-Filho, Leo Correia; Bosch, Jordi	Determinants of Spatial Distribution in a Bee Community: Nesting Resources, Flower Resources, and Body Size	2014	PLoS One	9	5	NA	e97255	Article No.: e97255	WebOfScience	nGeo
1035	12593	Trautz, D.	Ecological assessment of set-aside in the agroecosystem. / Ökologische Bewertung der Flächenstillegung im Agrarökosystem	1992	Kongressband 1992 Gottingen. Vortrage zum Generalthema des 104. VDLUFA-Kongresses vom 14.-19.0.1992 in Gottingen: Okologische Aspekte extensiver Landbewirtschaftung.	NA	NA	NA	605	608	NA	nTime
1036	12599	Trefois, R.	Sweet and sour cherry varieties./ vermutlich Cherry and morello varieties	1986	Fruit Belge	54	413	NA	3	42	WebOfScience	nPop
1037	12600	Treiber, R.	Hummeln der Bernauer Umgebung/Sudschwarzwald (Hymenoptera, Apoidea).	1991	Nachrichtenblatt der Bayerischen Entomologen	40	2	NA	52	59	NA	nTime
1038	12604	Treiber, Reinhold; Hentrich, Ortrud	[Records of the bee Colletes hederae Schmidt & Westrich (Hymenoptera, Apidae), in south Baden.]	2003	Mitteilungen des Badischen Landesvereins fuer Naturkunde und Naturschutz e.V. Freiburg im Breisgau	18	2	NA	227	231	WebOfScience	nTime
1039	12605	Treiber, Reinhold; Jacob, Jean-Claude	[Rediscovery of the Small Wood Bee Xylocopa iris (Christ, 1791) (Hypenoptera: Apidae, Xylocopinae) in Germany and current records in Alsace.]	2018	Mitteilungen Entomologischer Verein Stuttgart	53	2	NA	89	94	WebOfScience	nTime
1040	12608	Trein, Linda; Schindler, Matthias; Wittmann, Dieter	Are industrial fallow areas appropriate habitats for solitary bees (Hymenoptera, Apiformes)?	2008	Decheniana	161	NA	NA	57	65	NA	nTime
1041	12614	Trien, Linda	[Wild bees on two industrial wasteland areas in the western Ruhr area (sinter site and forest ponds area).]	2007	Elektronische Aufsaetze der Biologischen Station Westliches Ruhrgebiet	10.4	NA	NA	1	10	WebOfScience	nTime
1042	12650	Tscharntke T., BatÃ¡ry P., Dormann C.F.	Set-aside management: How do succession, sowing patterns and landscape context affect biodiversity?	2011	Agriculture, Ecosystems and Environment	143	1	NA	37	44	Scopus	nDesign
1043	12653	Tscharntke, Teja; Batary, Peter; Clough, Yann; Kleijn, David; Scherber, Christoph; Thies, Carsten; Wanger, Thomas C.; Westphal, Catrin	COMBINING BIODIVERSITY CONSERVATION WITH AGRICULTURAL INTENSIFICATION	2012	Land Use Intensification: Effects on Agriculture, Biodiversity and Ecological Processes	NA	NA	NA	7	15	NA	nPop
1044	12654	Tscharntke, Teja; Batary, Peter; Dormann, Carsten F.	Set-aside management: How do succession, sowing patterns and landscape context affect biodiversity?	2011	AGRICULTURE ECOSYSTEMS & ENVIRONMENT	143	1	NA	37	44	WebOfScience	nDesign
1045	12656	Tscharntke, Teja; Clough, Yann; Wanger, Thomas C.; Jackson, Louise; Motzke, Iris; Perfecto, Ivette; Vandermeer, John; Whitbread, Anthony	Global food security, biodiversity conservation and the future of agricultural intensification	2012	BIOLOGICAL CONSERVATION	151	1	NA	53	59	NA	nPop
1046	12658	Tscharntke, Teja; Tylianakis, Jason	Conserving complexity: Global change and community-scale interactions	2010	BIOLOGICAL CONSERVATION	143	10	NA	2249	2250	WebOfScience	nDesign
1047	12660	Tscharntke, T; Gathmann, A; Steffan-Dewenter, I	Bioindication using trap-nesting bees and wasps and their natural enemies: community structure and interactions	1998	JOURNAL OF APPLIED ECOLOGY	35	5	NA	708	719	NA	nTime
1048	12707	Udy, Kristy L.; Reininghaus, Hannah; Scherber, Christoph; Tscharntke, Teja	Plant-pollinator interactions along an urbanization gradient from cities and villages to farmland landscapes.	2020	ECOSPHERE	11	2	NA	03020	03020	WebOfScience	nTime
1049	12717	Ulbrich K.	Understanding ecological models - Studies with Osmia rufa [Ã–kologische Modelle verstehen - Studien zu Osmia rufa]	2005	Hercynia	38	1	NA	125	136	Scopus	nDesign
1050	12722	Ullmann A., Bastian A., Bastian H.-V.	Food availability and nestling diet of european bee-eaters merops apiaster in three colonies in rheinland-pfalz [Nahrungsangebot und nestlingsnahrung des bienenfressers merops apiaster in drei kolonien in rheinland-pfalz] / Nahrungsangebot und Nestlingsnahrung des Bienenfressers Merops apiaster in drei Kolonien in Rheinland-Pfalz	2017	Vogelwarte	55	3	NA	177	185	NA	nPop
1051	12729	Ulrich, Werner	The parasitic Hymenoptera in a beech forest on limestone I: Species composition, species turnover, abundance and biomass	1998	Polish Journal of Ecology	46	3	NA	261	289	NA	nPop
1052	12754	Uzman, Deniz; Reineke, Annette; Entling, Martin H.; Leyer, Ilona	Habitat area and connectivity support cavity-nesting bees in vineyards more than organic management	2020	BIOLOGICAL CONSERVATION	242	NA	NA	8419	8419	WebOfScience	nTime
1053	12777	Vanbergen A.J., Garratt M.P., Vanbergen A.J., Baude M., Biesmeijer J.C., Britton N.F., Brown M.J.F., Brown M., Bryden J., Budge G.E., Bull J.C., Carvell C., Challinor A.J., Connolly C.N., Evans D.J., Feil E.J., Garratt M.P., Greco M.K., Heard M.S., Jansen V.A.A., Keeling M.J., Kunin W.E., Marris G.C., Memmott J., Murray J.T., Nicolson S.W., Osborne J.L., Paxton R.J., Pirk C.W.w., Polce C., Potts …	Threats to an ecosystem service: Pressures on pollinators	2013	Frontiers in Ecology and the Environment	11	5	NA	251	259	NA	nDesign
1054	12791	Van Der Meer M., LÃ¼scher G., Kay S., Jeanneret P.	What evidence exists on the impact of agricultural practices in fruit orchards on biodiversity indicator species groups? A systematic map protocol	2017	Environmental Evidence	6	1	14	NA	NA	NA	nDesign
1055	12794	Vanderplanck, Maryse; Bruneau, Etienne; Michez, Denis	[Oligolecty and phenological shifts of plant host and pollinator: the study of two psammophilic spring species, Colletes cunicularius (L.) (Hymenoptera, Colletidae) et Andrena vaga (Panzer) (Hymenoptera, Andrenidae).]	2009	Osmia	3	NA	NA	23	27	NA	nGeo
1056	12795	van der Plas, Fons	Biodiversity and ecosystem functioning in naturally assembled communities	2019	BIOLOGICAL REVIEWS	94	4	NA	1220	1245	NA	nPop
1057	12796	van der Plas, Fons; Allan, Eric; Fischer, Markus; Alt, Fabian; Arndt, Hartmut; Binkenstein, Julia; Blaser, Stefan; Bluethgen, Nico; Boehm, Stefan; Hoelzel, Norbert; Klaus, Valentin H.; Kleinebecker, Till; Morris, Kathryn; Oelmann, Yvonne; Prati, Daniel; Renner, Swen C.; Rillig, Matthias C.; Schaefer, H. Martin; Schloter, Michael; Schmitt, Barbara; Schoening, Ingo; Schrumpf, Marion; Solly, Emily F…	Towards the development of general rules describing landscape heterogeneity-multifunctionality relationships	2019	JOURNAL OF APPLIED ECOLOGY	56	1	NA	168	179	NA	nDesign
1058	12797	VAN DER SMISSEN J	CONTRIBUTION ON THE BEE AND WASP FAUNA OF SOUTHEASTERN SCHLESWIG-HOLSTEIN AND WENDLAND HYMENOPTERA ACULEATA / Beitrag zur Bienen- und Wespenfauna des südöstlichen Schleswig-Holstein und des Wendlandes (Hymenoptera: Aculeata)	1991	Drosera	91	1-2	NA	93	99	NA	nTime
1059	12799	van der Smissen, Jane	[Contribution to the Aculeata fauna of central and southern Schleswig-Holstein and the neighbouring regions of Mecklenburg and Lower Saxony (Hymenoptera Aculeata: Apidae, Chrysididae, "Scolioidea", Vespidae, Pompilidae, Sphecidae).]	1998	Mitteilungen der Arbeitsgemeinschaft Ostwestfaelisch-Lippischer Entomologen	14	4	NA	1	75	WebOfScience	nTime
1060	12800	van der Smissen, Jane	[Notice of the nesting of Lasioglossum majus (Nylander 1852).] / Notiz zur Nistweise von Lasioglossum majus (Nylander 1852)	2000	Bembix	13	NA	NA	8	8	NA	nTime
1061	12837	van Klink, Roel; Menz, Myles H. M.; Baur, Hannes; Dosch, Oliver; Kuhne, Isabel; Lischer, Lukas; Luka, Henryk; Meyer, Sandro; Szikora, Timea; Unternahrer, Debora; Arlettaz, Raphael; Humbert, Jean-Yves	Larval and phenological traits predict insect community response to mowing regime manipulations	2019	ECOLOGICAL APPLICATIONS	29	4	NA	1900	1900	NA	nGeo
1062	12867	Vaughan M., VaissiÃ¨re B., Maynard G., Kasina M., Nocelli R.C.F., Scott-Dupree C., Johansen E., Brittain C., Coulson M., Dinter A.	Overview of Non-Apis Bees	2014	Pesticide Risk Assessment for Pollinators	NA	NA	NA	5	18	Scopus	nDesign
1063	12875	Veddeler, D; Klein, AM; Tscharntke, T	Contrasting responses of bee communities to coffee flowering at different spatial scales	2006	OIKOS	112	3	NA	594	601	NA	nGeo
1064	12886	Venjakob C., Klein A.-M., Ebeling A., Tscharntke T., Scherber C.	Plant diversity increases spatio-temporal niche complementarity in plant-pollinator interactions	2016	Ecology and Evolution	6	8	NA	2249	2261	NA	nTime
1065	12888	Venne, Christian; Bleidorn, Christoph	[On the question of the hosts of Nomada roberjeotiana (Hymenoptera, Apidae).]	2003	Bembix	16	NA	NA	11	12	WebOfScience	nPop
1066	12895	Vereecken N.J., Dorchin A., Dafni A., HÃ¶tling S., Schulz S., Watts S.	A pollinators' eye view of a shelter mimicry system	2013	Annals of Botany	111	6	NA	1155	1165	Scopus	nGeo
1067	12903	Verhagen, Willem; van der Zanden, Emma H.; Strauch, Michael; van Teeffelen, Astrid J. A.; Verburg, Peter H.	Optimizing the allocation of agri-environment measures to navigate the trade-offs between ecosystem services, biodiversity and agricultural production	2018	ENVIRONMENTAL SCIENCE & POLICY	84	NA	NA	186	196	NA	nPop
1068	12904	Verhoeff, C.	Ein Beitrag zur deutschen Hymenopteren-Fuuna.	1890	Entomologisches Nachrichtenblatt	xvi	NA	NA	321	336	WebOfScience	nTime
1069	12905	Verhoeff C.	Einige Bemerkungen Ã¼ber Apiden	1891	Berliner entomologische Zeitschrift	36	1	NA	203	206	Scopus	nPop
1070	12916	v. Hagens	Weitere BeitrÃ¤ge zur Kenntniss der deutschen Sphecodesâ€Arten	1875	Berliner entomologische Zeitschrift	19	2	NA	315	319	NA	nDesign
1071	12922	Vieth, C.	The importance of roadside flower habitats for flower-visiting insects.	1990	Verhandlungen der Gesellschaft fur Okologie	19	2	NA	638	643	WebOfScience	nTime
1072	12923	Vieth, Cordula	Die Bedeutung strassennaher Blutenbestande fur blutenbesuchende Insekten.	1990	Verhandlungen der Gesellschaft fuer Oekologie	19	2	NA	638	643	WebOfScience	nTime
1073	12924	Vila, Montserrat; Bartomeus, Ignasi; Dietzsch, Anke C.; Petanidou, Theodora; Steffan-Dewenter, Ingolf; Stout, Jane C.; Tscheulin, Thomas	Invasive plant integration into native plant-pollinator networks across Europe	2009	PROCEEDINGS OF THE ROYAL SOCIETY B-BIOLOGICAL SCIENCES	276	1674	NA	3887	3893	WebOfScience	nPop
1074	12931	Villalona E., Ezray B.D., Laveaga E., Agrawal A.A., Ali J.G., Hines H.M.	The role of toxic nectar secondary compounds in driving differential bumble bee preferences for milkweed flowers	2020	Oecologia	193	3	NA	619	630	Scopus	nGeo
1075	12964	VOGEL, S	OIL PRODUCING PLANTS POLLINATED BY OIL-GATHERING BEES	1971	NATURWISSENSCHAFTEN	58	1	NA	58	&	WebOfScience	nDesign
1076	12968	Vogel, S.	Oil-producing flowers and oil-collecting bees. Part 2. Lysimachia and Macropis.	1986	Olblumen und olsammelnde Bienen. Zweite Folge. Lysimachia und Macropis.	NA	NA	NA	168 pp.	168 pp.	WebOfScience	nDesign
1077	12993	Voith, Johannes	[Coelioxys mandibularis Nyl. as a cuckoo bee of Osmia villosa (Schck.) (Hymenoptera, Apiformes, Megachilidae).]	1997	Nachrichtenblatt der Bayerischen Entomologen	46	1-2	NA	20	25	WebOfScience	nTime
1078	12995	Volk, H.; Haas, T.	Forest habitat mapping and evaluation. General principles and results.	1990	Mitteilungen der Forstlichen Versuchs- und Forschungsanstalt Baden-Wurttemberg	NA	153	NA	appendix	51 pp. + maps and appendix	NA	nPop
1079	12999	Volpato, Alessio; Ahmed, Karzan S. D.; Williams, Christopher D.; Day, Michael F.; O'Hanlon, Aidan; Ruas, Sara; Rotches-Ribalta, Roser; Mulkeen, Collette; Huallachain, Daire O.; Gormally, Michael J.	Using Malaise traps to assess aculeate Hymenoptera associated with farmland linear habitats across a range of farming intensities	2020	INSECT CONSERVATION AND DIVERSITY	13	3	NA	229	238	WebOfScience	nGeo
1080	13005	von Dehn, Madeleine	Besteht die Moglichkeit, die Bienen am Besuch arsenbehandelter Pflanzen zu verhindern?	1942	ZEITSCHR ANGEW ENT	29	(2)	NA	282	308	WebOfScience	nPop
1081	13010	Von Der Heide, A.; Dathe, H.H.; Witt, R.	[Record of a new apid bee for Europe - Hylaeus lepidulus Cockerell, 1924 (Hym., Apidae).]	1996	Entomologische Nachrichten und Berichte	40	3	NA	157	163	NA	nTime
1082	13013	VON DER HEIDE A; WITT R	ACULEATE COLONIZATION OF SANDY HEATHS AND RELATED BIOTOPES AS SEEN IN THE PESTRUPER GRAEBERFELD NORTHWESTERN LOWER SAXONY GERMANY HYMENOPTERA ACULEATA	1990	Drosera	90	1-2	NA	55	76	WebOfScience	nTime
1083	13024	von Hagen, Hans-Heinrich; Theunert, Reiner	Endangering and protection of the social bumblebees of the open landscape in Germany - a general review. / Gefährdung und Schutz der sozialen Hummeln der Offenlandschaft in Deutschland - ein genereller Überblick	2005	Bembix	21	NA	NA	3	17	NA	nDesign
1084	13036	von Koenigsloew, Vivien; Klein, Alexandra-Maria; Staab, Michael; Pufal, Gesine	Benchmarking nesting aids for cavity-nesting bees and wasps	2019	BIODIVERSITY AND CONSERVATION	28	14	NA	3831	3849	NA	nTime
1085	13065	Vranken S., Brys R., Hoffmann M., Jacquemyn H.	Secondary pollen presentation and the temporal dynamics of stylar hair retraction and style elongation in Campanula trachelium (Campanulaceae)	2014	Plant Biology	16	3	NA	669	676	NA	nGeo
1086	13098	Wagner, Wolfgang	[Some interesting insect records in the eastern Swabian Alb near Heidenheim.]	1999	Mitteilungen Entomologischer Verein Stuttgart	34	NA	NA	118	120	WebOfScience	nPop
1087	13110	Walge, Claudia; Lunau, Klaus	[Wild bees in Duesseldorf Botanical Garden.]	2004	Verhandlungen Westdeutscher Entomologentag	2002	NA	NA	137	145	NA	nTime
1088	13140	Walter, Julia	Dryness, wetness and temporary flooding reduce floral resources of plant communities with adverse consequences for pollinator attraction	2020	JOURNAL OF ECOLOGY	108	4	NA	1453	1464	WebOfScience	nPop
1089	13145	Walther-Hellwig K., Frankl R.	Foraging distances of Bombus muscorum, Bombus lapidarius, and Bombus terrestris (Hymenoptera, Apidae)	2000	Journal of Insect Behavior	13	2	NA	239	246	NA	nTime
1090	13146	Walther-Hellwig, K; Frankl, R	Foraging habitats and foraging distances of bumblebees, Bombus spp. (Hym., apidae), in an agricultural landscape	2000	JOURNAL OF APPLIED ENTOMOLOGY	124	7-8	NA	299	306	WebOfScience	nTime
1091	13171	Wang M.-Y., Chittka L., Ings T.C.	Bumblebees express consistent, but flexible, speed-accuracy tactics under different levels of predation threat	2018	Frontiers in Psychology	9	SEP	1601	NA	NA	NA	nPop
1092	13199	Warmers, C.; Strohm, E.	Why are there so many mites in nests of the solitary Mason bee Osmia brevicornis?	2002	Zoology (Jena)	105	Supplement 5	NA	22	22	WebOfScience	nPop
1093	13205	Warncke, K.	The dry grasslands on the southern edge of the Allach forest (Munich), a distinct biotope for rare wild bees.	1982	Nachrichtenblatt der Bayerischen Entomologen	31	1	NA	3 pp.	3 pp.	WebOfScience	nTime
1094	13208	Warncke, K.	Contribution to the bee fauna of the Rhineland Palatinate. / Beitrag zur Bienenfauna der Rheinpfalz	1984	Pollichia	72	NA	NA	287	304	NA	nTime
1095	13209	Warncke, K.	Die Wildbienen Mitteleuropas ihre gultigen Namen und ihre Verbreitung (Insecta: Hymenoptera).	1986	Entomofauna Supplement	3	NA	NA	1	128	NA	nTime
1096	13212	Warncke, K.	Die Bienengattung Bytinskia Mavr. (Hym., Apidae, Megachilinae).	1991	Linzer Biologische Beitraege	23	2	NA	483	489	WebOfScience	nGeo
1097	13215	Warncke, K.	Fur Bayern, bzw Suddeutschland neue Bienenarten (Hymenoptera, Apidae).	1991	Bericht der Naturforschenden Gesellschaft Augsburg	NA	NA	NA	1	8	WebOfScience	nPop
1098	13223	Warncke, K.	New records of bee species for Bavaria, southern Germany. / Für Bayern, bzw. Süddeutschland neue Bienenarten (Hymenotera, Apidae)	1992	Bericht der Naturforschenden Gesellschaft Augsburg	NA	52	NA	1	8	NA	nTime
1099	13224	Warncke, K.	Rote Liste gefahrdeter Bienen (Apidae) Bayerns.	1992	Schriftenreihe Bayerisches Landesamt fuer Umweltschutz	NA	NA	NA	162	168	WebOfScience	nTime
1100	13225	Warncke, K.	The West Mediterranean species of the bee genus Osmia, subgenus Hoplitis.	1992	Linzer Biologische Beitrage	24	1	NA	103	121	WebOfScience	nPop
1101	13226	Warncke, K.	The West Palaearctic species of the bee genus Sphecodes.	1992	Bericht der Naturforschenden Gesellschaft Augsburg	NA	52	NA	9	64	WebOfScience	nDesign
1102	13227	Warncke, K.	The West Palaearctic species of the bee genus Stelis.	1992	Entomofauna	13	22	NA	341	374	WebOfScience	nPop
1103	13228	WARNCKE K; KULLENBERG B	SYNOPSIS OF OBSERVATIONS OF ANDRENA AND COLLETES-CUNICULARIUS MALES ON OPHRYS FLOWERS ORCHIDACEAE	1984	Acta Universitatis Upsaliensis Nova Acta Regiae Societatis Scientiarum Upsaliensis Series V C	3	NA	NA	41	56	NA	nAccess
1104	13232	Warzecha, Daniela; Frommer, Ulrich; Wolters, Volkmar	[Records of the sweat bee Lasioglossum pauperatum (Brulle, 1832) from the Region of Marburg-Biedenkopf in Hessen (Hymenoptera, Apidae).]	2016	Hessische Faunistische Briefe	35	1-3	NA	41	47	NA	nTime
1105	13234	Warzecha D., DiekÃ¶tter T., Wolters V., Jauker F.	Attractiveness of wildflower mixtures for wild bees and hoverflies depends on some key plant species	2018	Insect Conservation and Diversity	11	1	NA	32	41	NA	nTime
1106	13236	Waser, Nickolas M.	Competition for Pollination and the Evolution of Flowering Time	2015	AMERICAN NATURALIST	185	6	NA	III	V	WebOfScience	nDesign
1107	13240	Wastian L., Unterweger P.A., Betz O.	Influence of the reduction of urban lawn mowing on wild bee diversity (Hymenoptera, Apoidea)	2016	Journal of Hymenoptera Research	49	NA	NA	51	63	Scopus	nTime
1108	13250	Weber, A.; Kolb, A.	Local plant density, pollination and traitfitness relationships in a perennial herb	2013	PLANT BIOLOGY	15	2	NA	335	343	WebOfScience	nPop
1109	13252	Weber, Anne; Kolb, Annette	Population size, pollination and phenotypic trait selection in Phyteuma spicatum	2013	ACTA OECOLOGICA-INTERNATIONAL JOURNAL OF ECOLOGY	47	NA	NA	46	51	WebOfScience	nPop
1110	13331	Weigand, Emil	[Unusual behaviour in the wood-boring bee Lithurgus chrysurus Fonscolombe.]	2005	Bembix	21	NA	NA	19	19	WebOfScience	nGeo
1111	13333	Weigand, Emil	[The leafcutter bee Megachile parietina (GEOFFROY, 1785) has established itself in southern Saarland.]/Die Mörtelbiene Megachile parietina (Geoffroy, 1785) hat sich im südlichen Saarland etabliert. – Bembix - Zeitschrift für Hymenopterologie – 33: 52 - 53	2012	Bembix	33	NA	NA	52	53	WebOfScience	nTime
1112	13338	Weigend, Maximilian; Ackermann, Markus; Henning, Tilo	Reloading the revolver - male fitness as a simple explanation for complex reward partitioning in Nasa macrothyrsa (Loasaceae, Cornales)	2010	BIOLOGICAL JOURNAL OF THE LINNEAN SOCIETY	100	1	NA	124	131	WebOfScience	nGeo
1113	13350	Weiner C.N., Werner M., Linsenmair K.E., BlÃ¼thgen N.	Land use intensity in grasslands: Changes in biodiversity, species composition and specialisation in flower visitor networks	2011	Basic and Applied Ecology	12	4	NA	292	299	Scopus	nTime
1114	13351	Weiner C.N., Werner M., Linsenmair K.E., BlÃ¼thgen N.	Land-use impacts on plant-pollinator networks: Interaction strength and specialization predict pollinator declines	2014	Ecology	95	2	NA	466	474	Scopus	nTime
1115	13355	Weipert, Jorg; Weigel, Andreas	Contribution to the fauna of the nature reserve "Willinger Berg" near Oberwillingen (Thuringia: district Ilm-Kreis).	1998	Thueringer Faunistische Abhandlungen	5	NA	NA	45	78	NA	nTime
1116	13363	Weissel, N.; Mitesser, O.; Liebig, J.; Poethke, H. -J.; Strohm, E.	The influence of soil temperature on the nesting cycle of the halictid bee Lasioglossum malachurum	2006	INSECTES SOCIAUX	53	4	NA	390	398	NA	nTime
1117	13364	Weissel, N.; Mitesser, O.; Liebig, L.; Poethke, H. -J.; StrohM, E.	The influence of soil temperature on the nesting cycle of the halictid bee Lasioglossum malachurum (vol 53, pg 390, 2006)	2007	INSECTES SOCIAUX	54	1	NA	NIL_1	398	NA	nTime
1118	13382	Weitzel, Matthias	[Some records of the wood bee Xylocopa violacea (L.) in the Mosel area.]	2005	Dendrocopos	32	NA	NA	59	59	NA	nTime
1119	13387	Weller, C.	Relationships between pheromone release and the size and behaviour of Lasioglossum malachurum queens and workers. / Zusammenhänge zwischen Pheromonabgabe, Größe und Verhalten bei Lasioglossum malachurum Königinnen und Arbeiterinnen	1986	Zusammenhange zwischen Pheromonabgabe, Grosse und Verhalten bei Lasioglossum malachurum Koniginnen und Arbeiterinnen (Hymenoptera: Halictidae).	NA	NA	NA	79 pp.	79 pp.	NA	nAccess
1120	13398	Wenseleers, Tom; Ratnieks, Francis L. W.	Enforced altruism in insect societies	2006	NATURE	444	7115	NA	50	50	NA	nPop
1121	13409	Werneburg, Ralf	[Solitary bees (Colletes daviesanus) also lived in Bertholdsburg castle in Schleusingen.]	1994	Veroeffentlichungen Naturhistorisches Museum Schloss Bertholdsburg Schleusingen	9	NA	NA	121	123	NA	nTime
1122	13426	Wesserling, Jorg; Tscharntke, Teja	Habitatwahl von bodennistenden Wildbienen und Grabwespen - Pflegemassnahmen im Experiment.	1995	Mitteilungen der Deutschen Gesellschaft fuer Allgemeine und Angewandte Entomologie	9	4-6	NA	697	701	NA	nTime
1123	13432	Westerkamp, C.	The pollen-foraging behaviour of megachilid bees on Compositae.	1978	Sitzungsberichte der Gesellschaft Naturforschender Freunde zu Berlin	18	NA	NA	71	79	WebOfScience	nDesign
1124	13433	Westerkamp, C.	Zum Pollensammeln bauchsammelnder Bienen (Hymenoptera: Megachilidae) an Compositen.	1978	Sitzungsberichte der Gesellschaft Naturforschender Freunde zu Berlin N F	18	NA	NA	71	79	NA	nDesign
1125	13435	Westerkamp C.	Honeybees are poor pollinators - why?	1991	Plant Systematics and Evolution	177	1-2	NA	71	75	NA	nPop
1126	13436	WESTERKAMP, C	THE COOPERATION BETWEEN THE ASYMMETRIC FLOWER OF LATHYRUS-LATIFOLIUS (FABACEAE-VICIEAE) AND ITS VISITORS	1993	PHYTON-ANNALES REI BOTANICAE	33	1	NA	121	137	NA	nTime
1127	13443	Westerkamp C., Gottsberger G.	Review and interpretation: Diversity pays in crop pollination	2000	Crop Science	40	5	NA	1209	1222	NA	nDesign
1128	13446	Westerkamp, Christian	Bees and flowers are competitors, not partners./ Bienen und Blüten sind Konkurrenten und keine Partner	1997	Mitteilungen der Deutschen Gesellschaft fuer Allgemeine und Angewandte Entomologie	11	1-6	NA	781	784	WebOfScience	nPop
1129	13471	Westphal, Catrin; Bommarco, Riccardo; Carre, Gabriel; Lamborn, Ellen; Morison, Nicolas; Petanidou, Theodora; Potts, Simon G.; Roberts, Stuart P. M.; Szentgyoergyi, Hajnalka; Tscheulin, Thomas; Vaissiere, Bernard E.; Woyciechowski, Michal; Biesmeijer, Jacobus C.; Kunin, William E.; Settele, Josef; Steffan-Dewenter, Ingolf	MEASURING BEE DIVERSITY IN DIFFERENT EUROPEAN HABITATS AND BIOGEOGRAPHICAL REGIONS	2008	ECOLOGICAL MONOGRAPHS	78	4	NA	653	671	NA	nTime
1130	13472	Westphal, Catrin; Bommarco, Riccardo; Carre, Gabriel; Lamborn, Ellen; Morison, Nicolas; Petanidou, Theodora; Potts, Simon G.; Roberts, Stuart P.M.; Szentgyorgyi, Hajnalka; Tscheulin, Thomas; Vaissiere, Bernard E.; Woyciechowski, Michal; Biesmeijer, Jacobus C.; Kunin, William E.; Settele, Josef; Steffan-Dewenter, Ingolf	Methods for quantifying pollinator loss.	2010	Atlas of biodiversity risk.	NA	NA	NA	170	171	NA	nDesign
1131	13473	Westphal, Catrin; Steffan-Dewenter, Ingolf; Tscharntke, Teja	The relative importance of local habitat quality and regional landscape characteristics on the densities of bumble bees.	2004	Mitteilungen der Deutschen Gesellschaft fuer Allgemeine und Angewandte Entomologie	14	1-6	NA	493	496	NA	nTime
1132	13474	Westphal, Catrin; Steffan-Dewenter, Ingolf; Tscharntke, Teja	Bumblebees experience landscapes at different spatial scales: possible implications for coexistence	2006	OECOLOGIA	149	2	NA	289	300	NA	nTime
1133	13477	Westphal C., Bommarco R., CarrÃ© G., Lamborn E., Morison N., Petanidou T., Potts S.G., Roberts S.P.M., SzentgyÃ¶rgyi H., Tscheulin T., VaissiÃ¨re B.E., Woyciechowski M., Biesmeuer J.C., Kunin W.E., Settele J., Steffan-Dewenter I.	Measuring bee diversity in different European habitats and biogeographical regions	2008	Ecological Monographs	78	4	NA	653	671	Scopus	nTime
1134	13478	Westphal, C; Steffan-Dewenter, I; Tscharntke, T	Mass flowering crops enhance pollinator densities at a landscape scale	2003	ECOLOGY LETTERS	6	11	NA	961	965	WebOfScience	nTime
1135	13479	Westphal, C.; Steffan-Dewenter, I.; Tscharntke, T.	The relative importance of local habitat quality, and regional landscape characteristics on the densities of bumble bees. / Die relative Bedeutung lokaler Habitatqualität und regionaler Landschaftsmerkmale für die Individuendichten von Hummeln	2004	Mitteilungen der Deutschen Gesellschaft fur allgemeine und angewandte Entomologie	14	1-6	NA	493	496	NA	nTime
1136	13480	Westphal C., Steffan-Dewenter I., Tscharntke T.	Bumblebees experience landscapes at different spatial scales: Possible implications for coexistence	2006	Oecologia	149	2	NA	289	300	Scopus	nTime
1137	13482	Westphal, C.; Steffan-Dewenter, I.; Tscharntke, T.	Mass flowering oilseed rape improves early colony growth but not sexual reproduction of bumblebees	2009	JOURNAL OF APPLIED ECOLOGY	46	1	NA	187	193	NA	nTime
1138	13489	Westrich, P.	Wildbienen. Okologische Bedeutung- Gefahrdung-Schutz.	1983	Veroeffentlichungen fuer Naturschutz und Landschaftspflege in Baden-Wuerttemberg	55-56	NA	NA	9	21	NA	nDesign
1139	13490	Westrich, P.	Zur Kenntnis der Bienenfauna der Molassenhange bei Sipplingen/Bodensee (Hym., Apoidea).	1983	Mitteilungen des Badischen Landesvereins fuer Naturkunde und Naturschutz e.V. Freiburg im Breisgau	13	2	NA	237	243	NA	nTime
1140	13491	WESTRICH P	CHECKLIST OF THE BEES OF WEST GERMANY WITH A CRITICAL REVIEW OF CURRENT TAXONOMIC PROBLEMS HYMENOPTERA APOIDEA	1984	Courier Forschungsinstitut Senckenberg	NA	66	NA	1	86	NA	nTime
1141	13494	Westrich, P.	Zur Bedeutung der Hochwasserdamme in der Oberrheinebene als Refugien fur Wildbienen (Hymenoptera, Apoidea).	1985	Natur und Landschaft	60	3	NA	92	97	NA	nTime
1142	13496	Westrich, P.	Die Wildbienen Baden-Wurttembergs. Spezieller Teil: Die Gattungen und Arten.	1989	Die Wildbienen Baden-Wurttembergs. Spezieller Teil: Die Gattungen und Arten.	NA	NA	NA	433	976	WebOfScience	nDesign
1143	13497	Westrich, P.	The wild bees of Baden-Wurttemberg.	1989	Die Wildbienen Baden-Wurttembergs.	NA	NA	NA	972 pp.	972 pp.	NA	nTime
1144	13499	Westrich, P.	Present evidence for some very rare bee species in Baden-Wurttemberg (Hym. Apidae).	1997	Mitteilungen des Entomologischen Vereins Stuttgart	32	1	NA	53	54	NA	nTime
1145	13503	Westrich, P.	About the nesting behavior of the bee Osmia grandis (Nylander 1852) (Hymenoptera, Apidae).	2002	Stapfia	80	NA	NA	517	523	NA	nGeo
1146	13505	Westrich, P.	Observations at a nesting site of Lasioglossum marginellum (Schenck, 1853) (Hym., Apidae). / Beobachtungen an einem Nistplatz von Lasioglossum marginellum (Schenck, 1853) (Hym., Apidae)	2006	Entomologische Nachrichten und Berichte	50	1/2	NA	55	61	NA	nTime
1147	13509	Westrich, P.	The foxy red mason bee Osmia bicornis (LINNAEUS, 1758) - insect of the year 2019 (Hymenoptera, Anthophila)	2019	Entomologische Nachrichten und Berichte	63	1	NA	1	10	NA	nTime
1148	13511	Westrich, Paul	Habitat requirements of central European bees and the problems of partial habitats.	1996	Linnean Society Symposium Series	18	NA	NA	1	16	WebOfScience	nDesign
1149	13514	Westrich, Paul	[The importance of rape (Sinapis arvensis L.) as a food resource of wild bees (Hymenoptera, Apidae).]	1997	Schriftenreihe Bayerisches Landesamt fuer Umweltschutz	142	NA	NA	43	58	NA	nTime
1150	13517	Westrich, Paul	[Contribution to the knowledge on the bee fauna of Baden-Wuerttemburg (Hymenoptera: Apidae).]	2001	Mitteilungen Entomologischer Verein Stuttgart	36	1	NA	15	21	NA	nTime
1151	13521	Westrich, Paul; Dathe, Holger H.	[The bee species of Germany (Hymenoptera: Apidae). Corrections and supplement.]	1998	Entomologische Zeitschrift	108	4	NA	154	156	WebOfScience	nTime
1152	13522	Westrich, Paul; Schwenninger, Hans Richard	Bemerkungen zur Bienenfauna Sudwest-Deutschlands (Hymenoptera, Apoidea).	1992	Mitteilungen Entomologischer Verein Stuttgart	27	NA	NA	107	120	NA	nTime
1153	13523	Westrich, Paul; Schwenninger, Hans Richard	[Habitat selection, flower utilization and population dynamics of the mining bee (Andrena lagopus Latr.) in southwest Germany (Hymenoptera, Apidae).]	1997	Zeitschrift fuer Oekologie und Naturschutz	6	1	NA	33	42	NA	nTime
1154	13526	Westrich, P.; Schmidt, K.	Fur Baden-Wurttemberg neue und seltene Bienen und Wespen (Hymenoptera, Aculeata).	1985	Carolinea	42	NA	NA	115	120	NA	nTime
1155	13527	WESTRICH P; SCHMIDT K	POLLEN ANALYSIS AN AUXILIARY TOOL TO STUDY THE COLLECTING BEHAVIOR OF WILD BEES HYMENOPTERA APOIDEA	1987	Apidologie	18	2	NA	199	214	NA	nPop
1156	13529	Westrich P., Schwenninger H.R.	Habitat choice, flower utilisation and population development of the two-celled mining bee (Andrena lagopus Latr.)(Hymenoptera, Apidae) in southwestern Germany [Habitatwahl, Blutennutzung und Bestandsentwicklung der Zweizelligen Sandbiene (Andrena lagopus Latr.) in Sudwest-Deutschland (Hymenoptera, Apidae)]	1997	Zeitschrift fur Okologie und Naturschutz	6	1	NA	33	42	NA	nTime
1157	13531	Westrich, P.; Westrich, Lucia	New data on the distribution and ecology of Colletes sierrensis Frey-Gessner, 1901 (Hym., Apidae).	2006	Entomologische Nachrichten und Berichte	50	1-2	NA	63	64	NA	nGeo
1158	13549	Wickl, Karl-Heinz	[Contributions to the bee fauna of Lauterach Jura (Oberpfalz) (Hymenoptera: Apidae).]	1998	Galathea	14	2	NA	46	66	NA	nTime
1159	13560	Wieland, Janos; Schindler, Matthias	The bee (Hymenoptera, Apiformes) community of the former military training area 'Dellbrucker Heide' in Cologne. / Die Bienenzönose (Hymenoptera, Apiformes) des ehemaligen Truppenübungsplatzes "Dellbrücker Heide" in Köln	2013	Decheniana	166	NA	NA	93	100	NA	nTime
1160	13574	Wiesner, Thomas	Contribution to the fauna of Hymenoptera of Brandenburg - new findings and rediscoveries of Hymenoptera Aculeata (Hymenoptera: Chrysididae, Vespidae, Pompilidae, Crabronidae, Tiphiidae, Apidae).	2006	Maerkische Entomologische Nachrichten	8	2	NA	233	242	NA	nTime
1161	13577	Wietzke, A.; Westphal, C.; Kraft, M.; Gras, P.; Tscharntke, T.; Pawelzik, E.; Smit, I.	Pollination as a key factor for strawberry fruit physiology and quality.	2016	Berichte aus dem Julius Kuhn-Institut	NA	183	NA	49	50	WebOfScience	nPop
1162	13601	WILLIAMS, IH; CORBET, SA; OSBORNE, JL	BEEKEEPING, WILD BEES AND POLLINATION IN THE EUROPEAN COMMUNITY	1991	BEE WORLD	72	4	NA	170	180	WebOfScience	nPop
1163	13626	Winkler, Aaron	[Aculeates on coastal deposition sites of river sediments in East Frisia (Hymenoptera: Aculeata).]	2007	Drosera	1-2	NA	NA	25	48	NA	nTime
1164	13648	Wintergerst, Jennifer; Nuss, Matthias	Quantitative recording of insects on butterfly meadows. / Quantitative Erfassung von Insekten auf Schmetterlingswiesen	2018	Saechsische Entomologische Zeitschrift	10	NA	NA	34	53	NA	nTime
1165	13650	Wintermantel D., Locke B., Andersson G.K.S., Semberg E., Forsgren E., Osterman J., Rahbek Pedersen T., Bommarco R., Smith H.G., RundlÃ¶f M., de Miranda J.R.	Field-level clothianidin exposure affects bumblebees but generally not their pathogens	2018	Nature Communications	9	1	5446	NA	NA	NA	nGeo
1166	13651	Winter M.-B., Ammer C., Baier R., Donato D.C., Seibold S., MÃ¼ller J.	Multi-taxon alpha diversity following bark beetle disturbance: Evaluating multi-decade persistence of a diverse early-seral phase	2015	Forest Ecology and Management	338	NA	NA	32	45	Scopus	nTime
1167	13653	Winter, Rene	[Red list of the bees (Hymenoptera: Apoidea) of Thuringia.]	1994	Landschaftspflege und Naturschutz in Thueringen	31	3	NA	86	90	WebOfScience	nTime
1168	13654	Winter, Rene	[Bees and wasps in an area cultivated by man.]	2006	Abhandlungen und Berichte des Museums der Natur Gotha	24	NA	NA	73	78	NA	nDesign
1169	13662	Wirtz, Peter	Wool carder bees on patrol defending their territory. Study of an extreme form of interspecific behaviour.	1992	German Research (Reports of the DFG)	3-92	NA	NA	22	24	WebOfScience	nPop
1170	13665	Wisk, J. D.; Pistorius, J.; Beevers, M.; Bireley, R.; Browning, Z.; Chauzat, M. P.; Nikolakis, A.; Overmyer, J.; Rose, R.; Sebastien, R.; Vaissiere, B. E.; Maynard, G.; Kasina, M.; Nocelli, R. C. F.; Scott-Dupree, C.; Johansen, E.; Brittain, C.; Coulson, M.; Dinter, A.; Vaughan, M.	Assessing Exposure of Pesticides to Bees	2014	Pesticide Risk Assessment for Pollinators	NA	NA	NA	44	73	WebOfScience	nPop
1171	13675	Witjes, Sebastian; Eltz, Thomas	Hydrocarbon Footprints as a Record of Bumblebee Flower Visitation	2009	JOURNAL OF CHEMICAL ECOLOGY	35	11	NA	1320	1325	WebOfScience	nPop
1172	13700	Wittmann D., Schlindwein C.	Micro-foraging routes of Bicolletes pampeana (Colletidae) and bee-induced pollen presentation in Cajophora arechavoletae (Loasaceae)	1997	Botanica Acta	110	2	NA	177	183	Scopus	nGeo
1173	13703	Witt, Rolf	First Record of the Blue-black Carpenter Bee Xylocopa violacea Linne 1758 in Hannover (Hymenoptera: Apidae).	2014	Bericht der Naturhistorischen Gesellschaft zu Hannover	156	NA	NA	25	28	NA	nTime
1174	13704	Witt, Rolf	First report of Bombus semenoviellus Skorikov, 1910 and further remarkable bee species in Lower-Saxony, Germany (Hymenoptera Aculeata: Apidae)	2014	Ampulex	6	NA	NA	23	26	WebOfScience	nPop
1175	13707	Witt, Rolf; Riemann, Helmut	Rolf Witt & Helmut Riemann: Remarkable records of aculeate species in Lower-Saxony and Bremen, Germany (Hymenoptera Aculeata)	2020	Ampulex	11	NA	NA	41	47	WebOfScience	nPop
1176	13708	Witt, Rolf; Schmalz, Karl-Heinz	Second record of the nomad bee Nomada stoeckherti Pittioni, 1951 for Germany (Hymenoptera: Anthophila)	2018	Ampulex	10	NA	NA	27	29	NA	nTime
1177	13729	Wolf, H.	Veranderungen der Hummelfauna (Hymenoptera: Apidae) des Siegerlandes, Bemerkungen zum Artenschutz und Bestimmungsschlussel der in Nordrhein-Westfalen vorkommenden Arten.	1985	Natur und Heimat	45	1	NA	26	33	NA	nTime
1178	13731	Wolf, H.	Ein Zwitter von Lasioglossum morio (Fabricius) (Hym., Apoidea, Halictidae).	1986	Linzer Biologische Beitraege	18	1	NA	1	4	NA	nTime
1179	13734	Wolf, H.	Massenbesuch von Furchenbienen-Mannchen (Hymenoptera, Apoidea, Halictidae) an Blutenstanden der Kanadischen Goldrute.	1988	Hessische Faunistische Briefe	8	4	NA	64	65	WebOfScience	nTime
1180	13735	Wolf, H.	Zwitter von Lasioglossum calceatum (Scopoli) und Megachile willoughbiella (Kirby) (Hym., Apidae).	1990	Linzer Biologische Beitraege	22	2	NA	357	358	WebOfScience	nPop
1181	13743	Wolf, H.	[A gynandromorph of Megachile pilidens Alfken (Hymenoptera, Apidae).]	1998	Linzer Biologische Beitraege	30	1	NA	245	245	NA	nDesign
1182	13745	Wolf, H.	[An hermaphroditic Lasioglossum pauxillum (Schneck 1835) (Hymenoptera, Apidae) is described.]	2003	Linzer Biologische Beitraege	35	1	NA	671	671	WebOfScience	nPop
1183	13747	Wolf, H.	[Description of a hermaphrodite of Sphecodes gibbus (Linnaeus) (Hymenoptera, Apidae).]	2003	Linzer Biologische Beitraege	35	1	NA	672	672	NA	nDesign
1184	13748	Wolf, H.	Hybrids of Chrysis pseudodichroa LINSENMAIER 1959 and Megachile pilidens ALEKEN 1924 (Hymenoptera, Chrysididae and Apidae)	2004	Linzer Biologische Beitraege	36	1	NA	525	526	WebOfScience	nGeo
1185	13750	Wolf, H.	A hybrid of Anthidium loti PERMS 1852 (Hymenoptera, apidae)	2006	Linzer Biologische Beitraege	38	1	NA	925	925	WebOfScience	nPop
1186	13755	Wolf, Heinrich	[Nest building probably by Osmia anthocopoides Schenck.] / Nestbau einer vermutlichen Osmia anthocopoides Schenck	1996	Bembix	7	NA	NA	15	16	NA	nTime
1187	13756	Wolf, Heinrich	[The distribution of Nomada emarginata Morawitz.]	1996	Bembix	6	NA	NA	19	19	NA	nTime
1188	13760	Wolf, Heinrich	[Anthidium punctatum Latreille and Chrysis analis Spinola (Hym.: Apidae, Chrysididae).]	2000	Bembix	13	NA	NA	11	11	NA	nTime
1189	13761	Wolf, Heinrich	[Digger wasps (Hymenoptera Apoidea: Sphecidae) in raspberry shoots at Plettenberg, Maerkisch district.]	2001	Natur und Heimat	61	4	NA	127	127	NA	nPop
1190	13768	Wolf, Stephan; Moritz, Robin F. A.	Foraging distance in Bombus terrestris L. (Hymenoptera : Apidae)	2008	APIDOLOGIE	39	4	NA	419	427	WebOfScience	nPop
1191	13783	Woodcock, BA; Bullock, JM; Shore, RF; Heard, MS; Pereira, MG; Redhead, J; Ridding, L; Dean, H; Sleep, D; Henrys, PA; Peyton, J; Hulmes, S; Hulmes, L; Sarospataki, M; Saure, C; Raffa, B; Vaskor, D; Bihlay, A; Pywell, RF	Population responses of wild bees to oilseed rape neonicotinoid seed treatments in Hungary, Germany and the UK	2017	NERC Environmental Information Data Centre	NA	NA	NA	NA	NA	WebOfScience	nTime
1192	13784	Woodcock B.A., Bullock J.M., Shore R.F., Heard M.S., Pereira M.G., Redhead J., Ridding L., Dean H., Sleep D., Henrys P., Peyton J., Hulmes S., Hulmes L., SÃ¡rospataki M., Saure C., Edwards M., Genersch E., KnÃ¤be S., Pywell R.F.	Country-specific effects of neonicotinoid pesticides on honey bees and wild bees	2017	Science	356	6345	NA	1393	1395	Scopus	nPop
1193	13785	Woodcock B.A., Garratt M.P.D., Powney G.D., Shaw R.F., Osborne J.L., Soroka J., LindstrÃ¶m S.A.M., Stanley D., Ouvrard P., Edwards M.E., Jauker F., McCracken M.E., Zou Y., Potts S.G., RundlÃ¶f M., Noriega J.A., Greenop A., Smith H.G., Bommarco R., van der Werf W., Stout J.C., Steffan-Dewenter I., Morandin L., Bullock J.M., Pywell R.F.	Meta-analysis reveals that pollinator functional diversity and abundance enhance crop pollination and yield	2019	Nature Communications	10	1	1481	NA	NA	NA	nDesign
1194	13789	Wood T.J., Holland J.M., Goulson D.	A comparison of techniques for assessing farmland bumblebee populations	2015	Oecologia	177	4	NA	1093	1102	Scopus	nGeo
1195	13819	Xia J., Lu J., Wang Z.X., Hao B.B., Wang H.B., Liu G.H.	Pollen limitation and Allee effect related to population size and sex ratio in the endangered Ottelia acuminata (Hydrocharitaceae): Implications for conservation and reintroduction	2013	Plant Biology	15	2	NA	376	383	Scopus	nGeo
1196	13849	Yanega, D.	Environmental influences on male production and social structure in Halictus rubicundus (Hymenoptera: Halictidae)	1993	Insectes Sociaux	40	2	NA	169	180	WebOfScience	nGeo
1197	13875	Ye Z.-M., Jin X.-F., Wang Q.-F., Yang C.-F., Inouye D.W.	Pollinators shift to nectar robbers when florivory occurs, with effects on reproductive success in Iris bulleyana (Iridaceae)	2017	Plant Biology	19	5	NA	760	766	Scopus	nGeo
1198	13932	Zehnsdorf, A.; Czegka, W.; Meissner, B.; Fussy, M.; Helm, J.	[Investigations on the extent of bumblebee mortality depending on lime tree species in the city of Leipzig.]/ Untersuchungen zum Ausmaß des Hummelsterbens in Abhängigkeit von der Lindenart im Stadtgebiet von Leipzig.-19: 45- 54	2000	Veroeffentlichungen Naturkundemuseum Leipzig	19	NA	NA	45	54	WebOfScience	nTime
1199	13947	Zeuner, F.	Die Insektenfauna des Mainzer Hydrobienkalks.	1938	Palaeontologische Zeitschrift	20	NA	NA	104	159	WebOfScience	nPop
1200	13975	Zhang Y.-W., Zhao J.-M., Yang C.-F., Gituru W.R.	Behavioural differences between male and female carpenter bees in nectar robbing and its effect on reproductive success in Glechoma longituba (Lamiaceae)	2011	Plant Biology	13	SUPPL. 1	NA	25	32	Scopus	nGeo
1201	14062	ZOECKLER C	MOIST MEADOW FLORA AND POLLINATING INSECTS THEIR IMPORTANCE IN GRASSLAND EXPANSION	1988	Faunistisch-Oekologische Mitteilungen	6	1-2	NA	5	20	NA	nTime
1202	14069	Zucchi, Herbert	Beobachtungen an der Wildbiene Anthidium manicatum (Linnaeus, 1758) in Osnabruck.	1993	Beitraege zur Naturkunde Niedersachsens	46	3	NA	151	156	WebOfScience	nTime
1203	14070	Zucchi, Herbert	[The fauna of a city garden: the importance of near natural areas for urban species protection.] / Tierwelt eines städtischen Gartens: Bedeutung naturnaher Flächen für den urbanen Artenschutz	1995	Naturschutz und Landschaftsplanung	27	5	NA	169	175	NA	nTime
1204	14071	Zucchi, Herbert; Voskuhl, Janina	[Osnabrueck on the Way to being a bee-friendly City.]	2016	Artenschutzreport	35	NA	NA	60	63	WebOfScience	nPop
1205	14074	Zumkier, Ulrich; Kraemer, Manfred	[Impact of the invasive species Heracleum mantegazzianum (giant hogweed) on native plant-pollinator systems.]	2010	BfN-Skripten	265	NA	NA	109	113	WebOfScience	nTime
