# Supplementary material for: What evidence exists on wild bee trends in Germany? A systematic map
Source: Environ Evid. 2025 Jun 19;14:11. doi: 10.1186/s13750-025-00364-7 (PMC12178071; doi:10.1186/s13750-025-00364-7)
Supplement: Supplementary file 1 — Supplementary Material 1: Additional file S1. Search term for searches in Web of Science and Scopus. Additional file S2. Search record. Additional file S3. ROSES form for systematic maps. Additional file S4. R code and data. Additional file S5. Excluded full text records with reasons for exclusion. Additional file S6. Unretrievable full texts. Additional file S7. Study clusters. Additional file S8. Species List of Hesse and Saxony-Anhalt, German. [file 13750_2025_364_MOESM1_ESM.zip › Supplements Environ Evid (2025-05-15)/Mupepele_Hellwig_et_al_2025_S4_RCode_Data/covariates_2025_05.csv]

covariate_id	study_id	species	genus	family	nesting	federalstate	area	site	sampling_intensity	sampling_period	sampling_methods	wildbee_measure	study_design	start_year	start_month	start_day	end_year	end_month	end_day	protection_status	landuse_cluster	years_range
14	4	Colletes hederae	noSelection	noSelection	noSelection	Nordrhein-Westfalen		multiple	35 days	8-10	occasional obersvation/targeted search	abundance	observational	2007	Sep	22	2014	Sep	23	NA	urban	7
15	5	Xylocopa valga	noSelection	noSelection	noSelection	Baden-Wuerttemberg	Upper Rhine Plain: Kaiserstuhl & edge of Black Forest	multiple	33 days	3-6	unspecified	abundance	observational	2011	Apr	19	2014	Jun	15	NA	forest	3
21	7	noSelection	Bombus	noSelection	noSelection	Bremen		multiple	34 total		targeted search	species richness & abundance	observational	2013			2015			NA	multiple	2
22	7	noSelection	Bombus	noSelection	noSelection	Niedersachsen		multiple	34 total		targeted search	species richness & abundance	observational	2013			2015			NA	multiple	2
23	8	Hylaeus confusus	noSelection	noSelection	noSelection	Hessen		noSelection				abundance	observational	1990			2017			NA	unspecified	27
24	8	Hylaeus gibbus	noSelection	noSelection	noSelection	Hessen		noSelection				abundance	observational	1990			2017			NA	unspecified	27
25	8	Hylaeus incongruus	noSelection	noSelection	noSelection	Hessen		noSelection				abundance	observational	1990			2017			NA	unspecified	27
30	11	noSelection	noSelection	multiple	noSelection	Niedersachsen		multiple			unspecified	presence records	observational	2012			2016			NA	multiple	4
35	14	Andrena bimaculata	noSelection	noSelection	noSelection	Baden-Wuerttemberg	Rheinebene	multiple	10	3-8	occasional observation	presence records	observational	2009	Mar	17	2019	May	22	NA	pit	10
37	14	Andrena bimaculata	noSelection	noSelection	noSelection	Baden-Wuerttemberg	Rheinebene	multiple	10	3-8	occasional observation	abundance	observational	2009	Mar	17	2019	May	22	NA	pit	10
43	16	multiple	noSelection	noSelection	noSelection	Nordrhein-Westfalen		Olpe	28	4-8	unspecified	species richness	observational	1991	Jul	4	1992	Aug	28	NA	forest	1
49	24	multiple	Bombus	noSelection	noSelection	Bayern	Allgäu	noSelection	1		occasional observation	presence records	observational	1919			1924			NA	multiple	5
50	24	Andrena rogenhoferi	noSelection	noSelection	noSelection	Bayern	Allgäu	noSelection	1		occasional observation	presence records	observational	1919			1924			NA	multiple	5
51	25	multiple	Bombus	noSelection	noSelection	Bayern	Alpengebiet	Surroundings of Oberstdorf	1		occasional observation	presence records	observational	1913			1915			NA	multiple	2
57	32	multiple	noSelection	noSelection	multiple	Niedersachsen		west of Hameln	regular		photos&aerial netting/suction	species richness	experimental	2001			2006			NA	urban	5
58	32	multiple	noSelection	noSelection	multiple	Niedersachsen		Dütberg east of Hameln	regular		photos&aerial netting/suction	species richness	observational	2001			2006			NA	grassland	5
59	32	multiple	noSelection	noSelection	multiple	Niedersachsen		Schecken southeast of Hameln	occasionally		photos&aerial netting/suction	species richness	observational	2001			2006			NA	forest	5
60	32	multiple	noSelection	noSelection	multiple	Niedersachsen		Holtensen in Hameln	occasionally		photos&aerial netting/suction	species richness	observational	2001			2006			NA	grassland	5
61	32	multiple	noSelection	noSelection	multiple	Niedersachsen		Hameln city	occasionally		photos&aerial netting/suction	species richness	observational	2001			2006			NA	urban	5
62	32	multiple	noSelection	noSelection	multiple	Niedersachsen		Wacholderberg northeast of Hameln	occasionally		photos&aerial netting/suction	species richness	observational	2001			2006			NA	grassland	5
63	33	Halictus scabiosae	noSelection	noSelection	noSelection	Rheinland-Pfalz		Hunsrück		5-8	occasional observation	species richness	observational	1990			2004	Jun	10	NA	urban	14
65	34	Xylocopa violacea	noSelection	noSelection	noSelection	Hessen		Bergstraße in Bensheim Darmstadt			occasional observation	presence records	observational	1933			1936	Mar	21	NA	urban	3
67	35	Dasypoda hirtipes	noSelection	noSelection	noSelection	Hessen		Bergstraße in Bensheim Darmstadt		6-9	unspecified	presence records	experimental	1931	Jun		1935	Sep		NA	grassland	4
68	35	Halictus sexcinctus	noSelection	noSelection	noSelection	Hessen		Bergstraße in Bensheim Darmstadt		6-9	unspecified	presence records	experimental	1931	Jun		1935	Sep		NA	grassland	4
69	35	Halictus quadricinctus	noSelection	noSelection	noSelection	Hessen		Bergstraße in Bensheim Darmstadt		6-9	unspecified	presence records	experimental	1931	Jun		1935	Sep		NA	grassland	4
70	35	Eucera macroglossa	noSelection	noSelection	noSelection	Hessen		Bergstraße in Bensheim Darmstadt		6-9	unspecified	presence records	experimental	1931	Jun		1935	Sep		NA	grassland	4
71	35	Pseudapis femoralis	noSelection	noSelection	noSelection	Hessen		Bergstraße in Bensheim Darmstadt		6-9	unspecified	presence records	experimental	1931	Jun		1935	Sep		NA	grassland	4
72	35	Osmia papaveris	noSelection	noSelection	noSelection	Hessen		Bergstraße in Bensheim Darmstadt		6-9	unspecified	presence records	experimental	1931	Jun		1935	Sep		NA	grassland	4
73	35	Anthophora quadrifasciata	noSelection	noSelection	noSelection	Hessen		Bergstraße in Bensheim Darmstadt		6-9	unspecified	presence records	experimental	1931	Jun		1935	Sep		NA	grassland	4
74	41	multiple	noSelection	noSelection	noSelection	Baden-Wuerttemberg	Baden: Achern & Muschelkalk at Osterburken et al.	multiple			unspecified	species richness & abundance	observational	1895			1925			NA	multiple	30
75	42	multiple	noSelection	noSelection	noSelection	Baden-Wuerttemberg	Baden	multiple		summer	unspecified	species richness & abundance	observational	1925			1925			NA	multiple	0
76	43	multiple	noSelection	noSelection	noSelection	Baden-Wuerttemberg	Badisches Bauland & Neckartal (from Eubigheim to Zwingenberg)	multiple		summer	unspecified	presence records	observational	1916			1926			NA	multiple	10
77	45	multiple	noSelection	noSelection	noSelection	Baden-Wuerttemberg	Baden	multiple			unspecified	species richness & abundance	observational	1916			1930			NA	multiple	14
78	46	multiple	noSelection	noSelection	noSelection	Baden-Wuerttemberg	Baden	multiple			unspecified	presence records	observational	1920			1944			NA	multiple	24
79	47	Colletes daviesanus	noSelection	noSelection	noSelection	Bayern	Region Obere Vils Ehenbach	Atzmannsrichter Berg			unspecified	presence records	observational	2000			2008			NA	pit	8
86	51	noSelection	noSelection	noSelection	noSelection	Bayern	Nürnberger Reichswald	Zoological Garden of Nuremberg			Malaise trap/Bowl trap	species richness & abundance	observational	1989	Apr	22	1990			NA	urban	1
88	53	noSelection	noSelection	noSelection	noSelection	Bayern	Nürnberger Reichswald	Nürnberger Reichswald			Malaise trap	species richness & abundance	observational	1991	May		1996	Jun		NA	forest	5
89	54	noSelection	Bombus	noSelection	noSelection	Brandenburg	Cottbus	Cottbus			targeted search	species richness & abundance	observational	1984			1987			NA	road margin	3
90	55	Lasioglossum marginellum	Lasioglossum	noSelection	noSelection	Rheinland-Pfalz		Monsheim			aerial netting	presence records	observational	2002	Mar		2003	May		NA	pit	1
91	55	Lasioglossum marginellum	Lasioglossum	noSelection	noSelection	Rheinland-Pfalz		Gundersheim			aerial netting	presence records	observational	2002	Mar		2003	May		NA	pit	1
92	55	Lasioglossum marginellum	Lasioglossum	noSelection	noSelection	Rheinland-Pfalz		Hettenleidelheim			aerial netting	presence records	observational	2002	Mar		2003	May		NA	pit	1
93	57	Megachile rotundata	Megachile	noSelection	noSelection	Nordrhein-Westfalen	Oberhausen	Oberhausen			occasional observation	abundance	observational	2002			2006			NA	urban	4
94	58	Panurgus dentipes	Panurgus	noSelection	noSelection	Rheinland-Pfalz		Hunsrück Gebirge			unspecified	abundance	observational	2005			2006			NA	forest	1
95	58	Panurgus dentipes	Panurgus	noSelection	noSelection	Saarland		Hunsrück Gebirge			unspecified	abundance	observational	2005			2006			NA	forest	1
96	59	Colletes daviesanus	noSelection	noSelection	noSelection	Bayern	Fränkische Schweiz	Haidhof	2 times in period 1989-1998		unspecified	abundance	observational	1989			1998			NA	agriculture	9
97	60	noSelection	multiple	noSelection	noSelection	Bayern	Unterfranken	noSelection			unspecified	presence records	observational	1886			1967			NA	unspecified	81
98	61	noSelection	Bombus	noSelection	noSelection	Mecklenburg-Vorpommern	Insel Hiddensee	Dornbusch			aerial netting	presence records	observational	1963			1968			NA	dam	5
99	61	noSelection	Bombus	noSelection	noSelection	Mecklenburg-Vorpommern	Insel Hiddensee	Bessin			aerial netting	presence records	observational	1963			1968			NA	dam	5
100	61	noSelection	Bombus	noSelection	noSelection	Mecklenburg-Vorpommern	Insel Hiddensee	heath in south of Vitte			aerial netting	presence records	observational	1963			1968			NA	grassland	5
101	61	noSelection	Bombus	noSelection	parasites	Mecklenburg-Vorpommern	Insel Hiddensee	dunes in south of Neuendorf			aerial netting	presence records	observational	1963			1968			NA	dam	5
103	62	noSelection	Bombus	noSelection	noSelection	Niedersachsen		Cuxhaven		March-October	aerial netting	species richness & abundance	observational	1959			1969			NA	wetland	10
104	63	noSelection	noSelection	Apidae	noSelection	Nordrhein-Westfalen		Ottbergen-Wingelstein			unspecified	species richness	observational	2001	Jun		2003	Jun		NA	unspecified	2
105	65	multiple	noSelection	Apidae	noSelection	Niedersachsen		Ritterhude-Werschenrege			photos&aerial netting&traps	species richness	observational	2005			2012			NA	urban	7
106	66	Xylocopa violacea	noSelection	noSelection	noSelection	Thueringen		Altenburg	one time per year		occasional observation	presence records	observational	2009			2011			NA	urban	2
107	67	noSelection	noSelection	Apidae	noSelection	Niedersachsen		Achim			aerial netting&flower ovservations	species richness	observational	2006	Jun		2008	Aug		NA	grassland	2
108	67	noSelection	noSelection	Apidae	noSelection	Niedersachsen	Großraum Bremen-Oldenburg	noSelection				species richness	observational	1969			1999			NA	unspecified	30
109	68	Xylocopa violacea	Xylocopa	noSelection	noSelection	Hessen	Schwalm-Eder-Kreis	Homberg/Efze und Umgebung			occasional observation	presence records	observational	2004			2006			NA	urban	2
110	69	Colletes hederae	Colletes	noSelection	noSelection	Hessen	Bergstraße	Bensheim Auerbach			occasional observation	presence records	observational	2006			2007			NA	urban	1
111	70	Andrena lagopus	Andrena	noSelection	noSelection	Bayern	Mittelfranken	north of Erlangen			occasional observation	presence records	observational	2004			2008			NA	agriculture	4
112	71	Nomada villosa	Nomada	noSelection	noSelection	Hessen		Nordhessen			occasional observation	presence records	observational	1979			2008			NA	urban	29
113	71	Nomada villosa	Nomada	noSelection	noSelection	Thueringen		Landkreis Saalfeld Rudolstadt			occasional observation	presence records	observational	1979			2008			NA	unspecified	29
114	72	Osmia labialis	Osmia	noSelection	noSelection	Bayern		Landkreis Eichstätt			unspecified	presence records	observational	1978			1982			NA	urban	4
115	72	Osmia labialis	Osmia	noSelection	noSelection	Bayern		Kallmünz			unspecified	presence records	observational	1981			1992			NA	urban	11
116	73	Hylaeus variegatus	Hylaeus	noSelection	noSelection	Nordrhein-Westfalen		Ehemaliges Munitionsdepot im Friesheimer Busch			unspecified	presence records	observational	2007			2008			NA	forest	1
117	74	Lithurgus chrysurus	noSelection	noSelection	noSelection	Rheinland-Pfalz		Ingelheim			occasional observation&flower observation	abundance	observational	1994			2002			NA	pit	8
119	76	noSelection	noSelection	multiple	noSelection	Niedersachsen		Haselünne			pan trap	abundance	experimental	2003			2006			NA	grassland	3
120	61	noSelection	noSelection	noSelection	parasites	Mecklenburg-Vorpommern	Insel Hiddensee	dunes in south of Neuendorf			aerial netting	presence records	observational	1963			1968			NA	dam	5
121	61	noSelection	noSelection	noSelection	parasites	Mecklenburg-Vorpommern	Insel Hiddensee	heath in south of Vitte			aerial netting	presence records	observational	1963			1968			NA	grassland	5
122	61	noSelection	noSelection	noSelection	parasites	Mecklenburg-Vorpommern	Insel Hiddensee	Bessin			aerial netting	presence records	observational	1963			1968			NA	dam	5
123	61	noSelection	noSelection	noSelection	parasites	Mecklenburg-Vorpommern	Insel Hiddensee	Dornbusch			aerial netting	presence records	observational	1963			1968			NA	dam	5
124	62	noSelection	noSelection	noSelection	parasites	Niedersachsen		Cuxhaven		March-October	aerial netting	species richness & abundance	observational	1959			1969			NA	wetland	10
125	77	noSelection	Bombus	noSelection	noSelection	Rheinland-Pfalz		Gönnersdorf			Malaise trap&aerial netting	species richness	observational	1985	May		1990	Jul		NA	unspecified	5
126	77	noSelection	Bombus	noSelection	parasites	Rheinland-Pfalz		Gönnersdorf			Malaise trap&aerial netting	species richness	observational	1985	May		1990	May		NA	unspecified	5
127	78	Colletes hederae	noSelection	noSelection	noSelection	Rheinland-Pfalz		Dirmstein			occasional observation	abundance	observational	1994	Sep	21	1997	Sep	14	NA	dam	3
128	79	noSelection	Nomada	noSelection	noSelection	Nordrhein-Westfalen	Krefeld	Krefeld-Hülser Bruch			unspecified	abundance	observational	1907			1908			NA	wetland	1
129	80	noSelection	noSelection	multiple	noSelection	Brandenburg		Gr. Machnower Weinberg			unspecified	species richness	observational	1916			1922			NA	agriculture	6
130	81	noSelection	noSelection	multiple	noSelection	Nordrhein-Westfalen		Umgebung Münster			unspecified	species richness	observational	1920			1925			NA	grassland	5
131	82	Osmia tridentata	noSelection	noSelection	noSelection	Brandenburg		Landkreis Dhame-Spreewald			unspecified	presence records	observational	1927			1928			NA	agriculture	1
134	84	noSelection	noSelection	Apidae	noSelection	Niedersachsen	Stuhr	Steller Heide			aerial netting	species richness & abundance	observational	1985			2004			NA	grassland	19
135	85	Xylocopa violacea	noSelection	noSelection	noSelection	Baden-Wuerttemberg	north-west Baden	Heidelberg			occasional observation	presence records	observational	1992			2015			NA	unspecified	23
136	86	noSelection	Bombus	noSelection	noSelection	Thueringen	around Arnstadt	noSelection			occasional obersvation/active catches	presence records	observational	1992			1996			NA	unspecified	4
137	86	noSelection	noSelection	noSelection	parasites	Thueringen	around Arnstadt	noSelection			occasional obersvation/active catches	presence records	observational	1992			1996			NA	unspecified	4
139	88	noSelection	noSelection	Andrenidae	noSelection	Niedersachsen	Mellum	noSelection			aerial netting&pan trap	presence records	observational	1974			1978			NA	unspecified	4
140	88	noSelection	noSelection	Megachilidae	noSelection	Niedersachsen	Mellum	noSelection			aerial netting&pan trap	presence records	observational	1974			1978			NA	unspecified	4
141	88	noSelection	noSelection	Melittidae	noSelection	Niedersachsen	Mellum	noSelection			aerial netting&pan trap	presence records	observational	1974			1978			NA	unspecified	4
142	88	noSelection	noSelection	Halictidae	noSelection	Niedersachsen	Mellum	noSelection			aerial netting&pan trap	presence records	observational	1974			1978			NA	unspecified	4
143	88	noSelection	noSelection	Apidae	noSelection	Niedersachsen	Mellum	noSelection			aerial netting&pan trap	presence records	observational	1974			1978			NA	unspecified	4
144	89	noSelection	noSelection	Apidae	noSelection	Bayern	nordwestern of Munich	noSelection			pan trap&air eclector	species richness & abundance	experimental	1991			1994			NA	grassland	3
145	92	Osmia papaveris	noSelection	noSelection	noSelection	Bayern		noSelection			occasional observation	abundance	observational	1995			1996			NA	unspecified	1
146	93	Megachile parietina	noSelection	noSelection	noSelection	Baden-Wuerttemberg	Naturschutzgebiet "Hirschauer Berg"	Tübingen			occasional observation	abundance	observational	1991			2007			NA	grassland	16
147	83	noSelection	Bombus	noSelection	noSelection	Berlin		Spandau			unspecified	species richness	observational	1904			1909			NA	urban	5
148	83	noSelection	Andrena	noSelection	noSelection	Berlin		Spandau			unspecified	species richness	observational	1904			1909			NA	urban	5
149	83	noSelection	Dasypoda	noSelection	noSelection	Berlin		Spandau			unspecified	species richness	observational	1904			1909			NA	urban	5
150	94	noSelection	Andrena	noSelection	noSelection	Mecklenburg-Vorpommern		Schwerin			unspecified	presence records	observational	1884			1885			NA	urban	1
151	95	Stelis minima	noSelection	noSelection	noSelection	Niedersachsen		Freissenbüttel			unspecified	abundance	observational	1897			1898			NA	agriculture	1
153	96	Colletes collaris	noSelection	noSelection	noSelection	Baden-Wuerttemberg		Kaiserstuhl			unspecified	abundance	observational	1924			1996			NA	urban	72
154	97	noSelection	noSelection	multiple	noSelection	Bayern		Dingolfing-Landau			unspecified	species richness	observational	2002			2011			NA	grassland	9
155	97	noSelection	noSelection	multiple	noSelection	Bayern		Passau			unspecified	species richness	observational	2008			2010			NA	pit	2
156	97	noSelection	noSelection	multiple	noSelection	Bayern		Landshut			unspecified	species richness	observational	2009			2011			NA	pit	2
157	97	noSelection	noSelection	multiple	noSelection	Bayern		Straubing			unspecified	species richness	observational	2010			2011			NA	dam	1
158	99	Xylocopa violacea	noSelection	noSelection	noSelection	Nordrhein-Westfalen		Krefeld			occasional observation	presence records	observational	1903			1938			NA	unspecified	35
159	99	Xylocopa violacea	noSelection	noSelection	noSelection	Niedersachsen		Wischhafen			occasional observation	presence records	observational	2003			2005			NA	unspecified	2
160	99	Xylocopa violacea	noSelection	noSelection	noSelection	Nordrhein-Westfalen		Nettetal			occasional observation	presence records	observational	2001			2003			NA	unspecified	2
161	99	Xylocopa violacea	noSelection	noSelection	noSelection	Nordrhein-Westfalen		Bonn			occasional observation	presence records	observational	1990			2005			NA	unspecified	15
162	99	Xylocopa violacea	noSelection	noSelection	noSelection	Nordrhein-Westfalen		Rheinbach-Wormersdorf			occasional observation	presence records	observational	1990			2004			NA	unspecified	14
163	100	Andrena synadelpha	noSelection	noSelection	noSelection	Sachsen		Schöpstal			occasional observation	presence records	observational	2013			2014			NA	forest	1
164	101	Osmia bicornis	noSelection	noSelection	noSelection	Bayern		Würzburg			trap nests	abundance	experimental	2011			2012			NA	agriculture	1
165	102	noSelection	noSelection	Apidae	noSelection	Niedersachsen		6 km SSW of Buxtehude			aerial netting	species richness & abundance	observational	1995			1996			NA	pit	1
166	103	Andrena gravida	noSelection	noSelection	noSelection	Schleswig-Holstein		4 km NE of Eutin			occasional observation	abundance	observational	1967			1971			NA	pit	4
167	103	Osmia parietina	noSelection	noSelection	noSelection	Schleswig-Holstein	Segrahner Berg	12 km SE of Mölln			occasional observation	abundance	observational	1968			1972			NA	pit	4
168	104	noSelection	Osmia	noSelection	noSelection	Niedersachsen	Leine-Weser region	near Göttingen			trap nests	abundance	observational	1998			2003			NA	grassland	5
169	105	noSelection	noSelection	multiple	noSelection	Niedersachsen	Wursterheide	SW of Holte			aerial netting	species richness & abundance	observational	1981			1988			NA	grassland	7
170	105	noSelection	noSelection	multiple	noSelection	Niedersachsen	Garlstedter Heide	Garlstedt			aerial netting	species richness & abundance	observational	1981			1988			NA	grassland	7
171	105	noSelection	noSelection	multiple	noSelection	Niedersachsen		Hümmling			aerial netting	species richness & abundance	observational	1981			1988			NA	grassland	7
172	105	noSelection	noSelection	multiple	noSelection	Niedersachsen	NSG Lüneburger Heide	Niederhaverbeck			aerial netting	species richness & abundance	observational	1981			1988			NA	grassland	7
173	105	noSelection	noSelection	multiple	noSelection	Niedersachsen	Reiterheide	Helstorf			aerial netting	species richness & abundance	observational	1981			1988			NA	grassland	7
174	105	noSelection	noSelection	multiple	noSelection	Niedersachsen		Scheuen			aerial netting	species richness & abundance	observational	1981			1988			NA	grassland	7
175	105	noSelection	noSelection	multiple	noSelection	Niedersachsen	NSG Bokeler Heide	15 km S of Uelzen			aerial netting	species richness & abundance	observational	1981			1988			NA	grassland	7
176	105	noSelection	noSelection	multiple	noSelection	Niedersachsen	NSG Rössenberghcide-Külsenmoor	Oerrel			aerial netting	species richness & abundance	observational	1981			1988			NA	grassland	7
177	105	noSelection	noSelection	multiple	noSelection	Niedersachsen	NSG Heiliger Hain	Wahrenholz			aerial netting	species richness & abundance	observational	1981			1988			NA	grassland	7
178	52	noSelection	noSelection	multiple	noSelection	Bayern		Deggendorf			unspecified	species richness	observational	2010			2014			NA	agriculture	4
179	52	noSelection	noSelection	multiple	noSelection	Bayern		Landshut			unspecified	species richness	observational	2010			2014			nature reserve	unspecified	4
180	52	noSelection	noSelection	multiple	noSelection	Bayern		Dingolfing-Landau			unspecified	species richness	observational	2010			2014			NA	forest	4
181	52	noSelection	noSelection	multiple	noSelection	Bayern		Altötting			unspecified	species richness	observational	2010			2014			NA	forest	4
182	106	noSelection	Megachile	noSelection	noSelection	Niedersachsen		Hannover			unspecified	presence records	observational	1898			2000			NA	unspecified	102
183	106	noSelection	Megachile	noSelection	noSelection	Niedersachsen		Hildesheim			unspecified	presence records	observational	1901			2000			NA	unspecified	99
184	106	noSelection	Megachile	noSelection	noSelection	Niedersachsen		Hülsen			unspecified	presence records	observational	1901			1911			NA	unspecified	10
185	106	noSelection	Megachile	noSelection	noSelection	Berlin		Berlin			unspecified	presence records	observational	1902			1940			NA	unspecified	38
186	106	noSelection	Megachile	noSelection	noSelection	Hessen		Dillenburg			unspecified	presence records	observational	1944			1946			NA	unspecified	2
187	106	noSelection	Megachile	noSelection	noSelection	Nordrhein-Westfalen		Siegen			unspecified	presence records	observational	1946			1974			NA	unspecified	28
188	106	noSelection	Megachile	noSelection	noSelection	Hessen		Marburg			unspecified	presence records	observational	1946			1973			NA	unspecified	27
189	106	noSelection	Megachile	noSelection	noSelection	Hessen		Frankenhausen			unspecified	presence records	observational	1953			1956			NA	unspecified	3
190	106	noSelection	Megachile	noSelection	noSelection	Schleswig-Holstein		Lübeck			unspecified	presence records	observational	1992			1998			NA	unspecified	6
191	106	noSelection	Megachile	noSelection	noSelection	Niedersachsen		Heeseberg			unspecified	presence records	observational	1996			1998			NA	unspecified	2
192	107	Colletes mlokossewiczi	noSelection	noSelection	noSelection	Thueringen		Kyffhäuser			aerial netting & bowl trap	abundance	observational	1998			2006			nature reserve	unspecified	8
193	108	noSelection	multiple	noSelection	noSelection	Sachsen-Anhalt		Staßfurt			unspecified	species richness	observational	1946			1952			NA	urban	6
194	109	noSelection	multiple	noSelection	noSelection	Sachsen-Anhalt		Staßfurt			unspecified	species richness	observational	1948			1954			NA	urban	6
195	110	Andrena decipiens	noSelection	noSelection	noSelection	Baden-Wuerttemberg		Fellbach			occasional observation	presence records	observational	1954			1955			NA	unspecified	1
196	110	Andrena decipiens	noSelection	noSelection	noSelection	Baden-Wuerttemberg		Creglingen			occasional observation	presence records	observational	1999			2001			NA	unspecified	2
197	111	Andrena sericata	noSelection	noSelection	noSelection	Bayern		between Haßfurt and Zeil			occasional observation	abundance	observational	1987			1990			NA	unspecified	3
198	111	Andrena sericata	noSelection	noSelection	noSelection	Bayern		near Eltmann-Limbach			occasional observation	abundance	observational	1989			1990			NA	unspecified	1
199	111	Megachile rotundata	noSelection	noSelection	noSelection	Bayern		Knetzgau-Zell			occasional observation	abundance	observational	1990			1991			NA	unspecified	1
201	112	Lasioglossum sexstrigatum	noSelection	noSelection	noSelection	Baden-Wuerttemberg		near Heidelberg			occasional observation	abundance	observational	1985			1992			NA	unspecified	7
202	112	Lasioglossum sexstrigatum	noSelection	noSelection	noSelection	Baden-Wuerttemberg		near Malsch			occasional observation	abundance	observational	1985			1991			NA	unspecified	6
203	112	Lasioglossum sexstrigatum	noSelection	noSelection	noSelection	Baden-Wuerttemberg		near Karlsruhe			occasional observation	abundance	observational	1990			1992			NA	unspecified	2
204	112	Lasioglossum sexstrigatum	noSelection	noSelection	noSelection	Baden-Wuerttemberg		near Rastatt			occasional observation	abundance	observational	1985			1995			NA	unspecified	10
205	112	Lasioglossum sexstrigatum	noSelection	noSelection	noSelection	Baden-Wuerttemberg		near Grißheim			occasional observation	abundance	observational	1989			1992			NA	unspecified	3
206	112	Lasioglossum sexstrigatum	noSelection	noSelection	noSelection	Baden-Wuerttemberg		near Rußheim			occasional observation	abundance	observational	1989			1990			NA	unspecified	1
207	112	Lasioglossum sexstrigatum	noSelection	noSelection	noSelection	Baden-Wuerttemberg		near Sandweier			occasional observation	abundance	observational	1991			1994			NA	unspecified	3
208	112	Lasioglossum sexstrigatum	noSelection	noSelection	noSelection	Berlin		near Charlottenburg			occasional observation	abundance	observational	1991			1997			NA	unspecified	6
209	112	Lasioglossum sexstrigatum	noSelection	noSelection	noSelection	Berlin		near Wilmersdorf			occasional observation	abundance	observational	1993			1995			NA	unspecified	2
210	112	Lasioglossum sexstrigatum	noSelection	noSelection	noSelection	Berlin		near Köpenick			occasional observation	abundance	observational	1993			1997			NA	unspecified	4
211	112	Lasioglossum sexstrigatum	noSelection	noSelection	noSelection	Berlin		near Spandau			occasional observation	abundance	observational	1992			1997			NA	unspecified	5
212	112	Lasioglossum sexstrigatum	noSelection	noSelection	noSelection	Niedersachsen		Kühren			occasional observation	abundance	observational	1996			1997			NA	unspecified	1
213	112	Lasioglossum sexstrigatum	noSelection	noSelection	noSelection	Niedersachsen		near Oldenburg			occasional observation	abundance	observational	1976			1994			NA	unspecified	18
214	112	Lasioglossum sexstrigatum	noSelection	noSelection	noSelection	Niedersachsen		Steller Heide			occasional observation	abundance	observational	1985			1993			NA	unspecified	8
215	112	Lasioglossum sexstrigatum	noSelection	noSelection	noSelection	Niedersachsen		Harrier Sand			occasional observation	abundance	observational	1993			1996			NA	unspecified	3
216	112	Lasioglossum sexstrigatum	noSelection	noSelection	noSelection	Niedersachsen		Celle			occasional observation	abundance	observational	1993			1994			NA	unspecified	1
217	112	Lasioglossum sexstrigatum	noSelection	noSelection	noSelection	Niedersachsen		Hannover			occasional observation	abundance	observational	1992			1995			NA	unspecified	3
218	112	Lasioglossum sexstrigatum	noSelection	noSelection	noSelection	Niedersachsen		Veenberge			occasional observation	abundance	observational	1993			1994			NA	unspecified	1
219	112	Lasioglossum sexstrigatum	noSelection	noSelection	noSelection	Niedersachsen		Mosleshöhe			occasional observation	abundance	observational	1987			1991			NA	unspecified	4
220	112	Lasioglossum sexstrigatum	noSelection	noSelection	noSelection	Niedersachsen		Littel			occasional observation	abundance	observational	1987			1994			NA	unspecified	7
221	112	Lasioglossum sexstrigatum	noSelection	noSelection	noSelection	Niedersachsen		Wardenburg			occasional observation	abundance	observational	1993			1994			NA	unspecified	1
222	112	Lasioglossum sexstrigatum	noSelection	noSelection	noSelection	Schleswig-Holstein		Rüsterberge			occasional observation	abundance	observational	1995			1996			NA	unspecified	1
223	112	Lasioglossum sexstrigatum	noSelection	noSelection	noSelection	Schleswig-Holstein		Kiel			occasional observation	abundance	observational	1968			1991			NA	unspecified	23
224	112	Lasioglossum sexstrigatum	noSelection	noSelection	noSelection	Schleswig-Holstein		Schleswig			occasional observation	abundance	observational	1968			1977			NA	unspecified	9
225	113	noSelection	noSelection	multiple	noSelection	Bayern		near Dettingen	six times per year from Apr to Sep for 1 hour		aerial netting	species richness & abundance	observational	1998			2002			NA	pit	4
226	114	noSelection	Bombus	noSelection	noSelection	Rheinland-Pfalz		Frankfurt und Falkenstein			unspecified	presence records	observational	1904			1905			NA	multiple	1
227	114	noSelection	Bombus	noSelection	noSelection	Rheinland-Pfalz		Schwanheim und Dahn			unspecified	presence records	observational	1905			1957			NA	multiple	52
228	114	noSelection	Bombus	noSelection	noSelection	Rheinland-Pfalz	Soonwald	Stromberg			unspecified	presence records	observational	1936			1937			NA	forest	1
229	114	noSelection	Bombus	noSelection	noSelection	Rheinland-Pfalz		Ludwigshafen und Dürkheim			unspecified	presence records	observational	1937			1954			NA	multiple	17
230	114	noSelection	Bombus	noSelection	noSelection	Rheinland-Pfalz		Eifel			unspecified	presence records	observational	1938			1955			NA	unspecified	17
231	114	noSelection	Bombus	noSelection	noSelection	Rheinland-Pfalz		Kirn			unspecified	presence records	observational	1945			1951			NA	unspecified	6
232	114	noSelection	Bombus	noSelection	noSelection	Rheinland-Pfalz		Mechtersheim und Sonderheim			unspecified	presence records	observational	1952			1971			NA	multiple	19
233	114	noSelection	Bombus	noSelection	noSelection	Rheinland-Pfalz		Steinalb und Kindsbach			unspecified	presence records	observational	1956			1965			NA	multiple	9
234	114	noSelection	Bombus	noSelection	noSelection	Saarland		Ballweiler Dudweiler und Blieskastel			unspecified	presence records	observational	1957			1972			NA	multiple	15
235	114	noSelection	Bombus	noSelection	noSelection	Saarland		Nonnweiler			unspecified	presence records	observational	1962			1963			NA	urban	1
236	114	noSelection	Bombus	noSelection	noSelection	Rheinland-Pfalz		Bienwald			unspecified	presence records	observational	1986			1993			NA	forest	7
237	115	noSelection	noSelection	multiple	noSelection	Nordrhein-Westfalen		Lippetal			unspecified	species richness	observational	1965			1966			NA	grassland	1
238	116	Andrena saxonica	noSelection	noSelection	noSelection	Sachsen		Dresden & Tharandt			unspecified	presence records	observational	1917			1931			NA	urban	14
239	116	Andrena saxonica	noSelection	noSelection	noSelection	Sachsen		Ketzerbach & Rottewitz Meißen			unspecified	presence records	observational	1926			1930			NA	unspecified	4
240	117	Andrena viridescens	noSelection	noSelection	noSelection	Brandenburg		unteres Odertal			unspecified	presence records	observational	1994			1995			NA	grassland	1
241	118	noSelection	noSelection	multiple	noSelection	Sachsen-Anhalt		around Wulfen			bowl trap	species richness & abundance	observational	2005			2006			NA	agriculture	1
242	119	noSelection	noSelection	multiple	noSelection	Sachsen-Anhalt		around Staßfurt			unspecified	presence records	observational	1946			1952			NA	pit	6
243	120	Nomada moeschleri	noSelection	noSelection	parasites	Berlin		Spandauer Forst			aerial netting	abundance	observational	1972			1994			NA	forest	22
244	120	Nomada moeschleri	noSelection	noSelection	parasites	Berlin		Wilhelmshagen-Woltersdorfer Dünenzug			aerial netting	abundance	observational	1993			1995			NA	forest	2
245	120	Nomada moeschleri	noSelection	noSelection	parasites	Berlin		Forst Jungfernheide			aerial netting	abundance	observational	1994			1995			NA	forest	1
246	121	Dufourea dentiventris	noSelection	noSelection	noSelection	Niedersachsen		Delligser Steinbruch			occasional observation	abundance	observational	1982			1983			NA	pit	1
247	121	Lasioglossum brevicorne	noSelection	noSelection	noSelection	Bremen		Rekumer Geest			occasional observation	abundance	observational	1985			1987			NA	unspecified	2
248	123	noSelection	noSelection	Apidae	noSelection	Schleswig-Holstein	Nordfriesland	Lütjenholmer Truppenübungsplatz			occasional obersvation/active catches	species richness & abundance	observational	1993			1997			NA	grassland	4
249	123	noSelection	noSelection	Apidae	noSelection	Schleswig-Holstein	Nordfriesland	SüderlügumKindergarten			occasional obersvation/active catches	species richness & abundance	observational	1993			1997			NA	urban	4
250	123	noSelection	noSelection	Apidae	noSelection	Schleswig-Holstein	Nordfriesland	HumptrupTrockenrasen			occasional obersvation/active catches	species richness & abundance	observational	1993			1997			NA	grassland	4
251	123	noSelection	noSelection	Apidae	noSelection	Schleswig-Holstein	Nordfriesland	HumptrupSandgrube			occasional obersvation/active catches	species richness & abundance	observational	1993			1997			NA	pit	4
252	123	noSelection	noSelection	Apidae	noSelection	Schleswig-Holstein	Nordfriesland	HumptrupBahndamm			occasional obersvation/active catches	species richness & abundance	observational	1993			1997			NA	road margin	4
253	123	noSelection	noSelection	Apidae	noSelection	Schleswig-Holstein	Nordfriesland	NSG Süderlügumer Binnendünen			occasional obersvation/active catches	species richness & abundance	observational	1993			1997			NA	dam	4
254	123	noSelection	noSelection	Apidae	noSelection	Schleswig-Holstein	Nordfriesland	NSG Süderberge			occasional obersvation/active catches	species richness & abundance	observational	1993			1997			NA	dam	4
255	123	noSelection	noSelection	Apidae	noSelection	Schleswig-Holstein	Nordfriesland	Kahlebüller See			occasional obersvation/active catches	species richness & abundance	observational	1993			1997			NA	wetland	4
256	123	noSelection	noSelection	Apidae	noSelection	Schleswig-Holstein	Nordfriesland	Gotteskoog:			occasional obersvation/active catches	species richness & abundance	observational	1993			1997			NA	unspecified	4
257	123	noSelection	noSelection	Apidae	noSelection	Schleswig-Holstein	Nordfriesland	Südwesthörn			occasional obersvation/active catches	species richness & abundance	observational	1993			1997			NA	unspecified	4
258	123	noSelection	noSelection	Apidae	noSelection	Schleswig-Holstein	Nordfriesland	Niebüll			occasional obersvation/active catches	species richness & abundance	observational	1993			1997			NA	urban	4
259	123	noSelection	noSelection	Apidae	noSelection	Schleswig-Holstein	Nordfriesland	Risum			occasional obersvation/active catches	species richness & abundance	observational	1993			1997			NA	urban	4
260	123	noSelection	noSelection	Apidae	noSelection	Schleswig-Holstein	Nordfriesland	Karlumer Forst			occasional obersvation/active catches	species richness & abundance	observational	1993			1997			NA	forest	4
261	123	noSelection	noSelection	Apidae	noSelection	Schleswig-Holstein	Nordfriesland	Ochsenweg/Langenberger Forst			occasional obersvation/active catches	species richness & abundance	observational	1993			1997			NA	road margin	4
262	123	noSelection	noSelection	Apidae	noSelection	Schleswig-Holstein	Nordfriesland	NSG Bordelumer und Langenhorner Heide			occasional obersvation/active catches	species richness & abundance	observational	1993			1997			NA	forest	4
263	123	noSelection	noSelection	Apidae	noSelection	Schleswig-Holstein	Nordfriesland	NSG Löwenstedter Sandberge			occasional obersvation/active catches	species richness & abundance	observational	1993			1997			NA	grassland	4
264	123	noSelection	noSelection	Apidae	noSelection	Schleswig-Holstein	Nordfriesland	NSG Böxlund			occasional obersvation/active catches	species richness & abundance	observational	1993			1997			NA	pit	4
265	123	noSelection	noSelection	Apidae	noSelection	Schleswig-Holstein	Nordfriesland	WimmersbüllGarten			occasional obersvation/active catches	species richness & abundance	observational	1993			1997			NA	urban	4
266	124	noSelection	noSelection	multiple	noSelection	Nordrhein-Westfalen		Am Eskesberg			aerial netting & observation	species richness	observational	2006			2008			NA	grassland	2
267	111	Andrena pilipes	noSelection	noSelection	noSelection	Bayern		Mainaue bei Eltmann-Limbach			occasional observation	abundance	observational	1989			1990			NA	unspecified	1
268	111	Hylaeus duckei	noSelection	noSelection	noSelection	Bayern		Haßberge- und Steigerwald-Trauf bei Haßfurt-Prappach			occasional observation	abundance	observational	1986			1989			NA	unspecified	3
269	125	Megachile pilidens	noSelection	noSelection	noSelection	Niedersachsen		Heeseberg			occasional observation	abundance	observational	1996			1998			NA	pit	2
270	126	multiple	noSelection	noSelection	noSelection	Sachsen-Anhalt	Saaletal	multiple			unspecified	presence records	observational	1924			1927			NA	multiple	3
271	127	multiple	noSelection	noSelection	noSelection	Sachsen-Anhalt	Saaletal	multiple			unspecified	presence records	observational	1920			1936			NA	multiple	16
272	128	noSelection	noSelection	multiple	noSelection	Nordrhein-Westfalen		Buchenwald im Rothaargebirge			Malaise trap	species richness & abundance	observational	2004			2008			NA	forest	4
273	129	noSelection	Hylaeus	noSelection	noSelection	Berlin		Berlin			unspecified	presence records	observational	1992			2008			NA	multiple	16
274	130	Megachile lapponica	noSelection	noSelection	noSelection	Bayern		Treuchtlingen			unspecified	abundance	observational	1950			1996			NA	unspecified	46
275	131	noSelection	Andrena	noSelection	noSelection	Bayern		Tiergarten Nürnberg			unspecified	presence records	observational	2016			2019			NA	urban	3
276	132	noSelection	noSelection	multiple	noSelection	Bayern		Klausensee bei Schwandorf			photos	presence records	observational	2010			2011			NA	wetland	1
277	133	noSelection	noSelection	Apidae	noSelection	Brandenburg		LSG Hangelsberger Heide			occasional obersvation/active catches	species richness	observational	1993			2011			NA	grassland	18
278	134	noSelection	noSelection	multiple	noSelection	Nordrhein-Westfalen		south of Düsseldorf			occasional obersvation/active catches	species richness	observational	2003			2008			NA	urban	5
279	135	noSelection	noSelection	multiple	noSelection	Bayern	Munich	Allacher Lohe			unspecified	presence records	observational	1990			2018			nature reserve	unspecified	28
280	135	noSelection	noSelection	multiple	noSelection	Bayern	Munich	Virginia Depot			unspecified	presence records	observational	1990			2018			NA	urban	28
281	135	noSelection	noSelection	multiple	noSelection	Bayern	Munich	Munich Botanical Garden			unspecified	presence records	observational	1990			2018			NA	urban	28
282	136	Halictus pollinosus	noSelection	noSelection	noSelection	Rheinland-Pfalz		Dirmstein			occasional observation	presence records	observational	1984			1993			NA	dam	9
283	137	noSelection	noSelection	Apidae	noSelection	Bayern		Zerzabelshof			occasional obersvation/active catches	species richness & abundance	observational	2018			2019			NA	urban	1
284	138	Andrena nycthemera	noSelection	noSelection	noSelection	Nordrhein-Westfalen	Münster	Coerde-Heide			occasional observation	abundance	observational	1880			1997			NA	unspecified	117
285	138	Andrena nycthemera	noSelection	noSelection	noSelection	Nordrhein-Westfalen		Warendorf			occasional observation	abundance	observational	1880			1997			NA	pit	117
286	138	Andrena nycthemera	noSelection	noSelection	noSelection	Nordrhein-Westfalen	Gittrup	Gittruper Baggersee			occasional observation	abundance	observational	1880			1997			NA	unspecified	117
287	139	Andrena tarsata	noSelection	noSelection	noSelection	Bayern	Rhön	multiple	every year		occasional observation	abundance	observational	1997			2006			NA	unspecified	9
288	139	Lasioglossum subfulvicorne	noSelection	noSelection	noSelection	Bayern	Rhön	multiple	every year		occasional observation	abundance	observational	1997			2006			NA	unspecified	9
289	140	noSelection	noSelection	multiple	noSelection	Bayern		Tiergarten Nürnberg			unspecified	presence records	observational	2010			2014			NA	urban	4
290	141	noSelection	noSelection	multiple	noSelection	Hessen		Umgebung Giessen			unspecified	presence records	observational	1881			1897			NA	multiple	16
291	142	noSelection	Bombus	noSelection	noSelection	Bayern		Obstplantage bei Arnstein			unspecified	species richness & abundance	observational	1969			1975			NA	agriculture	6
292	143	noSelection	noSelection	multiple	noSelection	Berlin		Großer Tiergarten Berlin-Mitte			aerial netting	species richness	observational	2005			2007			NA	urban	2
293	144	noSelection	noSelection	multiple	noSelection	Berlin		Krumme Lake Grünau			aerial netting & bowl trap	species richness	observational	1994			2000			NA	wetland	6
294	145	noSelection	noSelection	multiple	noSelection	Berlin		Bahnbrache Biesenhorster Sand			aerial netting & bowl trap	species richness	observational	2001			2004			NA	road margin	3
295	146	noSelection	noSelection	multiple	noSelection	Nordrhein-Westfalen		Südosten Ostermünderland			unspecified	species richness	observational	1963			1991			NA	grassland	28
296	147	noSelection	noSelection	multiple	noSelection	Nordrhein-Westfalen		Landkreis Siegen-Wittgenstein			unspecified	species richness	observational	1994			1999			NA	multiple	5
297	148	noSelection	noSelection	Apidae	noSelection	Hessen	Schloss Fasanerie	Parkanlage			aerial netting	species richness & abundance	observational	1994			2011			NA	urban	17
298	149	Megachile parietina	noSelection	noSelection	noSelection	Baden-Wuerttemberg	Nördlinger Ries	Südflanke des Goldberges			occasional observation	abundance	observational	1999			2001			NA	urban	2
299	150	noSelection	noSelection	multiple	noSelection	Rheinland-Pfalz	Klotten-Treiser Moseltal	near Pommern				species richness & abundance	observational	2012			2013			NA	grassland	1
300	151	Andrena distinguenda	noSelection	noSelection	noSelection	Baden-Wuerttemberg		Kehl am Rhein				abundance	observational	1937			2001			NA	unspecified	64
301	151	Andrena distinguenda	noSelection	noSelection	noSelection	Baden-Wuerttemberg		Achkarren Bahnhof				abundance	observational	1937			2001			NA	unspecified	64
302	151	Andrena distinguenda	noSelection	noSelection	noSelection	Baden-Wuerttemberg		Münzesheim				abundance	observational	1937			2001			NA	unspecified	64
303	151	Andrena distinguenda	noSelection	noSelection	noSelection	Rheinland-Pfalz		Grünstadt Neuleinigen				abundance	observational	1937			2001			NA	unspecified	64
304	151	Andrena distinguenda	noSelection	noSelection	noSelection	Rheinland-Pfalz		Waldrohrbach Forsthöhe				abundance	observational	1937			2001			NA	unspecified	64
305	151	Andrena distinguenda	noSelection	noSelection	noSelection	Sachsen-Anhalt		Schellsitz E Sandgrube				abundance	observational	1937			2001			NA	unspecified	64
306	151	Andrena distinguenda	noSelection	noSelection	noSelection	Thueringen		Sprötau Stellborner Tal				abundance	observational	1937			2001			NA	unspecified	64
307	152	Andrena nasuta	noSelection	noSelection	noSelection	Brandenburg	Mittenwalde	behind hospital			occasional observation	abundance	observational	1930			1932			NA	agriculture	2
308	153	noSelection	noSelection	multiple	noSelection	Nordrhein-Westfalen		Senne zwischen Sennestadt und Sande			unspecified	species richness	observational	1965			1966			NA	grassland	1
309	154	Colletes cunicularius	noSelection	noSelection	noSelection	Nordrhein-Westfalen		Naturschutzgebiet Jakobsberg			unspecified	presence records	observational	2004			2006			NA	forest	2
310	155	Camptopoeum frontale	noSelection	noSelection	noSelection	Sachsen-Anhalt		SW-Stadtrand von Halle (Saale)			occasional observation	abundance	observational	1966			1967			NA	unspecified	1
311	156	Andrena fulvicornis	noSelection	noSelection	noSelection	Baden-Wuerttemberg		Knittlingen-Freudenstein			unspecified	presence records	observational	1990			1993			NA	unspecified	3
312	156	Andrena fulvicornis	noSelection	noSelection	noSelection	Baden-Wuerttemberg		Weikersheim			unspecified	presence records	observational	2004			2008			NA	unspecified	4
313	156	Andrena curvana	noSelection	noSelection	noSelection	Baden-Wuerttemberg		Asperg			unspecified	presence records	observational	2006			2008			NA	unspecified	2
314	156	Andrena curvana	noSelection	noSelection	noSelection	Baden-Wuerttemberg		Besigheim			unspecified	presence records	observational	2006			2007			NA	unspecified	1
315	156	Andrena curvana	noSelection	noSelection	noSelection	Baden-Wuerttemberg		Stuttgart-Stammheim			unspecified	presence records	observational	1993			2007			NA	unspecified	14
316	156	Andrena curvana	noSelection	noSelection	noSelection	Baden-Wuerttemberg		Stuttgart-Weilimdorf			unspecified	presence records	observational	1993			1998			NA	unspecified	5
317	157	Osmia bicornis	noSelection	noSelection	noSelection	Nordrhein-Westfalen		University Bielefeld			observation	abundance	experimental	1992			1995			NA	urban	3
318	158	Andrena vaga	noSelection	noSelection	noSelection	Baden-Wuerttemberg	30 km south of Karlsruhe	around Rastatt			emergence net	abundance	observational	1990			2001			NA	multiple	11
319	159	noSelection	noSelection	multiple	noSelection	Niedersachsen	23 km W Oldenburg	Fintlandsmoor			aerial netting&pan trap	species richness & abundance	observational	1973			1978			NA	grassland	5
320	160	noSelection	noSelection	Apidae	noSelection	Bremen		Bremen (+ 55 km radius)			occasional oberservation& active catches& Malaise trap& pan trap	species richness & abundance	observational	1969			1999			NA	unspecified	30
322	161	Andrena aberrans	noSelection	noSelection	noSelection	Rheinland-Pfalz		Hirmesberg			occasional observation	abundance	observational	1995			2004			NA	unspecified	9
323	161	Andrena aberrans	noSelection	noSelection	noSelection	Rheinland-Pfalz		Schlossberg Kallmünz			occasional observation	abundance	observational	1995			2004			NA	unspecified	9
324	161	Osmia cerinthidis	noSelection	noSelection	noSelection	Rheinland-Pfalz		Weinberg Allersburg			occasional observation	abundance	observational	1997			2004			NA	unspecified	7
326	162	noSelection	noSelection	multiple	noSelection	Berlin		Galgenberg Mittenwalde & Groß Machnower Weinberg			unspecified	presence records	observational	1934			1941			NA	multiple	7
327	164	noSelection	noSelection	multiple	noSelection	Niedersachsen		Norderney			occasional obersvation/active catches	species richness & abundance	observational	1975	Apr		1980	Sep		NA	unspecified	5
328	165	Lasioglossum pleurospeculum	noSelection	noSelection	noSelection	Baden-Wuerttemberg	Konstanz	NSG Wollmatinger Ried			unspecified	abundance	observational	1996			1998			NA	forest	2
329	166	noSelection	noSelection	multiple	noSelection	Niedersachsen		Institut für Obstbau und Baumschule Uni Hannover			occasional obersvation/active catches	species richness & abundance	observational	1980			1982			NA	agriculture	2
334	167	noSelection	noSelection	multiple	noSelection	Berlin	Tegeler Fließtal	NSG Kalktuffgelaende			aerial netting&pan trap	species richness & abundance	observational	2005			2008			nature reserve	grassland	3
335	167	noSelection	noSelection	multiple	noSelection	Berlin	Tegeler Fließtal	NSG Niedermoorwisen			aerial netting&pan trap	species richness & abundance	observational	2005			2008			nature reserve	grassland	3
336	168	Xylocopa violacea	noSelection	noSelection	noSelection	Sachsen		Kleinzschachwitz			occasional observation	presence records	observational	2005			2006			NA	urban	1
340	169	Andrena hattorfiana	noSelection	noSelection	noSelection	Brandenburg		Zootzen			occasional observation	presence records	observational	1850			1997			NA	unspecified	147
341	169	Andrena hattorfiana	noSelection	noSelection	noSelection	Brandenburg		Groß-Machnow			occasional observation	presence records	observational	1850			1997			NA	unspecified	147
342	169	Andrena hattorfiana	noSelection	noSelection	noSelection	Brandenburg		Oderberg			occasional observation	presence records	observational	1850			1997			NA	unspecified	147
343	169	Andrena hattorfiana	noSelection	noSelection	noSelection	Brandenburg		Zossen			occasional observation	presence records	observational	1850			1997			NA	unspecified	147
344	169	Andrena hattorfiana	noSelection	noSelection	noSelection	Brandenburg		Ahrensfelde			occasional observation	presence records	observational	1850			1997			NA	unspecified	147
345	169	Andrena hattorfiana	noSelection	noSelection	noSelection	Brandenburg		Bernau			occasional observation	presence records	observational	1850			1997			NA	unspecified	147
346	169	Andrena hattorfiana	noSelection	noSelection	noSelection	Brandenburg		Niemegk			occasional observation	presence records	observational	1850			1997			NA	unspecified	147
347	169	Andrena hattorfiana	noSelection	noSelection	noSelection	Berlin		Berlin-Wilmersdorf			occasional observation	presence records	observational	1850			1997			NA	unspecified	147
348	169	Andrena hattorfiana	noSelection	noSelection	noSelection	Berlin		Berlin Botanischer Garten			occasional observation	presence records	observational	1850			1997			NA	unspecified	147
349	170	Sphecodes albilabris	noSelection	noSelection	noSelection	Niedersachsen		Borkum			unspecified	abundance	observational	1932			1998			NA	unspecified	66
350	170	Sphecodes albilabris	noSelection	noSelection	noSelection	Niedersachsen		Norderney			unspecified	abundance	observational	1932			1998			NA	unspecified	66
351	170	Sphecodes albilabris	noSelection	noSelection	noSelection	Niedersachsen		Laasche/Lüchow-Dannenberg			unspecified	abundance	observational	1932			1998			NA	unspecified	66
352	171	Andrena agilissima	noSelection	noSelection	noSelection	Nordrhein-Westfalen		Dransdorf			observation	presence records	observational	2007			2009			NA	pit	2
353	173	Stelis phaeoptera	noSelection	noSelection	noSelection	Nordrhein-Westfalen		Hövelhof/Riege			observation	presence records	observational	2004			2007			NA	unspecified	3
354	173	Osmia niveata	noSelection	noSelection	noSelection	Nordrhein-Westfalen		Riege			observation	presence records	observational	1999			2007			NA	unspecified	8
355	173	Andrena fulvida	noSelection	noSelection	noSelection	Nordrhein-Westfalen		Sennelager			observation	presence records	observational	2003			2005			NA	unspecified	2
356	173	Hylaeus nigritus	noSelection	noSelection	noSelection	Nordrhein-Westfalen		Wehrden			occasional observation	presence records	observational	1996			2007			NA	unspecified	11
357	173	Hylaeus nigritus	noSelection	noSelection	noSelection	Nordrhein-Westfalen		Ottbergen-Wingelstein			occasional observation	presence records	observational	2002			2003			NA	unspecified	1
358	173	Hylaeus nigritus	noSelection	noSelection	noSelection	Nordrhein-Westfalen		Ottbergen NSG Stockberg			occasional observation	presence records	observational	2003			2004			NA	unspecified	1
359	173	Lasioglossum parvulum	noSelection	noSelection	noSelection	Nordrhein-Westfalen		Porta Westfalica/ Holzhausen			occasional observation	presence records	observational	2001			2002			NA	unspecified	1
360	173	Osmia cornuta	noSelection	noSelection	noSelection	Nordrhein-Westfalen		Wehrden			occasional observation	presence records	observational	2001			2004			NA	unspecified	3
361	174	noSelection	noSelection	multiple	noSelection	Bayern		Südbayern			unspecified	presence records	observational	1902			1939			NA	unspecified	37
362	175	noSelection	Bombus	noSelection	noSelection	Bayern		south of Stuttgart			unspecified	species richness & abundance	observational	1959			1961			NA	forest	2
363	176	Lasioglossum fratellum	noSelection	noSelection	noSelection	Niedersachsen	Hochmoorrest	Eversten Moor			observation	abundance	observational	1989			1992			NA	wetland	3
364	177	noSelection	noSelection	multiple	noSelection	Niedersachsen		25 km south of Hannover			tree observation	species richness & abundance	observational	1980			1982			NA	agriculture	2
365	178	Colletes hederae	noSelection	noSelection	noSelection	Nordrhein-Westfalen		Rhöndorf			observation	abundance	observational	2007			2008			NA	unspecified	1
366	179	noSelection	noSelection	Apidae	noSelection	Hessen		Kreis Fulda			occasional observation	presence records	observational	2005			2011			NA	unspecified	6
367	180	Bombus subterraneus	noSelection	noSelection	noSelection	Nordrhein-Westfalen		Dortmunder Vorstadt			occasional observation	presence records	observational	1991			1996			NA	urban	5
368	181	Andrena cineraria	noSelection	noSelection	noSelection	Nordrhein-Westfalen		Hattingen			unspecified	abundance	observational	1991			2002			NA	unspecified	11
369	181	Andrena cineraria	noSelection	noSelection	noSelection	Nordrhein-Westfalen		Gevelsberg			unspecified	abundance	observational	1991			2002			NA	unspecified	11
370	181	Andrena cineraria	noSelection	noSelection	noSelection	Nordrhein-Westfalen		Ennepetal			unspecified	abundance	observational	1991			2002			NA	unspecified	11
371	181	Andrena cineraria	noSelection	noSelection	noSelection	Nordrhein-Westfalen		Kierspe			unspecified	abundance	observational	1991			2002			NA	unspecified	11
372	182	noSelection	noSelection	multiple	noSelection	Bayern		Rodachmündung			observation	species richness & abundance	observational	1999			2001			NA	wetland	2
375	186	noSelection	Bombus	noSelection	noSelection	Nordrhein-Westfalen		Köln			Malaise trap	species richness & abundance	observational	1988			1995			NA	unspecified	7
376	186	noSelection	noSelection	noSelection	parasites	Nordrhein-Westfalen		Köln			Malaise trap	species richness & abundance	observational	1988			1995			NA	unspecified	7
377	185	noSelection	noSelection	multiple	noSelection	Bayern		Eichstätter Alp			unspecified	species richness	observational	1908			1911			NA	multiple	3
378	187	noSelection	noSelection	multiple	noSelection	Bayern	Norden von Dachau	Schießplatz und Leitenberg			aerial netting	species richness & abundance	observational	1962			2004			NA	grassland	42
379	189	noSelection	noSelection	multiple	noSelection	Bayern		Umgebung München			photos	presence records	observational	2000			2018			NA	unspecified	18
380	190	Colletes hederae	noSelection	noSelection	noSelection	Bayern		Landkreis Dachau			photos	presence records	observational	2016			2018			NA	unspecified	2
381	191	noSelection	noSelection	multiple	noSelection	Berlin		Feuchtgebiet Krumme Lake Berlin Grünau			occasional obersvation/active catches	species richness	observational	1993			1997			NA	wetland	4
382	192	noSelection	noSelection	multiple	noSelection	Sachsen		Muskauer Heide			air eclector&bowl trap&malaise trap&ground eclector&yellow trap	presence records	observational	2002			2010			NA	dam	8
383	193	Xylocopa violacea	noSelection	noSelection	noSelection	Sachsen		Elbtal zwischen Meißen und Dresden			unspecified	presence records	observational	2008			2014			NA	wetland	6
384	194	Halictus scabiosae	noSelection	noSelection	noSelection	Rheinland-Pfalz		Bad Neuenahr Ahrweiler			aerial netting & bowl trap	presence records	observational	1993			1995			NA	urban	2
387	196	noSelection	noSelection	multiple	noSelection	Nordrhein-Westfalen		Westfalen			unspecified	presence records	observational	1919			1926			NA	unspecified	7
388	198	Andrena rhenana	noSelection	noSelection	noSelection	Baden-Wuerttemberg		Ortenaukreis			unspecified	presence records	observational	1987			2000			NA	unspecified	13
389	199	noSelection	noSelection	multiple	noSelection	Baden-Wuerttemberg		Landkreis Schwäbisch Hall			unspecified	presence records	observational	1995			1996			NA	multiple	1
390	200	noSelection	noSelection	multiple	noSelection	Baden-Wuerttemberg		Raum Tübingen			unspecified	species richness	observational	1978			1984			NA	multiple	6
391	201	noSelection	noSelection	multiple	noSelection	Nordrhein-Westfalen		Bielefeld & Umgebung			aerial netting & collecting dead specimens	presence records	observational	1994			1997			NA	urban	3
392	202	noSelection	noSelection	multiple	noSelection	Berlin		Baumberge			unspecified	species richness	observational	1990			2008			NA	agriculture	18
393	203	noSelection	noSelection	multiple	noSelection	Berlin		Flughafen und Flughafensee Tegel			aerial netting&bowl trap&malaise trap	species richness	observational	1992			2009			NA	grassland	17
394	204	noSelection	noSelection	multiple	noSelection	Baden-Wuerttemberg		Bretten-Gölshausen			aerial netting & observation	species richness	observational	2013			2015			NA	road margin	2
395	205	noSelection	noSelection	multiple	noSelection	Bayern		Sulztal und Ottmaringer Tal			aerial netting&malaise trap	species richness & abundance	observational	1987			2008			NA	multiple	21
396	206	multiple	Bombus	noSelection	noSelection	Brandenburg	Cottbus district	multiple			unspecified	presence records	observational	1978			1985			NA	multiple	7
397	207	Andrena nuptialis	noSelection	noSelection	noSelection	Rheinland-Pfalz	Rheinland-Pfalz/Hessen	Rüdesheim/Loreley/Kirn(Nahe)				presence records	observational	1950			1956			NA	multiple	6
398	208	multiple	multiple	multiple	noSelection	Niedersachsen	Peine County	Groß Gleidingen				presence records	observational	1998			2000			NA	pit	2
399	482	Andrena rufizona	noSelection	noSelection	noSelection	Bayern		München-Allach (Allacher Steppe)			unspecified	presence records	observational	1880			1992			NA	multiple	112
400	314	multiple	noSelection	noSelection	noSelection	Nordrhein-Westfalen	Eifel	Nettersheim			transect walks	species richness & abundance	observational	1989			1991			NA	pit	2
401	279	multiple	multiple	multiple	multiple	Niedersachsen	Oldenburg	Nordmoslesfehn	15-206 hours per year	Apr - Sep	aerial netting & observation	species richness & abundance	observational	1989	May	15	1991	Apr	13	NA	wetland	2
402	304	multiple	multiple	multiple	multiple	Thueringen	Jena	Jena botanical garden	daily during Capsella bursa-pastoris flowering		flower observations	species richness & abundance	experimental	2005			2007			NA	urban	2
403	304	multiple	multiple	multiple	multiple	Sachsen	Halle	Halle botanical garden	daily during Capsella bursa-pastoris flowering		flower observations	species richness & abundance	experimental	2005			2006			NA	urban	1
404	298	Megachile parietina	Megachile	Megachilidae	cavity-nesting	Saarland	Bliesgau	Bliesgau	several times per year	spring-summer	observation	presence records	observational	2011	May	1	2012	Jun	6	NA	unspecified	1
405	298	Megachile parietina	Megachile	Megachilidae	cavity-nesting	Saarland	Bliesgau	Bliesgau	several times per year	spring-summer	observation	abundance	observational	2011	May	1	2012	Jun	6	NA	unspecified	1
406	299	Lithurgus chrysurus	Lithurgus	Megachilidae	cavity-nesting	Rheinland-Pfalz	Ingelheim am Rhein	Ingelheim	occasional	Jul	targeted search	presence records	observational	2001			2002			NA	urban	1
408	301	multiple	Bombus	Apidae	ground-nesting	Bayern	Zwiesel	Zwiesel	3 sunny Sundays	summer	transect walks	abundance	observational	1986	Jun		1987			NA	grassland	1
409	277	multiple	multiple	multiple	multiple	Hessen	Lahn-Dill-Bergland	Erda	5 times per year	spring-summer	flower observations	species richness & abundance	observational	1998			1999			NA	grassland	1
410	621	Panurginus montanus	noSelection	noSelection	noSelection	Bayern	German Alps	multiple			unspecified	presence records	observational	1921			2016			NA	multiple	95
411	621	Panurginus herzi	noSelection	noSelection	noSelection	Bayern	German Alps	multiple			unspecified	presence records	observational	1921			2016			NA	multiple	95
412	10	Camptopoeum frontale	noSelection	noSelection	noSelection	Sachsen-Anhalt	Mansfelder Land	Wansleben am See				presence records	observational	2002	Jul	30	2016	Jul	24	NA	pit	14
413	310	multiple	multiple	multiple	multiple	Sachsen-Anhalt		multiple	2 times per year	spring and summer	flight trap	species richness & abundance	observational	2010	May		2012	Sep		NA	agriculture	2
415	320	multiple	multiple	multiple	multiple	Niedersachsen		near Göttingen			pan trap	species richness	observational	2013			2014			NA	agriculture	1
416	320	multiple	multiple	multiple	multiple	Niedersachsen		near Göttingen			pan trap	species richness	observational	2013			2014			NA	grassland	1
417	459	Osmia truncorum	multiple	Megachilidae	cavity-nesting	Niedersachsen		near Göttingen				abundance	experimental	1995			1997			NA	agriculture	2
418	459	Osmia bicornis	multiple	Megachilidae	cavity-nesting	Niedersachsen		near Göttingen				abundance	experimental	1995			1997			NA	grassland	2
419	459	Osmia rapunculi	multiple	Megachilidae	cavity-nesting	Niedersachsen		near Göttingen				abundance	experimental	1995			1997			NA	agriculture	2
420	459	Osmia leucomelana	multiple	Megachilidae	cavity-nesting	Niedersachsen		near Göttingen				abundance	experimental	1995			1997			NA	grassland	2
421	459	Osmia parietina	multiple	Megachilidae	cavity-nesting	Niedersachsen		near Göttingen				abundance	experimental	1995			1997			NA	agriculture	2
422	459	Osmia leaiana	multiple	Megachilidae	cavity-nesting	Niedersachsen		near Göttingen				abundance	experimental	1995			1997			NA	grassland	2
423	459	Megachile lapponica	multiple	Megachilidae	cavity-nesting	Niedersachsen		near Göttingen				abundance	experimental	1995			1997			NA	agriculture	2
424	459	Megachile versicolor	multiple	Megachilidae	cavity-nesting	Niedersachsen		near Göttingen				abundance	experimental	1995			1997			NA	grassland	2
425	622	multiple	multiple	multiple	noSelection	Thueringen	Greiz County	Weißendorf			targeted search	species richness & abundance	observational	2000			2007			NA	grassland	7
426	623	multiple	multiple	multiple	noSelection	Mecklenburg-Vorpommern		Hohengüstrow/Neubrandenburg			flower observations	abundance	experimental	1969			1973			NA	agriculture	4
427	111	Lasioglossum costulatum	noSelection	noSelection	noSelection	Bayern		Ebelsbach-Steinbach			occasional observation	presence records	observational	1986	May		1990	May	21	NA	unspecified	4
428	112	Lasioglossum sexstrigatum	noSelection	noSelection	noSelection	Baden-Wuerttemberg		near Malsch			occasional observation	abundance	observational	1985			1991			NA	unspecified	6
429	152	Dasypoda suripes	noSelection	noSelection	noSelection	Brandenburg	Mittenwalde	behind hospital			occasional observation	presence records	observational	1931			1932			NA	agriculture	1
430	624	multiple	noSelection	noSelection	noSelection	Schleswig-Holstein	north of Neumünster	Dosenmoor			aerial netting	presence records	observational	1984			1986			NA	wetland	2
431	479	Andrena decipiens	Andrena	Andrenidae	noSelection	Baden-Wuerttemberg		multiple				presence records	observational	1965			2018			NA	unspecified	53
432	479	Andrena decipiens	Andrena	Andrenidae	noSelection	Bayern		multiple				presence records	observational	1965			2018			NA	unspecified	53
433	479	Andrena decipiens	Andrena	Andrenidae	noSelection	Rheinland-Pfalz		multiple				presence records	observational	1965			2018			NA	unspecified	53
434	479	Andrena decipiens	Andrena	Andrenidae	noSelection	Hessen		multiple				presence records	observational	1965			2018			NA	unspecified	53
435	487	multiple	multiple	multiple	multiple	Thueringen		multiple	occasionally			presence records	observational	1993			2004			NA	unspecified	11
436	492	multiple	Dufourea	Halictidae	ground-nesting	Hessen		multiple	occassionally			presence records	observational	1900			2001			NA	unspecified	101
437	492	multiple	Biastes	Apidae	parasites	Hessen		multiple	occassionally			presence records	observational	1900			2001			NA	unspecified	101
438	493	multiple	multiple	multiple	multiple	Hessen	lahntal	Giessener Becken	occassionally		unspecified	presence records	observational	1996			1998			NA	urban	2
439	493	multiple	multiple	multiple	multiple	Hessen	lahntal	noerdliche Wetterau	occassionally		unspecified	presence records	observational	1996			1998			NA	urban	2
440	495	multiple	multiple	multiple	multiple	Bayern		Munich				species richness & abundance	experimental	2017	Mar		2018	Aug		NA	urban	1
441	503	multiple	multiple	Megachilidae	multiple	Baden-Wuerttemberg		multiple	collections			presence records	observational	1960			1982			NA	unspecified	22
442	504	Anthidium septemspinosum	Anthidium	Megachilidae	ground-nesting	Baden-Wuerttemberg	Oberrhein	multiple	occassionally		occasional observation	presence records	observational	1922			2011			NA	unspecified	89
443	507	multiple	multiple	multiple	multiple	Niedersachsen		near Oldenburg	35 days per 5 years		observation	presence records	observational	1983	Apr	11	1998	Sep	18	NA	pit	15
444	507	multiple	multiple	multiple	multiple	Niedersachsen		near Rotenburg	35 days per 5 years		observation	presence records	observational	1983	Apr	11	1998	Sep	18	NA	pit	15
445	508	multiple	multiple	multiple	multiple	Bayern		unspecified	4 times per year	April-August	transect walks	species richness & abundance	observational	2011			2012			NA	grassland	1
446	509	Andrena potentillae	Andrena	Andrenidae	ground-nesting	Hessen		multiple			unspecified	presence records	observational	1880			2000			NA	multiple	120
447	509	Andrena potentillae	Andrena	Andrenidae	ground-nesting	Baden-Wuerttemberg		multiple			unspecified	presence records	observational	1880			2000			NA	multiple	120
448	509	Andrena potentillae	Andrena	Andrenidae	ground-nesting	Bayern		multiple			unspecified	presence records	observational	1880			2000			NA	multiple	120
449	509	Andrena potentillae	Andrena	Andrenidae	ground-nesting	Brandenburg		multiple			unspecified	presence records	observational	1880			2000			NA	multiple	120
450	509	Andrena potentillae	Andrena	Andrenidae	ground-nesting	Niedersachsen		multiple			unspecified	presence records	observational	1880			2000			NA	multiple	120
451	509	Andrena potentillae	Andrena	Andrenidae	ground-nesting	Nordrhein-Westfalen		multiple			unspecified	presence records	observational	1880			2000			NA	multiple	120
452	509	Andrena potentillae	Andrena	Andrenidae	ground-nesting	Rheinland-Pfalz		multiple			unspecified	presence records	observational	1880			2000			NA	multiple	120
453	509	Andrena potentillae	Andrena	Andrenidae	ground-nesting	Sachsen		multiple			unspecified	presence records	observational	1880			2000			NA	multiple	120
454	509	Andrena potentillae	Andrena	Andrenidae	ground-nesting	Sachsen-Anhalt		multiple			unspecified	presence records	observational	1880			2000			NA	multiple	120
455	509	Andrena potentillae	Andrena	Andrenidae	ground-nesting	Thueringen		multiple			unspecified	presence records	observational	1880			2000			NA	multiple	120
456	510	multiple	multiple	noSelection	multiple	Baden-Wuerttemberg	Oberrheinebene	Tuniberg	occassionally	spring, summer, autumn	observation	presence records	observational	1994	Mar		2002	Okt		NA	agriculture	8
457	512	Lasioglossum malachurum	Lasioglossum	Halictidae	ground-nesting	Baden-Wuerttemberg	near Tübingen	Schweinhag		April-May	observation	abundance	experimental	2002	Apr		2003	May		NA	grassland	1
458	514	multiple	multiple	multiple	multiple	Rheinland-Pfalz	Eifel, Mosel, etc	multiple		whole season	Malaise trap&aerial netting	species richness	observational	1987			1997			NA	multiple	10
459	515	Dasypoda hirtipes	Dasypoda	Melittidae	ground-nesting	Rheinland-Pfalz	Mainz	Gonsenheimer Bahndamm		whole season	observation	presence records	observational	1988			1989			NA	road margin	1
460	516	multiple	multiple	multiple	multiple	Hessen		Knüllwald			flower observations	presence records	observational	1989			2003			NA	multiple	14
461	519	multiple	Andrena	Andrenidae	ground-nesting	Nordrhein-Westfalen		Höxter	irregular		flower observations	species richness & abundance	observational	2009			2013			NA	forest	4
462	519	multiple	Bombus	Apidae	ground-nesting	Nordrhein-Westfalen		Höxter	irregular		flower observations	species richness & abundance	observational	2009			2013			NA	forest	4
463	520	multiple	Bombus	Apidae	ground-nesting	Hessen		multiple	no sampling			presence records	observational	1900			2010			NA	multiple	110
464	521	multiple	multiple	multiple	multiple	Nordrhein-Westfalen	near Leverkusen	NSG Gronenborner Teiche			aerial netting&flower ovservations	species richness & abundance	observational	2005			2008			NA	multiple	3
465	625	multiple	multiple	multiple	noSelection	Nordrhein-Westfalen	Bielefeld	Bielefeld-Nord			aerial netting & dead specimen	presence records	observational	1978			1995			NA	multiple	17
466	626	multiple	Nomada	noSelection	noSelection	Mecklenburg-Vorpommern	Surroundings of Rostock	multiple				presence records	observational	1864			1921			NA	multiple	57
467	628	multiple	multiple	multiple	noSelection	Nordrhein-Westfalen	Köln	Köln			museum & observation	species richness	observational	1925			1994			NA	multiple	69
468	525	multiple	Bombus	Apidae	ground-nesting	Hessen	North Hessen	Obervellmar	occassionally		occasional observation	presence records	observational	1954	Aug	10	1987	May	7	NA	multiple	33
469	526	multiple	multiple	multiple	multiple	Niedersachsen		near Göttingen	2 per year	May and June	pan trap	species richness & abundance	observational	2011			2012			NA	agriculture	1
471	528	multiple	multiple	multiple	noSelection	Brandenburg		multiple	every two weeks	whole year	pan trap	species richness & abundance	observational	2005	Apr	30	2007	Sep	20	NA	agriculture	2
472	528	multiple	multiple	multiple	noSelection	Mecklenburg-Vorpommern		multiple	every two weeks	whole year	pan trap	species richness & abundance	observational	2005	Apr	30	2007	Sep	20	NA	agriculture	2
473	528	multiple	multiple	multiple	noSelection	Thueringen		multiple	every two weeks	whole year	pan trap	species richness & abundance	observational	2005	Apr	30	2007	Sep	20	NA	agriculture	2
474	528	multiple	multiple	multiple	noSelection	Bayern		multiple	every two weeks	whole year	pan trap	species richness & abundance	observational	2005	Apr	30	2007	Sep	20	NA	agriculture	2
475	529	multiple	Bombus	Apidae	cavity-nesting	Bayern	East of Bavaria	multiple			trap nests	abundance	observational	1950			1988			NA	forest	38
476	529	multiple	Osmia	Megachilidae	cavity-nesting	Bayern	East of Bavaria	multiple			trap nests	abundance	observational	1950			1988			NA	forest	38
477	531	multiple	multiple	multiple	multiple	Hessen	oberes mittelrheintal	near Lorch			occasional observation	species richness & abundance	observational	1996			2003			NA	agriculture	7
478	629	multiple	multiple	multiple	noSelection	Berlin	Berlin-Spandau	Fort Hahneberg			aerial netting&pan trap	species richness	observational	1996			2007			NA	grassland	11
479	532	multiple	multiple	multiple	ground-nesting	Niedersachsen	Oldenburgisch-Ostfriesischer Geest	near Oldenburg	occassionally	spring, summer	occasional observation	presence records	observational	1993	May		1994	Sep		NA	multiple	1
480	533	multiple	multiple	multiple	multiple	Baden-Wuerttemberg	Lake Constance	Konstanz	80 visits in total		aerial netting & observation	species richness & abundance	observational	1994			2006			NA	urban	12
481	534	multiple	multiple	multiple	multiple	Rheinland-Pfalz	Südpfalz	Rheindamm	occassionally		observation	species richness & abundance	observational	1981			1986			NA	dam	5
482	535	multiple	multiple	multiple	multiple	Bayern		unspecified	2 times per year	summer	flower observations along transects	species richness & abundance	observational	2011			2013			NA	agriculture	2
483	537	multiple	Bombus	Apidae	multiple	Niedersachsen		Giessen		spring and summer	flower observations	species richness & abundance	observational	1993	Apr		1994	Jun		NA	urban	1
484	537	multiple	Apis	Apidae	multiple	Niedersachsen		Giessen		spring and summer	flower observations	species richness & abundance	observational	1993	Apr		1994	Jun		NA	urban	1
485	538	multiple	Bombus	Apidae	ground-nesting	Hessen	Frankfurt am Main	Berger Hang	42 hours		observation	species richness & abundance	observational	1993			2016			nature reserve	unspecified	23
486	539	multiple	multiple	multiple	multiple	Baden-Wuerttemberg		sandhausen			aerial netting & trap nests	presence records	observational	1989			1993			NA	dam	4
487	540	multiple	Bombus	Apidae	ground-nesting	Berlin		Berlin-Dahlem			flower observations	presence records	observational	1947			1949			NA	agriculture	2
488	541	Anthidium manicatum	Anthidium	Megachilidae	cavity-nesting	Berlin		Berlin-Dahlem			observation	presence records	experimental	1976			1993			NA	urban	17
489	542	multiple	Bombus	Apidae	ground-nesting	Baden-Wuerttemberg	Nordschwarzwald	Landkreis Freudenstadt	not given	not given	targeted search	presence records	observational	1987			1994			NA	multiple	7
490	543	multiple	multiple	multiple	multiple	Rheinland-Pfalz		Dünstekoven	not given		flower observations	presence records	observational	2000	Mar		2003	Okt		NA	pit	3
491	544	multiple	multiple	multiple	multiple	Sachsen		near Leipzig			observation	presence records	observational	1888			1894			NA	multiple	6
492	545	multiple	multiple	multiple	multiple	Schleswig-Holstein		Kiel			bird prey transect collection	species richness & abundance	observational	1972	Mar		1973			NA	urban	1
493	546	multiple	multiple	multiple	multiple	Niedersachsen		near Oldenburg	sampling days per year given (43 to 89)		aerial netting & observation	species richness & abundance	observational	2005			2008			NA	urban	3
494	547	multiple	multiple	multiple	multiple	Niedersachsen	Emsland	multiple	7 days per year	Apr-Aug	aerial netting	species richness & abundance	observational	1993			1994			NA	multiple	1
495	548	Megachile analis	Megachile	Megachilidae	cavity-nesting	Niedersachsen		Norderney		Jul-Sep	flower observations	presence records	observational	1975			1979			NA	wetland	4
496	549	multiple	multiple	multiple	multiple	Rheinland-Pfalz		multiple				species richness & abundance	observational	1933			1957			NA	multiple	24
497	550	multiple	multiple	multiple	multiple	Rheinland-Pfalz	Upper Rhine valley	multiple			pan trap	species richness & abundance	observational	2013			2014			NA	agriculture	1
498	551	multiple	multiple	multiple	multiple	Baden-Wuerttemberg	near Karlsruhe	Hardtwald Durmersheim			unspecified	species richness	observational	1993			2005			NA	pit	12
499	552	multiple	multiple	multiple	multiple	Sachsen-Anhalt		multiple	5-7 weeks per year		flight trap & pan trap	species richness & abundance	observational	2001	Sep		2002	Jun		NA	agriculture	1
500	530	multiple	multiple	multiple	multiple	Nordrhein-Westfalen		Steinbruch Hofermühle-Süd	4 sampling days per year	Mar-Sep	aerial netting	species richness & abundance	observational	1995			1996			NA	pit	1
501	553	Osmia cerinthidis	Osmia	Megachilidae	cavity-nesting	Bayern		multiple	occasional		observation	presence records	observational	1855			1995			NA	multiple	140
502	554	multiple	Bombus	Apidae	ground-nesting	Baden-Wuerttemberg	Oberrhein	NSG Taubergießen		Mai-Aug	aerial netting along transects	species richness & abundance	observational	1979			1983			NA	grassland	4
503	556	multiple	multiple	multiple	multiple	Sachsen	Oberlausitz	multiple	occassional unsystematic		observation	presence records	observational	1966			1981			NA	multiple	15
504	557	Andrena vaga	Andrena	Andrenidae	ground-nesting	Nordrhein-Westfalen		Wahner Heide			aerial netting	abundance	observational	1996			1999			nature reserve	unspecified	3
505	557	Nomada lathburiana	Nomada	Apidae	parasites	Nordrhein-Westfalen		Wahner Heide			aerial netting	abundance	observational	1996			1999			nature reserve	unspecified	3
506	558	multiple	multiple	multiple	multiple	Bayern		near Coburg	occasional		observation	species richness	observational	1910			1925			NA	multiple	15
507	559	multiple	Bombus	Apidae	multiple	Nordrhein-Westfalen		near Münster			aerial netting & collecting dead specimens	abundance	observational	1990			1991			NA	urban	1
508	559	multiple	Apis	Apidae	multiple	Nordrhein-Westfalen		near Münster			aerial netting & collecting dead specimens	abundance	observational	1990			1991			NA	urban	1
509	561	multiple	multiple	multiple	multiple	Hessen		Naturgarten Mücke	occasional		observation	species richness	observational	1995			1997			NA	grassland	2
510	562	multiple	multiple	multiple	multiple	Baden-Wuerttemberg		Kaiserstuhl				species richness & abundance	observational	1979			1981			NA	grassland	2
511	563	multiple	Nomada	Apidae	parasites	Mecklenburg-Vorpommern		multiple	occasional		occasional observation	presence records	observational	1967			1995			NA	multiple	28
512	564	multiple	Bombus	Apidae	multiple	Rheinland-Pfalz		Heidesheim				species richness	observational	1978			1993			NA	dam	15
513	564	multiple	Bombus	Apidae	multiple	Rheinland-Pfalz		Heidesheim				species richness	observational	1978			1993			NA	unspecified	15
514	565	multiple	multiple	multiple	multiple	Niedersachsen	Naturpark Wildeshauser Geest	Hunte	150h		aerial netting	species richness	observational	2008	May		2009	May		NA	multiple	1
515	566	multiple	multiple	multiple	multiple	Schleswig-Holstein		Alten-Sorge-Schleife			flower observations	presence records	observational	1983			1984			NA	grassland	1
516	567	multiple	multiple	multiple	multiple	Bayern		noSelection			flower observations	species richness & abundance	experimental	2011			2012			NA	agriculture	1
517	568	multiple	multiple	multiple	multiple	Nordrhein-Westfalen		Hagen	occasional		occasional observation	presence records	observational	2001			2004			NA	urban	3
518	569	multiple	Nomada	Apidae	parasites	Bayern		Starnberg	occasional		observation	presence records	observational	1915			1919			NA	multiple	4
519	572	multiple	multiple	multiple	multiple	Rheinland-Pfalz		Rodderberg			aerial netting&flower ovservations	presence records	observational	1996			2006			NA	road margin	10
520	574	multiple	multiple	multiple	multiple	Niedersachsen	near Oldenburg	Tonkuhle am Hegekamp	fangtage are given		observation	species richness	observational	1996			1997			NA	pit	1
521	575	multiple	Bombus	Apidae	multiple	Mecklenburg-Vorpommern		Goldenitzer Moor	occasional		aerial netting	species richness & abundance	observational	1927			1929			NA	grassland	2
522	575	multiple	Apis	Apidae	multiple	Mecklenburg-Vorpommern		Goldenitzer Moor	occasional		aerial netting	species richness & abundance	observational	1927			1929			NA	grassland	2
523	578	multiple	Bombus	Apidae	ground-nesting	Thueringen		Jena	occassional		observation	species richness & abundance	observational	1991			1992			NA	urban	1
525	580	multiple	multiple	multiple	multiple	Baden-Wuerttemberg	Kraichgau	multiple	occassional		observation	species richness & abundance	observational	1987			1989			NA	multiple	2
526	581	multiple	multiple	multiple	multiple	Sachsen-Anhalt		multiple	2 days, each 4h	spring	flower observations of Anthericum liliago	species richness & abundance	observational	2003	May	15	2005	Jun	10	NA	grassland	2
527	159	multiple	multiple	multiple	multiple	Niedersachsen	Ostfriesisches Wattenmeer	Mellum	occassional	whole season	occasional observation	species richness & abundance	observational	1974			1976			NA	dam	2
529	584	multiple	multiple	multiple	multiple	Bremen	Weser	Achim	67 excursions in total	whole seasons	occasional observation	species richness	observational	1984	Mar	30	1994	Sep	11	NA	dam	10
530	587	multiple	multiple	multiple	multiple	Bayern	Aschaffenburg	near Dettingen	once per month	April-September	aerial netting	species richness & abundance	observational	1998			1999			NA	pit	1
531	588	multiple	multiple	multiple	multiple	Baden-Wuerttemberg	Upper Rhine Valley	Dettenheim	5 per year and site	April-August	aerial netting & observation	species richness & abundance	experimental	2010	Apr	15	2015	Aug	15	NA	agriculture	5
532	588	multiple	multiple	multiple	multiple	Baden-Wuerttemberg	Upper Rhine Valley	Rheinmünster	5 per year and site	April-August	aerial netting & observation	species richness & abundance	experimental	2010	Apr	15	2015	Aug	15	NA	agriculture	5
533	589	multiple	multiple	multiple	multiple	Nordrhein-Westfalen	near Meckenheim	Klein-Altendorf	every 2-3 days during fruit flower, then once per week	March-Sept	aerial netting & trap nests	species richness & abundance	observational	2000	Mar	2	2002	May	5	NA	agriculture	2
534	590	multiple	multiple	multiple	multiple	Baden-Wuerttemberg	Upper Rhine Valley	near Darmstadt	1 per week	April-September	aerial netting&flower ovservations	species richness & abundance	observational	2004	Apr		2005	Sep		NA	grassland	1
535	585	multiple	multiple	multiple	multiple	Hessen		Berger Hang	occasional		observation	species richness	observational	1961			1999			NA	grassland	38
536	592	multiple	multiple	multiple	multiple	Niedersachsen		Vechelde	occassional		observation	presence records	observational	1996			1997			NA	urban	1
537	593	multiple	multiple	multiple	multiple	Niedersachsen		near Göttingen			trap nests	species richness & abundance	experimental	2003			2004			NA	agriculture	1
538	594	multiple	multiple	multiple	multiple	Berlin	Berlin	Berlin botanical garden	sampling days given (19 and 13)		aerial netting & observation	species richness	observational	1993			2011			NA	urban	18
539	595	Anthidium manicatum	Anthidium	Apidae	ground-nesting	Baden-Wuerttemberg		Freiburg			observation	abundance	observational	1985			1989			NA	urban	4
540	596	multiple	Bombus	Apidae	multiple	Thueringen		near Erfurt			aerial netting	presence records	observational	1998			1999			NA	urban	1
541	598	multiple	multiple	multiple	multiple	Hessen		near Darmstadt	occassional		observation	presence records	observational	1994			1996			NA	urban	2
542	600	multiple	multiple	multiple	multiple	Bayern		Munich Botanical Garden	biweekly	spring and summer	aerial netting	species richness & abundance	observational	1997			2017			NA	urban	20
543	601	multiple	multiple	multiple	multiple	Brandenburg	Unteres Odertal	nationalpark unteres Odertal	half an hour per visit		aerial netting	species richness & abundance	observational	1994			1996			NA	grassland	2
544	602	multiple	multiple	multiple	multiple	Brandenburg		Pimpinellenberg	half an hour per visit		flower observations	presence records	observational	1994			1996			NA	dam	2
545	605	multiple	multiple	multiple	multiple	Schleswig-Holstein		near Kiel			pan trap	species richness & abundance	observational	1972			1975			NA	wetland	3
546	607	Xylocopa violacea	Xylocopa	Apidae	cavity-nesting	Thueringen		Jena	occasional		observation	presence records	observational	2010			2013			NA	urban	3
547	608	multiple	multiple	multiple	multiple	Hessen	Frankfurt am Main	Berger Hang	occasional		observation	presence records	observational	1961			1984			NA	grassland	23
548	609	multiple	multiple	multiple	multiple	Hessen		Marburg	weekly	Jun-Jul	pan trap	species richness & abundance	experimental	2011			2012			NA	agriculture	1
549	611	multiple	multiple	multiple	multiple	Baden-Wuerttemberg	oberrhein	Kaiserstuhl				presence records	observational	1986			1987			NA	agriculture	1
550	612	multiple	multiple	multiple	multiple	Nordrhein-Westfalen		multiple				presence records	observational	1972			1993			NA	multiple	21
551	613	multiple	multiple	multiple	multiple	Nordrhein-Westfalen	Niederrhein	Wesel	occasional		observation	presence records	observational	1980			2005			NA	multiple	25
552	614	multiple	multiple	multiple	multiple	Brandenburg		Gruenewalde	occasional		flower observations of Resedea	presence records	observational	1996			2001			NA	agriculture	5
553	615	multiple	multiple	multiple	multiple	Niedersachsen		near Göttingen			trap nests	species richness & abundance	experimental	1998			1999			NA	grassland	1
554	616	Osmia nigriventris	Osmia	Megachilidae	cavity-nesting	Thueringen		Landkreis Saalfeld Rudolstadt	occasional		observation	presence records	observational	2000			2001			NA	agriculture	1
555	618	Colletes hederae	Colletes	Colletidae	ground-nesting	Hessen		multiple			flower observations	presence records	observational	2006			2009			NA	multiple	3
556	618	Colletes hederae	Colletes	Colletidae	ground-nesting	Hessen		multiple			flower observations	abundance	observational	2006			2009			NA	multiple	3
559	631	multiple	multiple	multiple	multiple	Hessen	Eichenzell	Kreis Fulda	occassional		observation	presence records	observational	1994			2005			NA	multiple	11
560	632	multiple	multiple	multiple	multiple	Thueringen	Erfurt	Zoopark Erfurt	occassional		aerial netting & observation	presence records	experimental	2009			2011			NA	grassland	2
561	633	multiple	multiple	multiple	multiple	Sachsen		Oberlausitz	occassional		observation	presence records	observational	1972			1993			NA	multiple	21
562	634	Halictus scabiosae	Halictus	Halictidae	ground-nesting	Hessen		Kreis Fulda	occassional		observation	presence records	observational	2000			2004			NA	urban	4
564	635	multiple	Bombus	Apidae	ground-nesting	Thueringen		Gera	occassional		observation	presence records	observational	1973			1988			NA	multiple	15
565	636	multiple	multiple	multiple	multiple	Schleswig-Holstein		Sonderburg				presence records	observational	1871			1889			NA	multiple	18
566	637	Coelioxys afra	Coelioxys	Megachilidae	parasites	Niedersachsen		Gartow-Hohbeck				presence records	observational	2010			2012			NA	grassland	2
567	638	multiple	multiple	multiple	multiple	Bayern		Kulmbach			flower observations	species richness & abundance	experimental	1993			1994			NA	agriculture	1
568	639	multiple	multiple	multiple	multiple	Bremen		Bremen Bürgerpark			aerial netting&bowl trap&malaise trap	species richness & abundance	observational	1976			1991			NA	urban	15
569	640	multiple	multiple	multiple	multiple	Rheinland-Pfalz	Kalkeiffel	Gönnersdorf	occassional		observation	presence records	observational	1998			2004			NA	multiple	6
570	641	multiple	multiple	multiple	multiple	Brandenburg		unspecified			Malaise trap	abundance	experimental	1995			1996			NA	agriculture	1
571	642	multiple	multiple	multiple	multiple	Baden-Wuerttemberg		noSelection	occasional		unspecified	presence records	observational	1922			1948			NA	multiple	26
572	642	multiple	multiple	multiple	multiple	Bayern		noSelection	occasional		unspecified	presence records	observational	1922			1948			NA	multiple	26
573	642	multiple	multiple	multiple	multiple	Hessen		noSelection	occasional		unspecified	presence records	observational	1922			1948			NA	multiple	26
574	642	multiple	multiple	multiple	multiple	Sachsen		noSelection	occasional		unspecified	presence records	observational	1922			1948			NA	multiple	26
575	644	multiple	multiple	multiple	multiple	Niedersachsen		Neumuhlen	occassional			presence records	observational	1983	Apr	15	1985	Sep	14	NA	grassland	2
576	644	multiple	multiple	multiple	multiple	Niedersachsen		Vossberge	occassional			presence records	observational	1983	Apr	15	1985	Sep	14	NA	grassland	2
577	645	multiple	multiple	multiple	multiple	Hessen		Borken			aerial netting	species richness & abundance	observational	1991			1993			NA	pit	2
578	646	multiple	multiple	multiple	multiple	Thueringen		Gothaer Seeberg	occassional			presence records	observational	1990			1991			NA	pit	1
579	647	multiple	multiple	multiple	multiple	Brandenburg		Dahnsdorf			aerial netting&bowl trap&malaise trap	presence records	experimental	1998			1999			NA	agriculture	1
580	648	multiple	noSelection	noSelection	noSelection	Nordrhein-Westfalen	Bochum	Bochum-Botanischer Garten			targeted search	species richness	observational	1997			2009			NA	urban	12
581	649	Coelioxys afra	noSelection	noSelection	noSelection	Nordrhein-Westfalen		Bonn			unspecified	presence records	observational	2007			2009			NA	multiple	2
582	649	Megachile pilidens	noSelection	noSelection	noSelection	Nordrhein-Westfalen		Bonn			unspecified	presence records	observational	2007			2009			NA	multiple	2
583	649	Colletes marginatus	noSelection	noSelection	noSelection	Nordrhein-Westfalen		Bonn			unspecified	presence records	observational	2007			2009			NA	multiple	2
584	649	Hylaeus variegatus	noSelection	noSelection	noSelection	Nordrhein-Westfalen		Bonn			unspecified	presence records	observational	2007			2009			NA	multiple	2
585	650	Anthophora plumipes	noSelection	noSelection	noSelection	Niedersachsen		Ritterhude-Werschenrege				presence records	observational	2005			2006			NA	urban	1
586	650	Melecta albifrons	noSelection	noSelection	noSelection	Niedersachsen		Ritterhude-Werschenrege				presence records	observational	2005			2006			NA	urban	1
589	653	multiple	noSelection	noSelection	noSelection	Hessen	Lahntal	Runkel			occasional observation	presence records	observational	2001			2006			NA	multiple	5
590	654	Xylocopa violacea	noSelection	noSelection	noSelection	Hessen	Lahngebiet	multiple				presence records	observational	1883			2006			NA	multiple	123
591	655	multiple	noSelection	noSelection	noSelection	Hessen	Schlüchterner Becken	Steinau				presence records	observational	2001			2003			NA	grassland	2
592	655	multiple	noSelection	noSelection	noSelection	Hessen	Schlüchterner Becken	NSG Hohenzell				presence records	observational	2002			2004			NA	grassland	2
593	655	multiple	noSelection	noSelection	noSelection	Hessen	Schlüchterner Becken	NSG Ebertsberg Elm				presence records	observational	2001			2004			NA	grassland	3
594	656	multiple	noSelection	noSelection	noSelection	Nordrhein-Westfalen	Rothaargebirge	Albrechtsplatz			Malaise trap	species richness & abundance	observational	2004			2008			NA	forest	4
595	657	noSelection	Bombus	noSelection	noSelection	Nordrhein-Westfalen	Kreis Siegen-Wittgenstein	multiple			netting & observation & malaise trap & pitfall trap	presence records	observational	1990			2009			NA	multiple	19
596	658	multiple	noSelection	noSelection	cavity-nesting	Niedersachsen	Leine-Bergland	near Göttingen			trap nests	species richness & abundance	observational	1994			1996			NA	agriculture	2
597	658	multiple	noSelection	noSelection	multiple	Niedersachsen	Leine-Bergland	near Göttingen			aerial netting	species richness & abundance	observational	1994			1996			NA	agriculture	2
598	659	multiple	noSelection	noSelection	noSelection	Schleswig-Holstein		Amrum			aerial netting	presence records	observational	1968			1975			NA	multiple	7
599	660	multiple	noSelection	noSelection	noSelection	Niedersachsen	Ostfriesland	multiple			occasional observation	presence records	observational	1993			2006			NA	multiple	13
600	661	multiple	noSelection	noSelection	noSelection	Niedersachsen	Wesertal	Uesen				presence records	observational	1898			1900			NA	multiple	2
601	662	multiple	noSelection	noSelection	noSelection	Schleswig-Holstein		multiple				presence records	observational	1973			1977			NA	multiple	4
602	663	Lasioglossum sexnotatum	noSelection	noSelection	noSelection	Nordrhein-Westfalen		Oberhausen			flower observations	presence records	observational	1997			2007			NA	urban	10
603	664	Lasioglossum pallens	noSelection	noSelection	noSelection	Rheinland-Pfalz		Monsheim				presence records	observational	2010			2014			NA	pit	4
604	665	multiple	noSelection	noSelection	noSelection	Baden-Wuerttemberg	Tuniberg - Freiburg	Freiburg i. Br.				presence records	observational	1959			1962			NA	multiple	3
605	666	multiple	noSelection	noSelection	noSelection	Niedersachsen		Steller Heide			aerial netting	presence records	observational	2005			2009			NA	grassland	4
606	667	multiple	noSelection	noSelection	noSelection	Schleswig-Holstein		Helgoland			aerial netting & trap nests	presence records	observational	1984			1985			NA	multiple	1
607	669	multiple	noSelection	noSelection	noSelection	Thueringen	Heldburger Unterland (Lkr. Hildburghausen); Orphaler Grund (Erfurt)	multiple			aerial netting&pan trap	presence records	experimental	1990			1999			NA	multiple	9
608	670	multiple	noSelection	noSelection	noSelection	Rheinland-Pfalz	Nordpfälzer Bergland	Odernheim			Malaise trap	species richness & abundance	observational	1988	Jun	22	1989	Okt	5	NA	grassland	1
609	670	multiple	noSelection	noSelection	noSelection	Rheinland-Pfalz	Nordpfälzer Bergland	Dielkirchen			Malaise trap	species richness & abundance	observational	1988	Jun	22	1989	Okt	5	NA	grassland	1
610	670	multiple	noSelection	noSelection	noSelection	Rheinland-Pfalz	Nordpfälzer Bergland	Schmittweiler			Malaise trap	species richness & abundance	observational	1988	Jun	22	1989	Okt	5	NA	grassland	1
611	670	multiple	noSelection	noSelection	noSelection	Rheinland-Pfalz	Nordpfälzer Bergland	Dannenfels			Malaise trap	species richness & abundance	observational	1988	Jun	22	1989	Okt	5	NA	grassland	1
612	671	multiple	noSelection	noSelection	noSelection	Rheinland-Pfalz	Vorderhunsrück	Boppard-Oppenhausen			aerial netting	presence records	observational	2000			2001			NA	multiple	1
613	672	multiple	noSelection	noSelection	noSelection	Brandenburg	Unteres Odertal	nationalpark unteres Odertal				presence records	observational	1990			2016			NA	multiple	26
614	673	multiple	noSelection	noSelection	noSelection	Brandenburg	Uckermark	Dedelow			targeted search	species richness	observational	2001			2003			NA	multiple	2
615	673	multiple	noSelection	noSelection	noSelection	Brandenburg	Uckermark	Zichow			targeted search	species richness	observational	2001			2003			NA	multiple	2
616	673	multiple	noSelection	noSelection	noSelection	Brandenburg	Uckermark	Polßen			targeted search	species richness	observational	2001			2003			NA	multiple	2
617	673	multiple	noSelection	noSelection	noSelection	Brandenburg	Uckermark	Naugarten			targeted search	species richness	observational	2001			2003			NA	multiple	2
618	674	multiple	noSelection	noSelection	noSelection	Bayern	Landkreis Landshut	multiple				presence records	observational	1990			1998	Dec	31	NA	multiple	8
619	675	multiple	noSelection	noSelection	noSelection	Hessen	Kreis Fulda	multiple				presence records	observational	1997			2002			NA	grassland	5
620	676	multiple	noSelection	noSelection	noSelection	Rheinland-Pfalz	Bad Münster am Stein	Rotenfels				presence records	observational	1966			1981			NA	grassland	15
621	677	multiple	noSelection	noSelection	noSelection	Rheinland-Pfalz	Mainz	Mainzer Sand				presence records	observational	1918			1985			NA	multiple	67
622	678	multiple	noSelection	noSelection	noSelection	Niedersachsen	Ostfriesland	Borkum			unspecified	presence records	observational	1890			1896			NA	multiple	6
623	679	Anthophora quadrimaculata	noSelection	noSelection	noSelection	Niedersachsen		Hildesheim			unspecified	presence records	observational	1999			2000			NA	urban	1
624	680	multiple	noSelection	noSelection	noSelection	Hessen	Rhein-Main-Gebiet	Flughafen Frankfurt / Mörfelden			targeted search	presence records	observational	1996			2001			NA	grassland	5
625	681	multiple	noSelection	noSelection	noSelection	Bayern	Landkreis Bamberg	NSG Börstig			aerial netting	species richness	observational	1989			2001			NA	grassland	12
626	682	multiple	noSelection	noSelection	noSelection	Baden-Wuerttemberg		Tübingen			aerial netting & trap nests	presence records	observational	1974	Jun		1979	Jul		NA	multiple	5
628	683	multiple	noSelection	noSelection	noSelection	Baden-Wuerttemberg		Tübingen			aerial netting & trap nests	presence records	observational	1974			1979			NA	multiple	5
629	684	Osmia ravouxi	noSelection	noSelection	noSelection	Bayern	Oberpfalz	Happurg			unspecified	presence records	observational	1987	Jul	4	1990	Jul	21	NA	pit	3
630	685	multiple	noSelection	noSelection	noSelection	Bayern	Oberpfalz	multiple			aerial netting & trap nests	presence records	observational	1986			1990			NA	multiple	4
631	686	multiple	noSelection	noSelection	noSelection	Nordrhein-Westfalen		Siegen-Bürbach			aerial netting	presence records	observational	1946	Aug	12	1949	Aug	25	NA	forest	3
632	687	multiple	noSelection	noSelection	noSelection	Nordrhein-Westfalen		Burgruine Schwarzenberg (Plettenberg)				presence records	observational	1956	Apr	23	1987	Okt	19	NA	urban	31
633	688	multiple	noSelection	noSelection	noSelection	Rheinland-Pfalz	Ahrtal	Marienthal			pitfall trap & pan trap & stem eclector & ground eclector & flight trap	presence records	observational	1981	Apr		1983	Jun		NA	agriculture	2
634	689	multiple	noSelection	noSelection	cavity-nesting	Niedersachsen	Oldenburger Land	Wardenburg-Hundsmühlen		7-8	observation	species richness	observational	1974	Jul		1977	Aug		NA	grassland	3
635	689	multiple	noSelection	noSelection	parasites	Niedersachsen	Oldenburger Land	Wardenburg-Hundsmühlen		7-8	observation	species richness	observational	1974	Jul		1977	Aug		NA	grassland	3
636	690	noSelection	Bombus	noSelection	noSelection	Nordrhein-Westfalen	Münsterland	near Münster	twice per day		collecting dead specimens	species richness & abundance	observational	1990			1992			NA	unspecified	2
637	691	multiple	noSelection	noSelection	noSelection	Baden-Wuerttemberg		Stuttgart			aerial netting	species richness	observational	1992	Apr		1996	Aug		NA	urban	4
638	692	noSelection	Bombus	noSelection	noSelection	Niedersachsen		Osnabrück			collecting dead specimens	species richness & abundance	observational	1993			1994			NA	urban	1
639	694	multiple	multiple	multiple	multiple	Niedersachsen	Ostfriesische Insel	Memmert			occasional observation	presence records	observational	1917			1920			nature reserve	unspecified	3
642	695	multiple	multiple	multiple	multiple	Niedersachsen		Lüneburger Heide			observation	presence records	observational	1938			1940			NA	grassland	2
643	696	multiple	Ceratina	Apidae	multiple	Baden-Wuerttemberg		Baden			occasional observation	presence records	observational	1917			1929			NA	multiple	12
645	699	multiple	multiple	multiple	multiple	Bayern	Schwaben	Allgäu			occasional observation	presence records	observational	1934			1952			NA	multiple	18
646	700	multiple	multiple	multiple	multiple	Rheinland-Pfalz		Nassau			occasional observation	presence records	observational	1880			1888			NA	multiple	8
647	701	Andrena potentillae	Andrena	Andrenidae	ground-nesting	Brandenburg		oder			occasional observation	presence records	observational	1994			1995			NA	grassland	1
648	701	Dufourea minuta	Dufourea	Halictidae	ground-nesting	Brandenburg		Casel			occasional observation	presence records	observational	1993			1994			NA	grassland	1
651	704	Osmia maritima	Osmia	Megachilidae	cavity-nesting	Schleswig-Holstein		Flensburg			occasional observation	presence records	observational	1950			1953			NA	grassland	3
652	706	multiple	multiple	multiple	multiple	Niedersachsen		Juist			occasional observation	presence records	observational	1886			1890			NA	multiple	4
674	722	multiple	multiple	multiple	multiple	Brandenburg	Westpreußen	multiple				presence records	observational	1862			1912			NA	multiple	50
677	728	Bombus alpinus	Bombus	Apidae	ground-nesting	Bayern	all of the Alps	Alps			literature, private samples, museum samples	presence records	observational	1950			2014			NA	unspecified	64
679	731	multiple	noSelection	noSelection	noSelection	Sachsen	Leipzig	Bienitz				presence records	observational	1887			2012			NA	multiple	125
681	732	multiple	noSelection	noSelection	noSelection	Sachsen-Anhalt		multiple			flight trap	species richness & abundance	observational	2017			2018			NA	agriculture	1
685	699	multiple	multiple	multiple	multiple	Baden-Wuerttemberg	multiple	multiple				presence records	observational	1934			1952			NA	unspecified	18
687	738	multiple	multiple	multiple	multiple	Thueringen		multiple			occasional observation	presence records	observational	2000			2003			NA	unspecified	3
690	703	multiple	multiple	multiple	multiple	Sachsen-Anhalt	Halle	Botanischer Garten der Martin Luther Universität			literature, private samples, museum samples	presence records	observational	1943			1976			NA	urban	33
691	704	multiple	multiple	multiple	multiple	Schleswig-Holstein	Flensburg	multiple			occasional observation	presence records	observational	1950			1953			NA	grassland	3
692	740	multiple	multiple	multiple	multiple	Brandenburg		multiple				presence records	observational	1895			1919			NA	unspecified	24
693	741	multiple	noSelection	noSelection	noSelection	Bayern	Bavarian Forest	Großer Rachel			netting & malaise trap	presence records	observational	1986			1998			NA	forest	12
694	693	multiple	multiple	multiple	multiple	Rheinland-Pfalz		multiple			occasional observation	presence records	observational	1938			1958			NA	unspecified	20
697	744	multiple	multiple	multiple	multiple	Thueringen		multiple			literature, private samples, museum samples	presence records	observational	1883			1950			NA	multiple	67
699	746	Megachile parietina	Megachile	Megachilidae	cavity-nesting	Thueringen	multiple	multiple				presence records	observational	1926			1959			NA	multiple	33
701	747	multiple	multiple	multiple	multiple	Thueringen		Naturkundemuseum Erfurt Zoologisches Museum der Humboldt Universität Berlin			literature, private samples, museum samples	species richness	observational	2001			2002			NA	unspecified	1
702	748	multiple	multiple	multiple	multiple	Sachsen-Anhalt		unspecified			literature, private samples, museum samples	presence records	observational	1993			2002			NA	unspecified	9
703	44	multiple	noSelection	noSelection	noSelection	Baden-Wuerttemberg	Upper Rhine / Lake Constance	multiple			unspecified	presence records	observational	1920			1926			NA	multiple	6
704	87	Andrena taraxaci	noSelection	noSelection	noSelection	Bayern	Passau	Kiesgrube Hellersberg				presence records	observational	1993			1994	Apr	30	NA	pit	1
705	188	Halictus scabiosae	noSelection	noSelection	noSelection	Baden-Wuerttemberg		multiple				presence records	observational	1924			2004			NA	multiple	80
706	188	Halictus scabiosae	noSelection	noSelection	noSelection	Hessen		multiple				presence records	observational	1867			2004			NA	multiple	137
707	188	Halictus scabiosae	noSelection	noSelection	noSelection	Bayern		multiple				presence records	observational	1923			2001			NA	multiple	78
708	188	Halictus scabiosae	noSelection	noSelection	noSelection	Rheinland-Pfalz		multiple				presence records	observational	1927			2004			NA	multiple	77
709	188	Halictus scabiosae	noSelection	noSelection	noSelection	Nordrhein-Westfalen		multiple				presence records	observational	1996			2004			NA	multiple	8
710	188	Halictus scabiosae	noSelection	noSelection	noSelection	Niedersachsen		multiple				presence records	observational	1997			2004			NA	multiple	7
711	188	Halictus scabiosae	noSelection	noSelection	noSelection	Thueringen		multiple				presence records	observational	2002			2004			NA	multiple	2
712	197	multiple	noSelection	noSelection	noSelection	Schleswig-Holstein		multiple				presence records	observational	1987			2007			NA	multiple	20
713	197	multiple	noSelection	noSelection	noSelection	Mecklenburg-Vorpommern		multiple				presence records	observational	1987			2007			NA	multiple	20
714	197	multiple	noSelection	noSelection	noSelection	Niedersachsen		multiple				presence records	observational	1987			2007			NA	multiple	20
715	281	multiple	noSelection	noSelection	noSelection	Berlin	Berlin-Lichterfelde	Parks range area			aerial netting&bowl trap&malaise trap	presence records	observational	2000			2014			NA	grassland	14
716	651	Osmia pilicornis	noSelection	noSelection	noSelection	Baden-Wuerttemberg		multiple				presence records	observational	1858			2014			NA	multiple	156
717	651	Osmia pilicornis	noSelection	noSelection	noSelection	Bayern		multiple				presence records	observational	1858			2014			NA	multiple	156
718	651	Osmia pilicornis	noSelection	noSelection	noSelection	Sachsen		multiple				presence records	observational	1858			2014			NA	multiple	156
719	651	Osmia pilicornis	noSelection	noSelection	noSelection	Rheinland-Pfalz		multiple				presence records	observational	1858			2014			NA	multiple	156
720	651	Osmia pilicornis	noSelection	noSelection	noSelection	Niedersachsen		multiple				presence records	observational	1858			2014			NA	multiple	156
721	651	Osmia pilicornis	noSelection	noSelection	noSelection	Thueringen		multiple				presence records	observational	1858			2014			NA	multiple	156
722	627	multiple	noSelection	noSelection	noSelection	Sachsen-Anhalt		multiple	2 times per year	spring and summer	flight trap	presence records	observational	2010			2014			NA	agriculture	4
723	222	multiple	multiple	multiple	multiple	Hessen		Weimarche Kopf	1 to 21 times per year		unspecified	presence records	observational	1947			1953			NA	grassland	6
724	282	multiple	Hylaeus	Colletidae	multiple	Baden-Wuerttemberg		multiple			occasional observation	presence records	observational	1921			1959			NA	multiple	38
725	282	multiple	Hylaeus	Colletidae	multiple	Bayern		multiple			occasional observation	presence records	observational	1921			1959			NA	multiple	38
726	282	multiple	Hylaeus	Colletidae	multiple	Berlin		multiple			occasional observation	presence records	observational	1921			1959			NA	multiple	38
729	282	Andrena apicata	Andrena	Andrenidae	multiple	Thueringen		noSelection			occasional observation	presence records	observational	1927			1930			NA	multiple	3
730	560	multiple	multiple	multiple	multiple	Schleswig-Holstein		Sorgwohlder Binnendünen			transect walks	species richness	observational	1990			1991			NA	dam	1
731	560	multiple	multiple	multiple	multiple	Schleswig-Holstein		Barker Heide			transect walks	species richness	observational	1990			1991			NA	dam	1
732	560	multiple	multiple	multiple	multiple	Schleswig-Holstein		„Morsum/Kliff"			transect walks	presence records	observational	1988			1992			NA	dam	4
733	560	multiple	multiple	multiple	multiple	Schleswig-Holstein		„Braderuper Heide/Sylt"			transect walks	presence records	observational	1988			1992			NA	dam	4
734	560	multiple	multiple	multiple	multiple	Schleswig-Holstein		„Lütjenholmer Heidedünen"			transect walks	presence records	observational	1988			1992			NA	dam	4
735	560	multiple	multiple	multiple	multiple	Schleswig-Holstein		„Süderlügumer Binnendünen"			transect walks	presence records	observational	1988			1992			NA	dam	4
736	560	multiple	multiple	multiple	multiple	Schleswig-Holstein		„Sorgwohlder Binnendünen"			transect walks	presence records	observational	1988			1992			NA	dam	4
737	560	multiple	multiple	multiple	multiple	Schleswig-Holstein		„Barker Heide"			transect walks	presence records	observational	1988			1992			NA	dam	4
738	707	multiple	multiple	multiple	multiple	Schleswig-Holstein		multiple			occasional observation	presence records	observational	1937			1960			NA	multiple	23
739	570	Osmia bicornis	Osmia	Megachilidae	cavity-nesting	Sachsen-Anhalt		Halle botanical garden			trap nests	abundance	experimental	1992			1993			NA	urban	1
740	523	multiple	Bombus	Apidae	ground-nesting	Hessen	Marburg	Amoeneburger Becken			occasional observation	species richness	observational	1958			1994			NA	agriculture	36
741	619	multiple	multiple	multiple	multiple	Thueringen		Jena			flower observations	species richness & abundance	experimental	2005			2008			NA	grassland	3
742	586	multiple	multiple	multiple	multiple	Baden-Wuerttemberg		Sipplingen			occasional observation	species richness & abundance	observational	1981			1982			NA	dam	1
743	597	multiple	multiple	multiple	multiple	Baden-Wuerttemberg		Leudelsbachtal			occasional observation	presence records	observational	1929			1982			NA	multiple	53
744	582	multiple	multiple	multiple	multiple	Niedersachsen		Mellum		May-September	aerial netting	presence records	observational	1974			1976			NA	multiple	2
745	583	multiple	multiple	multiple	multiple	Niedersachsen		Mellum			aerial netting & pan trap & bowl trap	species richness & abundance	observational	1984			1986			NA	multiple	2
746	583	multiple	multiple	multiple	multiple	Niedersachsen		Memmert			aerial netting & pan trap & bowl trap	species richness & abundance	observational	1984			1986			NA	multiple	2
747	749	multiple	noSelection	noSelection	noSelection	Sachsen-Anhalt	Saaletal	multiple			unspecified	presence records	observational	1922			1924			NA	multiple	2
748	474	multiple	Bombus	Apidae	ground-nesting	Hessen	Frankfurt; Marburg	noSelection	unknown		occasional observation	presence records	observational	1958			1984			NA	grassland	26
749	750	multiple	multiple	multiple	multiple	Hessen		Amoeneburger Becken		May-June	pan trap	species richness & abundance	experimental	1999	May		2001	Jun		NA	agriculture	2
750	751	Melecta albifrons	noSelection	noSelection	noSelection	Schleswig-Holstein		Kiel (Kruppallee 13)			self-made nesting device	abundance	observational	1993			1997			NA	urban	4
752	752	Andrena barbilabris	noSelection	noSelection	noSelection	Niedersachsen	Landkreis Wesermarsch	Gellener Torfmöörte			nest observation	presence records	observational	1989	Mar	16	1990	Sep	21	NA	grassland	1
753	752	Nomada alboguttata	noSelection	noSelection	noSelection	Niedersachsen	Landkreis Wesermarsch	Gellener Torfmöörte			nest observation	presence records	observational	1989	Mar	16	1990	Sep	21	NA	grassland	1
754	752	Sphecodes pellucidus	noSelection	noSelection	noSelection	Niedersachsen	Landkreis Wesermarsch	Gellener Torfmöörte			nest observation	presence records	observational	1989	Mar	16	1990	Sep	21	NA	grassland	1
755	753	noSelection	Andrena	noSelection	noSelection	Schleswig-Holstein		Büchen			unspecified	presence records	observational	1997	May	24	1999	May	19	NA	unspecified	2
756	753	Andrena ovatula	noSelection	noSelection	noSelection	Schleswig-Holstein		Grönauer Heide (Lübeck)			unspecified	presence records	observational	1992	Aug	8	1999	May	7	NA	unspecified	7
757	754	Megachile pilidens	noSelection	noSelection	noSelection	Nordrhein-Westfalen		Halsberg			unspecified	presence records	observational	2005	Jun	22	2006	Jul	19	NA	unspecified	1
758	754	Megachile pilidens	noSelection	noSelection	noSelection	Nordrhein-Westfalen		Ahrhütte			unspecified	presence records	observational	2005	Jul	18	2006	Jul	19	NA	unspecified	1
