# Supplementary material for: What evidence exists on wild bee trends in Germany? A systematic map
Source: Environ Evid. 2025 Jun 19;14:11. doi: 10.1186/s13750-025-00364-7 (PMC12178071; doi:10.1186/s13750-025-00364-7)
Supplement: Supplementary file 1 — Supplementary Material 1: Additional file S1. Search term for searches in Web of Science and Scopus. Additional file S2. Search record. Additional file S3. ROSES form for systematic maps. Additional file S4. R code and data. Additional file S5. Excluded full text records with reasons for exclusion. Additional file S6. Unretrievable full texts. Additional file S7. Study clusters. Additional file S8. Species List of Hesse and Saxony-Anhalt, German. [file 13750_2025_364_MOESM1_ESM.zip › Supplements Environ Evid (2025-05-15)/Mupepele_Hellwig_et_al_2025_S4_RCode_Data/data_2025_05.csv]

data_id	study_id	covariate_id	bee_species	bee_sex	bee_abundance	location	time	sampling_method	sampling_effort	comment	federalstate
1	10	412	Camptopoeum frontale			51°28'15.6''N, 11°45'36.0''E	2002-07-30	unspecified	unspecified		Saxony-Anhalt
2	10	412	Camptopoeum frontale			51°28'15.6''N, 11°45'36.0''E	2010-07-27	unspecified	unspecified		Saxony-Anhalt
3	10	412	Camptopoeum frontale			51°28'15.6''N, 11°45'36.0''E	2016-07-24	unspecified	unspecified		Saxony-Anhalt
4	10	412	Camptopoeum frontale	f	dense populations, hundreds of nests	51°49'24.6''N, 11°47'42.0''E	2016-07-23	unspecified	unspecified		Saxony-Anhalt
5	10	412	Camptopoeum frontale	f		51°49'7.2''N, 11°47'50.9''E	2016-07-23	unspecified	unspecified		Saxony-Anhalt
6	10	412	Camptopoeum frontale	f		51°49'31.4''N, 11°48'57,8''E	2016-07-23	unspecified	unspecified		Saxony-Anhalt
7	10	412	Camptopoeum frontale	m		51°50'21.5''N, 11°41'42''E	2016-07-23	unspecified	unspecified		Saxony-Anhalt
8	10	412	Camptopoeum frontale	f		51°48'51.38''N, 11°46'5.36''E	2016	unspecified	unspecified		Saxony-Anhalt
9	108	193	Megachile centuncularis	f	1	Löderburg (Kippe)	1947-07-24	unspecified	unspecified		Saxony-Anhalt
10	108	193	Megachile centuncularis	f		Staßfurt	1947-08-11	unspecified	unspecified		Saxony-Anhalt
11	108	193	Megachile centuncularis	f		Staßfurt	1948-06-26	unspecified	unspecified		Saxony-Anhalt
12	108	193	Megachile alpicola	f	1	Löderburg	1948-07-30	unspecified	unspecified		Saxony-Anhalt
13	108	193	Megachile versicolor	f		Staßfurt	1948-06-12	unspecified	unspecified		Saxony-Anhalt
14	108	193	Megachile versicolor	f		Staßfurt	1948-06-13	unspecified	unspecified		Saxony-Anhalt
15	108	193	Megachile versicolor	f		Staßfurt	1948-06-20	unspecified	unspecified		Saxony-Anhalt
16	108	193	Megachile lagopoda	f		Staßfurt	1946-06-06	unspecified	unspecified		Saxony-Anhalt
17	108	193	Megachile lagopoda	f		Staßfurt	1946-06-12	unspecified	unspecified		Saxony-Anhalt
18	108	193	Megachile lagopoda	f		Staßfurt	1948-07-24	unspecified	unspecified		Saxony-Anhalt
19	108	193	Megachile lagopoda	m	1	Staßfurt	1948-06-14	unspecified	unspecified		Saxony-Anhalt
20	108	193	Megachile maritima	f	1	Staßfurt	1948-06-15	unspecified	unspecified		Saxony-Anhalt
21	108	193	Megachile willughbiella	m		Staßfurt	1947-05-21	unspecified	unspecified		Saxony-Anhalt
22	108	193	Megachile willughbiella	m		Staßfurt	1947-06-12	unspecified	unspecified		Saxony-Anhalt
23	108	193	Megachile willughbiella	m		Staßfurt	1948-07-10	unspecified	unspecified		Saxony-Anhalt
24	108	193	Megachile circumcincta	f		Staßfurt	1948-05-13	unspecified	unspecified		Saxony-Anhalt
25	108	193	Megachile circumcincta	f		Staßfurt	1948-06-12	unspecified	unspecified		Saxony-Anhalt
26	108	193	Megachile ericetorum	m		Staßfurt	1948-05-13	unspecified	unspecified		Saxony-Anhalt
27	108	193	Megachile ericetorum	m		Staßfurt	1948-06-12	unspecified	unspecified		Saxony-Anhalt
28	108	193	Megachile pilidens			Staßfurt, Kiesgrube an der Wifo	1948-06-15	unspecified	unspecified		Saxony-Anhalt
29	108	193	Megachile pilidens			Staßfurt, Kiesgrube an der Wifo	1948-06-26	unspecified	unspecified		Saxony-Anhalt
30	108	193	Megachile pilidens			Staßfurt, Kiesgrube an der Wifo	1948-07-31	unspecified	unspecified		Saxony-Anhalt
31	108	193	Megachile rotundata	f	1	Staßfurt, Kiesgrube an der Wifo	1948-07-31	unspecified	unspecified		Saxony-Anhalt
32	108	193	Megachile parietina	m	3	Staßfurt, Kiesgrube an der Wifo	1948-05-12	unspecified	unspecified		Saxony-Anhalt
33	108	193	Osmia bicornis	f		Staßfurt	1947-04-24	unspecified	unspecified		Saxony-Anhalt
34	108	193	Osmia bicornis	f		Staßfurt	1947-05-10	unspecified	unspecified		Saxony-Anhalt
35	108	193	Osmia caerulescens	f		Staßfurt	1948-06-14	unspecified	unspecified		Saxony-Anhalt
36	108	193	Osmia caerulescens	f		Staßfurt	1948-07-04	unspecified	unspecified		Saxony-Anhalt
37	108	193	Osmia caerulescens	f		Staßfurt	1948-07-29	unspecified	unspecified		Saxony-Anhalt
38	108	193	Osmia caerulescens	f		Staßfurt	1949-06-15	unspecified	unspecified		Saxony-Anhalt
39	108	193	Osmia niveata	f	7	Staßfurt	1948-06-14	unspecified	unspecified		Saxony-Anhalt
40	108	193	Osmia niveata	f	7	Staßfurt	1948-06-15	unspecified	unspecified		Saxony-Anhalt
41	108	193	Osmia niveata	f	7	Staßfurt	1948-07-24	unspecified	unspecified		Saxony-Anhalt
42	108	193	Osmia adunca	f	3	Staßfurt	1948-06-14	unspecified	unspecified		Saxony-Anhalt
43	108	193	Osmia adunca	m	3	Staßfurt	1948-06-01	unspecified	unspecified		Saxony-Anhalt
44	108	193	Osmia anthocopoides	f	3	Staßfurt	1948-06-10	unspecified	unspecified		Saxony-Anhalt
45	108	193	Osmia spinulosa	f	5	Staßfurt	1948-07-24	unspecified	unspecified		Saxony-Anhalt
46	108	193	Osmia truncorum	f	6	Staßfurt	1947-08-04	unspecified	unspecified		Saxony-Anhalt
47	108	193	Osmia truncorum	f	6	Staßfurt	1948-07-24	unspecified	unspecified		Saxony-Anhalt
48	108	193	Osmia rapunculi	m	1	Staßfurt	1951-06-24	unspecified	unspecified		Saxony-Anhalt
49	108	193	Osmia florisomnis	f	1	Staßfurt	1952-05-05	unspecified	unspecified		Saxony-Anhalt
50	108	193	Anthidium manicatum			Staßfurt	1946-07-10	unspecified	unspecified		Saxony-Anhalt
51	108	193	Anthidium manicatum			Staßfurt	1946-07-14	unspecified	unspecified		Saxony-Anhalt
52	108	193	Anthidium strigatum	f	1	Löderburg (Kippe)	1950-09-02	unspecified	unspecified		Saxony-Anhalt
53	108	193	Epeoloides coecutiens	f	1	Diebzig (Kreis Köthen)	1950-07-27	unspecified	unspecified		Saxony-Anhalt
54	109	194	Colletes succinctus	f	1	Löderburg	1950-09-02	unspecified	unspecified		Saxony-Anhalt
55	109	194	Colletes fodiens	f	1	Staßfurt	1952-08-03	unspecified	unspecified		Saxony-Anhalt
56	109	194	Colletes cunicularius	m	1	Gänsefurth	1952-04-12	unspecified	unspecified		Saxony-Anhalt
57	109	194	Colletes cunicularius	m	1	Staßfurt	1952-04-13	unspecified	unspecified		Saxony-Anhalt
58	109	194	Hylaeus signatus	f	2	Löderburg	1951-07-08	unspecified	unspecified		Saxony-Anhalt
59	109	194	Hylaeus confusus	m	1	Löderburg	1952-06-06	unspecified	unspecified		Saxony-Anhalt
60	109	194	Hylaeus variegatus	m	1	Staßfurt	1952-08-03	unspecified	unspecified		Saxony-Anhalt
61	109	194	Hylaeus variegatus	f	2	Staßfurt	1954-08-01	unspecified	unspecified		Saxony-Anhalt
62	109	194	Hylaeus punctulatissimus	f	1	Staßfurt	1954-08-15	unspecified	unspecified		Saxony-Anhalt
63	109	194	Hylaeus hyalinatus	f	1	Staßfurt	1954-08-15	unspecified	unspecified		Saxony-Anhalt
64	109	194	Hylaeus punctatus	m	1	Löderburg	1952-07-06	unspecified	unspecified		Saxony-Anhalt
65	109	194	Panurgus calcaratus	m	1	Staßfurt	1952-07-13	unspecified	unspecified		Saxony-Anhalt
66	109	194	Rophites quinquespinosus	m	1	Staßfurt	1948-08-05	unspecified	unspecified		Saxony-Anhalt
67	109	194	Systropha curvicornis	m	4	Löderburg	1951-07-08	unspecified	unspecified		Saxony-Anhalt
68	109	194	Systropha curvicornis	m	1	Löderburg	1952-07-13	unspecified	unspecified		Saxony-Anhalt
69	109	194	Melitta leporina	m	1	Staßfurt	1952-08-03	unspecified	unspecified		Saxony-Anhalt
70	109	194	Melitta leporina	f	1	Staßfurt	1954-08-01	unspecified	unspecified		Saxony-Anhalt
71	109	194	Melitta tricincta	m	1	Staßfurt	1953-08-09	unspecified	unspecified		Saxony-Anhalt
72	109	194	Dasypoda hirtipes	f	1	Löderburg	1948-07-30	unspecified	unspecified		Saxony-Anhalt
73	109	194	Dasypoda hirtipes	f	1	Löderburg	1950-07-09	unspecified	unspecified		Saxony-Anhalt
74	118	241	Colletes cunicularius	m	1	51.852216° N, 11.87758° E	2007-04-18 to 2007-07-11	bowl trap	emptied every second week		Saxony-Anhalt
75	118	241	Colletes daviesanus	f	1	51.793435° N, 11.898093° E	2005-05-12 to 2005-07-21	bowl trap	emptied every second week		Saxony-Anhalt
76	118	241	Colletes daviesanus	f	1	51.845853° N, 11.886506° E	2006-05-03 to 2006-07-25	bowl trap	emptied every second week		Saxony-Anhalt
77	118	241	Colletes similis	f	1	51.793435° N, 11.898093° E	2005-05-12 to 2005-07-21	bowl trap	emptied every second week		Saxony-Anhalt
78	118	241	Hylaeus dilatatus			51.793435° N, 11.898093° E	2005-05-12 to 2005-07-21	bowl trap	emptied every second week		Saxony-Anhalt
79	118	241	Hylaeus dilatatus			51.845853° N, 11.886506° E	2006-05-03 to 2006-07-25	bowl trap	emptied every second week		Saxony-Anhalt
80	118	241	Hylaeus paulus	f	1	51.845853° N, 11.886506° E	2006-05-03 to 2006-07-25	bowl trap	emptied every second week		Saxony-Anhalt
81	118	241	Hylaeus signatus	f	1	51.845853° N, 11.886506° E	2006-05-03 to 2006-07-25	bowl trap	emptied every second week		Saxony-Anhalt
82	118	241	Andrena agilissima	f		51.793435° N, 11.898093° E	2005-05-12 to 2005-07-21	bowl trap	emptied every second week		Saxony-Anhalt
83	118	241	Andrena agilissima	f		51.842194° N, 11.918778° E	2006-05-03 to 2006-07-25	bowl trap	emptied every second week		Saxony-Anhalt
84	118	241	Andrena agilissima	f		51.852216° N, 11.87758° E	2007-04-18 to 2007-07-11	bowl trap	emptied every second week		Saxony-Anhalt
85	118	241	Andrena agilissima	f		51.777851° N, 11.885312° E	2007-04-18 to 2007-07-11	bowl trap	emptied every second week		Saxony-Anhalt
86	118	241	Andrena alfkenella			51.793435° N, 11.898093° E	2005-05-12 to 2005-07-21	bowl trap	emptied every second week		Saxony-Anhalt
87	118	241	Andrena alfkenella			51.842194° N, 11.918778° E	2006-05-03 to 2006-07-25	bowl trap	emptied every second week		Saxony-Anhalt
88	118	241	Andrena alfkenella			51.845853° N, 11.886506° E	2006-05-03 to 2006-07-25	bowl trap	emptied every second week		Saxony-Anhalt
89	118	241	Andrena alfkenella			51.852216° N, 11.87758° E	2007-04-18 to 2007-07-11	bowl trap	emptied every second week		Saxony-Anhalt
90	118	241	Andrena alfkenella			51.777851° N, 11.885312° E	2007-04-18 to 2007-07-11	bowl trap	emptied every second week		Saxony-Anhalt
91	118	241	Andrena anthrisci	f	1	51.777851° N, 11.885312° E	2007-04-18 to 2007-07-11	bowl trap	emptied every second week		Saxony-Anhalt
92	118	241	Andrena bicolor			51.793435° N, 11.898093° E	2005-05-12 to 2005-07-21	bowl trap	emptied every second week		Saxony-Anhalt
93	118	241	Andrena bicolor			51.842194° N, 11.918778° E	2006-05-03 to 2006-07-25	bowl trap	emptied every second week		Saxony-Anhalt
94	118	241	Andrena bicolor			51.845853° N, 11.886506° E	2006-05-03 to 2006-07-25	bowl trap	emptied every second week		Saxony-Anhalt
95	118	241	Andrena bicolor			51.852216° N, 11.87758° E	2007-04-18 to 2007-07-11	bowl trap	emptied every second week		Saxony-Anhalt
96	118	241	Andrena bicolor			51.777851° N, 11.885312° E	2007-04-18 to 2007-07-11	bowl trap	emptied every second week		Saxony-Anhalt
97	118	241	Andrena scotica	f	1	51.793435° N, 11.898093° E	2005-05-12 to 2005-07-21	bowl trap	emptied every second week		Saxony-Anhalt
98	118	241	Andrena chrysosceles			51.793435° N, 11.898093° E	2005-05-12 to 2005-07-21	bowl trap	emptied every second week		Saxony-Anhalt
99	118	241	Andrena chrysosceles			51.842194° N, 11.918778° E	2006-05-03 to 2006-07-25	bowl trap	emptied every second week		Saxony-Anhalt
100	118	241	Andrena chrysosceles			51.845853° N, 11.886506° E	2006-05-03 to 2006-07-25	bowl trap	emptied every second week		Saxony-Anhalt
101	118	241	Andrena chrysosceles			51.852216° N, 11.87758° E	2007-04-18 to 2007-07-11	bowl trap	emptied every second week		Saxony-Anhalt
102	118	241	Andrena cineraria			51.793435° N, 11.898093° E	2005-05-12 to 2005-07-21	bowl trap	emptied every second week		Saxony-Anhalt
103	118	241	Andrena cineraria			51.842194° N, 11.918778° E	2006-05-03 to 2006-07-25	bowl trap	emptied every second week		Saxony-Anhalt
104	118	241	Andrena cineraria			51.845853° N, 11.886506° E	2006-05-03 to 2006-07-25	bowl trap	emptied every second week		Saxony-Anhalt
105	118	241	Andrena cineraria			51.852216° N, 11.87758° E	2007-04-18 to 2007-07-11	bowl trap	emptied every second week		Saxony-Anhalt
106	118	241	Andrena cineraria			51.777851° N, 11.885312° E	2007-04-18 to 2007-07-11	bowl trap	emptied every second week		Saxony-Anhalt
107	118	241	Andrena distinguenda	f	1	51.793435° N, 11.898093° E	2005-05-12 to 2005-07-21	bowl trap	emptied every second week		Saxony-Anhalt
108	118	241	Andrena dorsata			51.793435° N, 11.898093° E	2005-05-12 to 2005-07-21	bowl trap	emptied every second week		Saxony-Anhalt
109	118	241	Andrena dorsata			51.842194° N, 11.918778° E	2006-05-03 to 2006-07-25	bowl trap	emptied every second week		Saxony-Anhalt
110	118	241	Andrena dorsata			51.845853° N, 11.886506° E	2006-05-03 to 2006-07-25	bowl trap	emptied every second week		Saxony-Anhalt
111	118	241	Andrena dorsata			51.852216° N, 11.87758° E	2007-04-18 to 2007-07-11	bowl trap	emptied every second week		Saxony-Anhalt
112	118	241	Andrena dorsata			51.777851° N, 11.885312° E	2007-04-18 to 2007-07-11	bowl trap	emptied every second week		Saxony-Anhalt
113	118	241	Andrena enslinella	f		51.793435° N, 11.898093° E	2005-05-12 to 2005-07-21	bowl trap	emptied every second week		Saxony-Anhalt
114	118	241	Andrena enslinella	f		51.845853° N, 11.886506° E	2006-05-03 to 2006-07-25	bowl trap	emptied every second week		Saxony-Anhalt
115	118	241	Andrena flavipes			51.793435° N, 11.898093° E	2005-05-12 to 2005-07-21	bowl trap	emptied every second week		Saxony-Anhalt
116	118	241	Andrena flavipes			51.842194° N, 11.918778° E	2006-05-03 to 2006-07-25	bowl trap	emptied every second week		Saxony-Anhalt
117	118	241	Andrena flavipes			51.845853° N, 11.886506° E	2006-05-03 to 2006-07-25	bowl trap	emptied every second week		Saxony-Anhalt
118	118	241	Andrena flavipes			51.852216° N, 11.87758° E	2007-04-18 to 2007-07-11	bowl trap	emptied every second week		Saxony-Anhalt
119	118	241	Andrena flavipes			51.777851° N, 11.885312° E	2007-04-18 to 2007-07-11	bowl trap	emptied every second week		Saxony-Anhalt
120	118	241	Andrena floricola	f	1	51.845853° N, 11.886506° E	2006-05-03 to 2006-07-25	bowl trap	emptied every second week		Saxony-Anhalt
121	118	241	Andrena fulva	f	1	51.842194° N, 11.918778° E	2006-05-03 to 2006-07-25	bowl trap	emptied every second week		Saxony-Anhalt
122	118	241	Andrena gravida			51.793435° N, 11.898093° E	2005-05-12 to 2005-07-21	bowl trap	emptied every second week		Saxony-Anhalt
123	118	241	Andrena gravida			51.845853° N, 11.886506° E	2006-05-03 to 2006-07-25	bowl trap	emptied every second week		Saxony-Anhalt
124	118	241	Andrena gravida			51.852216° N, 11.87758° E	2007-04-18 to 2007-07-11	bowl trap	emptied every second week		Saxony-Anhalt
125	118	241	Andrena gravida			51.777851° N, 11.885312° E	2007-04-18 to 2007-07-11	bowl trap	emptied every second week		Saxony-Anhalt
126	118	241	Andrena haemorrhoa			51.793435° N, 11.898093° E	2005-05-12 to 2005-07-21	bowl trap	emptied every second week		Saxony-Anhalt
127	118	241	Andrena haemorrhoa			51.842194° N, 11.918778° E	2006-05-03 to 2006-07-25	bowl trap	emptied every second week		Saxony-Anhalt
128	118	241	Andrena haemorrhoa			51.845853° N, 11.886506° E	2006-05-03 to 2006-07-25	bowl trap	emptied every second week		Saxony-Anhalt
129	118	241	Andrena haemorrhoa			51.852216° N, 11.87758° E	2007-04-18 to 2007-07-11	bowl trap	emptied every second week		Saxony-Anhalt
130	118	241	Andrena haemorrhoa			51.777851° N, 11.885312° E	2007-04-18 to 2007-07-11	bowl trap	emptied every second week		Saxony-Anhalt
131	118	241	Andrena helvola	f		51.793435° N, 11.898093° E	2005-05-12 to 2005-07-21	bowl trap	emptied every second week		Saxony-Anhalt
132	118	241	Andrena helvola	f		51.845853° N, 11.886506° E	2006-05-03 to 2006-07-25	bowl trap	emptied every second week		Saxony-Anhalt
133	118	241	Andrena helvola	f		51.777851° N, 11.885312° E	2007-04-18 to 2007-07-11	bowl trap	emptied every second week		Saxony-Anhalt
134	118	241	Andrena minutula			51.793435° N, 11.898093° E	2005-05-12 to 2005-07-21	bowl trap	emptied every second week		Saxony-Anhalt
135	118	241	Andrena minutula			51.842194° N, 11.918778° E	2006-05-03 to 2006-07-25	bowl trap	emptied every second week		Saxony-Anhalt
136	118	241	Andrena minutula			51.777851° N, 11.885312° E	2007-04-18 to 2007-07-11	bowl trap	emptied every second week		Saxony-Anhalt
137	118	241	Andrena minutuloides			51.793435° N, 11.898093° E	2005-05-12 to 2005-07-21	bowl trap	emptied every second week		Saxony-Anhalt
138	118	241	Andrena minutuloides			51.845853° N, 11.886506° E	2006-05-03 to 2006-07-25	bowl trap	emptied every second week		Saxony-Anhalt
139	118	241	Andrena minutuloides			51.852216° N, 11.87758° E	2007-04-18 to 2007-07-11	bowl trap	emptied every second week		Saxony-Anhalt
140	118	241	Andrena mitis	f		51.842194° N, 11.918778° E	2006-05-03 to 2006-07-25	bowl trap	emptied every second week		Saxony-Anhalt
141	118	241	Andrena mitis	f		51.845853° N, 11.886506° E	2006-05-03 to 2006-07-25	bowl trap	emptied every second week		Saxony-Anhalt
142	118	241	Andrena mitis	f		51.777851° N, 11.885312° E	2007-04-18 to 2007-07-11	bowl trap	emptied every second week		Saxony-Anhalt
143	118	241	Andrena nigroaenea			51.793435° N, 11.898093° E	2005-05-12 to 2005-07-21	bowl trap	emptied every second week		Saxony-Anhalt
144	118	241	Andrena nigroaenea			51.842194° N, 11.918778° E	2006-05-03 to 2006-07-25	bowl trap	emptied every second week		Saxony-Anhalt
145	118	241	Andrena nigroaenea			51.845853° N, 11.886506° E	2006-05-03 to 2006-07-25	bowl trap	emptied every second week		Saxony-Anhalt
146	118	241	Andrena nigroaenea			51.852216° N, 11.87758° E	2007-04-18 to 2007-07-11	bowl trap	emptied every second week		Saxony-Anhalt
147	118	241	Andrena nigroaenea			51.777851° N, 11.885312° E	2007-04-18 to 2007-07-11	bowl trap	emptied every second week		Saxony-Anhalt
148	118	241	Andrena nigrospina			51.793435° N, 11.898093° E	2005-05-12 to 2005-07-21	bowl trap	emptied every second week		Saxony-Anhalt
149	118	241	Andrena nigrospina			51.842194° N, 11.918778° E	2006-05-03 to 2006-07-25	bowl trap	emptied every second week		Saxony-Anhalt
150	118	241	Andrena nigrospina			51.845853° N, 11.886506° E	2006-05-03 to 2006-07-25	bowl trap	emptied every second week		Saxony-Anhalt
151	118	241	Andrena nigrospina			51.852216° N, 11.87758° E	2007-04-18 to 2007-07-11	bowl trap	emptied every second week		Saxony-Anhalt
152	118	241	Andrena nigrospina			51.777851° N, 11.885312° E	2007-04-18 to 2007-07-11	bowl trap	emptied every second week		Saxony-Anhalt
153	118	241	Andrena nitida			51.793435° N, 11.898093° E	2005-05-12 to 2005-07-21	bowl trap	emptied every second week		Saxony-Anhalt
154	118	241	Andrena nitida			51.842194° N, 11.918778° E	2006-05-03 to 2006-07-25	bowl trap	emptied every second week		Saxony-Anhalt
155	118	241	Andrena nitida			51.845853° N, 11.886506° E	2006-05-03 to 2006-07-25	bowl trap	emptied every second week		Saxony-Anhalt
156	118	241	Andrena nitida			51.852216° N, 11.87758° E	2007-04-18 to 2007-07-11	bowl trap	emptied every second week		Saxony-Anhalt
157	118	241	Andrena nitida			51.777851° N, 11.885312° E	2007-04-18 to 2007-07-11	bowl trap	emptied every second week		Saxony-Anhalt
158	118	241	Andrena niveata			51.793435° N, 11.898093° E	2005-05-12 to 2005-07-21	bowl trap	emptied every second week		Saxony-Anhalt
159	118	241	Andrena niveata			51.842194° N, 11.918778° E	2006-05-03 to 2006-07-25	bowl trap	emptied every second week		Saxony-Anhalt
160	118	241	Andrena niveata			51.845853° N, 11.886506° E	2006-05-03 to 2006-07-25	bowl trap	emptied every second week		Saxony-Anhalt
161	118	241	Andrena niveata			51.852216° N, 11.87758° E	2007-04-18 to 2007-07-11	bowl trap	emptied every second week		Saxony-Anhalt
162	118	241	Andrena niveata			51.777851° N, 11.885312° E	2007-04-18 to 2007-07-11	bowl trap	emptied every second week		Saxony-Anhalt
163	118	241	Andrena pandellei	f	1	51.845853° N, 11.886506° E	2006-05-03 to 2006-07-25	bowl trap	emptied every second week		Saxony-Anhalt
164	118	241	Andrena praecox	f		51.842194° N, 11.918778° E	2006-05-03 to 2006-07-25	bowl trap	emptied every second week		Saxony-Anhalt
165	118	241	Andrena praecox	f		51.852216° N, 11.87758° E	2007-04-18 to 2007-07-11	bowl trap	emptied every second week		Saxony-Anhalt
166	118	241	Andrena praecox	f		51.777851° N, 11.885312° E	2007-04-18 to 2007-07-11	bowl trap	emptied every second week		Saxony-Anhalt
167	118	241	Andrena dorsata			51.793435° N, 11.898093° E	2005-05-12 to 2005-07-21	bowl trap	emptied every second week		Saxony-Anhalt
168	118	241	Andrena dorsata			51.842194° N, 11.918778° E	2006-05-03 to 2006-07-25	bowl trap	emptied every second week		Saxony-Anhalt
169	118	241	Andrena dorsata			51.845853° N, 11.886506° E	2007-04-18 to 2007-07-11	bowl trap	emptied every second week		Saxony-Anhalt
170	118	241	Andrena semilaevis	f		51.793435° N, 11.898093° E	2005-05-12 to 2005-07-21	bowl trap	emptied every second week		Saxony-Anhalt
171	118	241	Andrena semilaevis	f		51.842194° N, 11.918778° E	2006-05-03 to 2006-07-25	bowl trap	emptied every second week		Saxony-Anhalt
172	118	241	Andrena semilaevis	f		51.852216° N, 11.87758° E	2007-04-18 to 2007-07-11	bowl trap	emptied every second week		Saxony-Anhalt
173	118	241	Andrena strohmella			51.793435° N, 11.898093° E	2005-05-12 to 2005-07-21	bowl trap	emptied every second week		Saxony-Anhalt
174	118	241	Andrena strohmella			51.845853° N, 11.886506° E	2006-05-03 to 2006-07-25	bowl trap	emptied every second week		Saxony-Anhalt
175	118	241	Andrena strohmella			51.777851° N, 11.885312° E	2007-04-18 to 2007-07-11	bowl trap	emptied every second week		Saxony-Anhalt
176	118	241	Andrena subopaca	f		51.793435° N, 11.898093° E	2005-05-12 to 2005-07-21	bowl trap	emptied every second week		Saxony-Anhalt
177	118	241	Andrena subopaca	f		51.852216° N, 11.87758° E	2007-04-18 to 2007-07-11	bowl trap	emptied every second week		Saxony-Anhalt
178	118	241	Andrena suerinensis	m	1	51.842194° N, 11.918778° E	2006-05-03 to 2006-07-25	bowl trap	emptied every second week		Saxony-Anhalt
179	118	241	Andrena synadelpha	f	2	51.793435° N, 11.898093° E	2005-05-12 to 2005-07-21	bowl trap	emptied every second week		Saxony-Anhalt
180	118	241	Andrena tibialis			51.793435° N, 11.898093° E	2005-05-12 to 2005-07-21	bowl trap	emptied every second week		Saxony-Anhalt
181	118	241	Andrena tibialis			51.842194° N, 11.918778° E	2006-05-03 to 2006-07-25	bowl trap	emptied every second week		Saxony-Anhalt
182	118	241	Andrena tibialis			51.777851° N, 11.885312° E	2007-04-18 to 2007-07-11	bowl trap	emptied every second week		Saxony-Anhalt
183	118	241	Andrena vaga	f	4	51.777851° N, 11.885312° E	2007-04-18 to 2007-07-11	bowl trap	emptied every second week		Saxony-Anhalt
184	118	241	Andrena varians	f	1	51.842194° N, 11.918778° E	2006-05-03 to 2006-07-25	bowl trap	emptied every second week		Saxony-Anhalt
185	118	241	Panurgus banksianus	m	1	51.793435° N, 11.898093° E	2005-05-12 to 2005-07-21	bowl trap	emptied every second week		Saxony-Anhalt
186	118	241	Panurgus calcaratus			51.793435° N, 11.898093° E	2005-05-12 to 2005-07-21	bowl trap	emptied every second week		Saxony-Anhalt
187	118	241	Panurgus calcaratus			51.842194° N, 11.918778° E	2006-05-03 to 2006-07-25	bowl trap	emptied every second week		Saxony-Anhalt
188	118	241	Panurgus calcaratus			51.845853° N, 11.886506° E	2006-05-03 to 2006-07-25	bowl trap	emptied every second week		Saxony-Anhalt
189	118	241	Halictus leucaheneus	f	1	51.793435° N, 11.898093° E	2005-05-12 to 2005-07-21	bowl trap	emptied every second week		Saxony-Anhalt
190	118	241	Halictus maculatus	f		51.793435° N, 11.898093° E	2005-05-12 to 2005-07-21	bowl trap	emptied every second week		Saxony-Anhalt
191	118	241	Halictus maculatus	f		51.845853° N, 11.886506° E	2006-05-03 to 2006-07-25	bowl trap	emptied every second week		Saxony-Anhalt
192	118	241	Halictus quadricinctus	f		51.793435° N, 11.898093° E	2005-05-12 to 2005-07-21	bowl trap	emptied every second week		Saxony-Anhalt
193	118	241	Halictus quadricinctus	f		51.842194° N, 11.918778° E	2006-05-03 to 2006-07-25	bowl trap	emptied every second week		Saxony-Anhalt
194	118	241	Halictus quadricinctus	f		51.845853° N, 11.886506° E	2006-05-03 to 2006-07-25	bowl trap	emptied every second week		Saxony-Anhalt
195	118	241	Halictus quadricinctus	f		51.852216° N, 11.87758° E	2007-04-18 to 2007-07-11	bowl trap	emptied every second week		Saxony-Anhalt
196	118	241	Halictus quadricinctus	f		51.777851° N, 11.885312° E	2007-04-18 to 2007-07-11	bowl trap	emptied every second week		Saxony-Anhalt
197	118	241	Halictus rubicundus			51.793435° N, 11.898093° E	2005-05-12 to 2005-07-21	bowl trap	emptied every second week		Saxony-Anhalt
198	118	241	Halictus rubicundus			51.842194° N, 11.918778° E	2006-05-03 to 2006-07-25	bowl trap	emptied every second week		Saxony-Anhalt
199	118	241	Halictus rubicundus			51.845853° N, 11.886506° E	2006-05-03 to 2006-07-25	bowl trap	emptied every second week		Saxony-Anhalt
200	118	241	Halictus rubicundus			51.852216° N, 11.87758° E	2007-04-18 to 2007-07-11	bowl trap	emptied every second week		Saxony-Anhalt
201	118	241	Halictus rubicundus			51.777851° N, 11.885312° E	2007-04-18 to 2007-07-11	bowl trap	emptied every second week		Saxony-Anhalt
202	118	241	Halictus subauratus	f	1	51.842194° N, 11.918778° E	2006-05-03 to 2006-07-25	bowl trap	emptied every second week		Saxony-Anhalt
203	118	241	Halictus subauratus	f	1	51.852216° N, 11.87758° E	2007-04-18 to 2007-07-11	bowl trap	emptied every second week		Saxony-Anhalt
204	118	241	Halictus subauratus	f	1	51.777851° N, 11.885312° E	2007-04-18 to 2007-07-11	bowl trap	emptied every second week		Saxony-Anhalt
205	118	241	Halictus tumulorum			51.793435° N, 11.898093° E	2005-05-12 to 2005-07-21	bowl trap	emptied every second week		Saxony-Anhalt
206	118	241	Halictus tumulorum			51.842194° N, 11.918778° E	2006-05-03 to 2006-07-25	bowl trap	emptied every second week		Saxony-Anhalt
207	118	241	Halictus tumulorum			51.845853° N, 11.886506° E	2006-05-03 to 2006-07-25	bowl trap	emptied every second week		Saxony-Anhalt
208	118	241	Halictus tumulorum			51.852216° N, 11.87758° E	2007-04-18 to 2007-07-11	bowl trap	emptied every second week		Saxony-Anhalt
209	118	241	Lasioglossum aeratum			51.793435° N, 11.898093° E	2005-05-12 to 2005-07-21	bowl trap	emptied every second week		Saxony-Anhalt
210	118	241	Lasioglossum aeratum			51.842194° N, 11.918778° E	2006-05-03 to 2006-07-25	bowl trap	emptied every second week		Saxony-Anhalt
211	118	241	Lasioglossum aeratum			51.845853° N, 11.886506° E	2006-05-03 to 2006-07-25	bowl trap	emptied every second week		Saxony-Anhalt
212	118	241	Lasioglossum aeratum			51.852216° N, 11.87758° E	2007-04-18 to 2007-07-11	bowl trap	emptied every second week		Saxony-Anhalt
213	118	241	Lasioglossum aeratum			51.777851° N, 11.885312° E	2007-04-18 to 2007-07-11	bowl trap	emptied every second week		Saxony-Anhalt
214	118	241	Lasioglossum brevicorne	f	1	51.842194° N, 11.918778° E	2006-05-03 to 2006-07-25	bowl trap	emptied every second week		Saxony-Anhalt
215	118	241	Lasioglossum calceatum			51.793435° N, 11.898093° E	2005-05-12 to 2005-07-21	bowl trap	emptied every second week		Saxony-Anhalt
216	118	241	Lasioglossum calceatum			51.842194° N, 11.918778° E	2006-05-03 to 2006-07-25	bowl trap	emptied every second week		Saxony-Anhalt
217	118	241	Lasioglossum calceatum			51.845853° N, 11.886506° E	2006-05-03 to 2006-07-25	bowl trap	emptied every second week		Saxony-Anhalt
218	118	241	Lasioglossum calceatum			51.852216° N, 11.87758° E	2007-04-18 to 2007-07-11	bowl trap	emptied every second week		Saxony-Anhalt
219	118	241	Lasioglossum calceatum			51.777851° N, 11.885312° E	2007-04-18 to 2007-07-11	bowl trap	emptied every second week		Saxony-Anhalt
220	118	241	Lasioglossum laticeps	f	1	51.777851° N, 11.885312° E	2007-04-18 to 2007-07-11	bowl trap	emptied every second week		Saxony-Anhalt
221	118	241	Lasioglossum leucopus	f		51.842194° N, 11.918778° E	2006-05-03 to 2006-07-25	bowl trap	emptied every second week		Saxony-Anhalt
222	118	241	Lasioglossum leucopus	f		51.845853° N, 11.886506° E	2006-05-03 to 2006-07-25	bowl trap	emptied every second week		Saxony-Anhalt
223	118	241	Lasioglossum leucozonium	f		51.793435° N, 11.898093° E	2005-05-12 to 2005-07-21	bowl trap	emptied every second week		Saxony-Anhalt
224	118	241	Lasioglossum leucozonium	f		51.842194° N, 11.918778° E	2006-05-03 to 2006-07-25	bowl trap	emptied every second week		Saxony-Anhalt
225	118	241	Lasioglossum leucozonium	f		51.845853° N, 11.886506° E	2006-05-03 to 2006-07-25	bowl trap	emptied every second week		Saxony-Anhalt
226	118	241	Lasioglossum leucozonium	f		51.852216° N, 11.87758° E	2007-04-18 to 2007-07-11	bowl trap	emptied every second week		Saxony-Anhalt
227	118	241	Lasioglossum malachurum			51.793435° N, 11.898093° E	2005-05-12 to 2005-07-21	bowl trap	emptied every second week		Saxony-Anhalt
228	118	241	Lasioglossum malachurum			51.842194° N, 11.918778° E	2006-05-03 to 2006-07-25	bowl trap	emptied every second week		Saxony-Anhalt
229	118	241	Lasioglossum malachurum			51.845853° N, 11.886506° E	2006-05-03 to 2006-07-25	bowl trap	emptied every second week		Saxony-Anhalt
230	118	241	Lasioglossum malachurum			51.852216° N, 11.87758° E	2007-04-18 to 2007-07-11	bowl trap	emptied every second week		Saxony-Anhalt
231	118	241	Lasioglossum malachurum			51.777851° N, 11.885312° E	2007-04-18 to 2007-07-11	bowl trap	emptied every second week		Saxony-Anhalt
232	118	241	Lasioglossum minutissimum	f		51.842194° N, 11.918778° E	2006-05-03 to 2006-07-25	bowl trap	emptied every second week		Saxony-Anhalt
233	118	241	Lasioglossum minutissimum	f		51.852216° N, 11.87758° E	2007-04-18 to 2007-07-11	bowl trap	emptied every second week		Saxony-Anhalt
234	118	241	Lasioglossum morio	f	1	51.793435° N, 11.898093° E	2005-05-12 to 2005-07-21	bowl trap	emptied every second week		Saxony-Anhalt
235	118	241	Lasioglossum nitidiusculum	f	1	51.842194° N, 11.918778° E	2006-05-03 to 2006-07-25	bowl trap	emptied every second week		Saxony-Anhalt
236	118	241	Lasioglossum pauxillum			51.793435° N, 11.898093° E	2005-05-12 to 2005-07-21	bowl trap	emptied every second week		Saxony-Anhalt
237	118	241	Lasioglossum pauxillum			51.842194° N, 11.918778° E	2006-05-03 to 2006-07-25	bowl trap	emptied every second week		Saxony-Anhalt
238	118	241	Lasioglossum pauxillum			51.845853° N, 11.886506° E	2006-05-03 to 2006-07-25	bowl trap	emptied every second week		Saxony-Anhalt
239	118	241	Lasioglossum pauxillum			51.852216° N, 11.87758° E	2007-04-18 to 2007-07-11	bowl trap	emptied every second week		Saxony-Anhalt
240	118	241	Lasioglossum punctatissimum	f	1	51.842194° N, 11.918778° E	2006-05-03 to 2006-07-25	bowl trap	emptied every second week		Saxony-Anhalt
241	118	241	Lasioglossum quadrinotatum			51.793435° N, 11.898093° E	2005-05-12 to 2005-07-21	bowl trap	emptied every second week		Saxony-Anhalt
242	118	241	Lasioglossum quadrinotatum			51.842194° N, 11.918778° E	2006-05-03 to 2006-07-25	bowl trap	emptied every second week		Saxony-Anhalt
243	118	241	Lasioglossum quadrinotatum			51.845853° N, 11.886506° E	2006-05-03 to 2006-07-25	bowl trap	emptied every second week		Saxony-Anhalt
244	118	241	Lasioglossum quadrinotatum			51.852216° N, 11.87758° E	2007-04-18 to 2007-07-11	bowl trap	emptied every second week		Saxony-Anhalt
245	118	241	Lasioglossum sexnotatum	f	1	51.777851° N, 11.885312° E	2007-04-18 to 2007-07-11	bowl trap	emptied every second week		Saxony-Anhalt
246	118	241	Lasioglossum subfasciatum	f	1	51.842194° N, 11.918778° E	2006-05-03 to 2006-07-25	bowl trap	emptied every second week		Saxony-Anhalt
247	118	241	Lasioglossum villosulum			51.793435° N, 11.898093° E	2005-05-12 to 2005-07-21	bowl trap	emptied every second week		Saxony-Anhalt
248	118	241	Lasioglossum villosulum			51.842194° N, 11.918778° E	2006-05-03 to 2006-07-25	bowl trap	emptied every second week		Saxony-Anhalt
249	118	241	Lasioglossum villosulum			51.845853° N, 11.886506° E	2006-05-03 to 2006-07-25	bowl trap	emptied every second week		Saxony-Anhalt
250	118	241	Lasioglossum villosulum			51.852216° N, 11.87758° E	2007-04-18 to 2007-07-11	bowl trap	emptied every second week		Saxony-Anhalt
251	118	241	Lasioglossum xanthopus			51.793435° N, 11.898093° E	2005-05-12 to 2005-07-21	bowl trap	emptied every second week		Saxony-Anhalt
252	118	241	Lasioglossum xanthopus			51.842194° N, 11.918778° E	2006-05-03 to 2006-07-25	bowl trap	emptied every second week		Saxony-Anhalt
253	118	241	Lasioglossum xanthopus			51.845853° N, 11.886506° E	2006-05-03 to 2006-07-25	bowl trap	emptied every second week		Saxony-Anhalt
254	118	241	Lasioglossum xanthopus			51.852216° N, 11.87758° E	2007-04-18 to 2007-07-11	bowl trap	emptied every second week		Saxony-Anhalt
255	118	241	Lasioglossum xanthopus			51.777851° N, 11.885312° E	2007-04-18 to 2007-07-11	bowl trap	emptied every second week		Saxony-Anhalt
256	118	241	Lasioglossum zonulum	f	3	51.842194° N, 11.918778° E	2006-05-03 to 2006-07-25	bowl trap	emptied every second week		Saxony-Anhalt
257	118	241	Sphecodes crassus	f	3	51.793435° N, 11.898093° E	2005-05-12 to 2005-07-21	bowl trap	emptied every second week		Saxony-Anhalt
258	118	241	Sphecodes crassus	m	1	51.793435° N, 11.898093° E	2005-05-12 to 2005-07-21	bowl trap	emptied every second week		Saxony-Anhalt
259	118	241	Sphecodes ephippius			51.793435° N, 11.898093° E	2005-05-12 to 2005-07-21	bowl trap	emptied every second week		Saxony-Anhalt
260	118	241	Sphecodes ephippius			51.842194° N, 11.918778° E	2006-05-03 to 2006-07-25	bowl trap	emptied every second week		Saxony-Anhalt
261	118	241	Sphecodes ephippius			51.845853° N, 11.886506° E	2006-05-03 to 2006-07-25	bowl trap	emptied every second week		Saxony-Anhalt
262	118	241	Sphecodes ephippius			51.852216° N, 11.87758° E	2007-04-18 to 2007-07-11	bowl trap	emptied every second week		Saxony-Anhalt
263	118	241	Sphecodes ephippius			51.777851° N, 11.885312° E	2007-04-18 to 2007-07-11	bowl trap	emptied every second week		Saxony-Anhalt
264	118	241	Sphecodes geoffrellus	f	1	51.845853° N, 11.886506° E	2006-05-03 to 2006-07-25	bowl trap	emptied every second week		Saxony-Anhalt
265	118	241	Sphecodes miniatus	f	2	51.842194° N, 11.918778° E	2006-05-03 to 2006-07-25	bowl trap	emptied every second week		Saxony-Anhalt
266	118	241	Sphecodes monilicornis	f	1	51.777851° N, 11.885312° E	2007-04-18 to 2007-07-11	bowl trap	emptied every second week		Saxony-Anhalt
267	118	241	Sphecodes spinulosus			51.845853° N, 11.886506° E	2006-05-03 to 2006-07-25	bowl trap	emptied every second week		Saxony-Anhalt
268	118	241	Sphecodes spinulosus			51.852216° N, 11.87758° E	2007-04-18 to 2007-07-11	bowl trap	emptied every second week		Saxony-Anhalt
269	118	241	Sphecodes spinulosus			51.777851° N, 11.885312° E	2007-04-18 to 2007-07-11	bowl trap	emptied every second week		Saxony-Anhalt
270	118	241	Dasypoda hirtipes	f	1	51.842194° N, 11.918778° E	2006-05-03 to 2006-07-25	bowl trap	emptied every second week		Saxony-Anhalt
271	118	241	Osmia leucomelana	f	1	51.842194° N, 11.918778° E	2006-05-03 to 2006-07-25	bowl trap	emptied every second week		Saxony-Anhalt
272	118	241	Osmia spinulosa			51.793435° N, 11.898093° E	2005-05-12 to 2005-07-21	bowl trap	emptied every second week		Saxony-Anhalt
273	118	241	Osmia spinulosa			51.842194° N, 11.918778° E	2006-05-03 to 2006-07-25	bowl trap	emptied every second week		Saxony-Anhalt
274	118	241	Megachile centuncularis	f	1	51.842194° N, 11.918778° E	2006-05-03 to 2006-07-25	bowl trap	emptied every second week		Saxony-Anhalt
275	118	241	Megachile centuncularis	f	1	51.845853° N, 11.886506° E	2006-05-03 to 2006-07-25	bowl trap	emptied every second week		Saxony-Anhalt
276	118	241	Megachile circumcincta	f	1	51.793435° N, 11.898093° E	2005-05-12 to 2005-07-21	bowl trap	emptied every second week		Saxony-Anhalt
277	118	241	Megachile ligniseca	f	1	51.793435° N, 11.898093° E	2005-05-12 to 2005-07-21	bowl trap	emptied every second week		Saxony-Anhalt
278	118	241	Megachile ligniseca	m	1	51.793435° N, 11.898093° E	2005-05-12 to 2005-07-21	bowl trap	emptied every second week		Saxony-Anhalt
279	118	241	Megachile versicolor			51.793435° N, 11.898093° E	2005-05-12 to 2005-07-21	bowl trap	emptied every second week		Saxony-Anhalt
280	118	241	Megachile versicolor			51.777851° N, 11.885312° E	2007-04-18 to 2007-07-11	bowl trap	emptied every second week		Saxony-Anhalt
281	118	241	Osmia bicornis	f	1	51.845853° N, 11.886506° E	2006-05-03 to 2006-07-25	bowl trap	emptied every second week		Saxony-Anhalt
282	118	241	Osmia bicornis	m	4	51.845853° N, 11.886506° E	2006-05-03 to 2006-07-25	bowl trap	emptied every second week		Saxony-Anhalt
283	118	241	Stelis breviuscula	m	1	51.845853° N, 11.886506° E	2006-05-03 to 2006-07-25	bowl trap	emptied every second week		Saxony-Anhalt
284	118	241	Bombus bohemicus	f		51.793435° N, 11.898093° E	2005-05-12 to 2005-07-21	bowl trap	emptied every second week		Saxony-Anhalt
285	118	241	Bombus bohemicus	f		51.777851° N, 11.885312° E	2007-04-18 to 2007-07-11	bowl trap	emptied every second week		Saxony-Anhalt
286	118	241	Bombus hortorum			51.793435° N, 11.898093° E	2005-05-12 to 2005-07-21	bowl trap	emptied every second week		Saxony-Anhalt
287	118	241	Bombus hortorum			51.842194° N, 11.918778° E	2006-05-03 to 2006-07-25	bowl trap	emptied every second week		Saxony-Anhalt
288	118	241	Bombus hortorum			51.845853° N, 11.886506° E	2006-05-03 to 2006-07-25	bowl trap	emptied every second week		Saxony-Anhalt
289	118	241	Bombus hypnorum	f	1	51.777851° N, 11.885312° E	2007-04-18 to 2007-07-11	bowl trap	emptied every second week		Saxony-Anhalt
290	118	241	Bombus lapidarius	f		51.793435° N, 11.898093° E	2005-05-12 to 2005-07-21	bowl trap	emptied every second week		Saxony-Anhalt
291	118	241	Bombus lapidarius	f		51.842194° N, 11.918778° E	2006-05-03 to 2006-07-25	bowl trap	emptied every second week		Saxony-Anhalt
292	118	241	Bombus lapidarius	f		51.845853° N, 11.886506° E	2006-05-03 to 2006-07-25	bowl trap	emptied every second week		Saxony-Anhalt
293	118	241	Bombus lapidarius	f		51.852216° N, 11.87758° E	2007-04-18 to 2007-07-11	bowl trap	emptied every second week		Saxony-Anhalt
294	118	241	Bombus lapidarius	f		51.777851° N, 11.885312° E	2007-04-18 to 2007-07-11	bowl trap	emptied every second week		Saxony-Anhalt
295	118	241	Bombus lucorum			51.793435° N, 11.898093° E	2005-05-12 to 2005-07-21	bowl trap	emptied every second week		Saxony-Anhalt
296	118	241	Bombus lucorum			51.842194° N, 11.918778° E	2006-05-03 to 2006-07-25	bowl trap	emptied every second week		Saxony-Anhalt
297	118	241	Bombus lucorum			51.845853° N, 11.886506° E	2006-05-03 to 2006-07-25	bowl trap	emptied every second week		Saxony-Anhalt
298	118	241	Bombus lucorum			51.852216° N, 11.87758° E	2007-04-18 to 2007-07-11	bowl trap	emptied every second week		Saxony-Anhalt
299	118	241	Bombus lucorum			51.777851° N, 11.885312° E	2007-04-18 to 2007-07-11	bowl trap	emptied every second week		Saxony-Anhalt
300	118	241	Bombus muscorum			51.842194° N, 11.918778° E	2006-05-03 to 2006-07-25	bowl trap	emptied every second week		Saxony-Anhalt
301	118	241	Bombus muscorum			51.845853° N, 11.886506° E	2006-05-03 to 2006-07-25	bowl trap	emptied every second week		Saxony-Anhalt
302	118	241	Bombus pascuorum			51.793435° N, 11.898093° E	2005-05-12 to 2005-07-21	bowl trap	emptied every second week		Saxony-Anhalt
303	118	241	Bombus pascuorum			51.842194° N, 11.918778° E	2006-05-03 to 2006-07-25	bowl trap	emptied every second week		Saxony-Anhalt
304	118	241	Bombus ruderarius	f		51.793435° N, 11.898093° E	2005-05-12 to 2005-07-21	bowl trap	emptied every second week		Saxony-Anhalt
305	118	241	Bombus ruderarius	f		51.842194° N, 11.918778° E	2006-05-03 to 2006-07-25	bowl trap	emptied every second week		Saxony-Anhalt
306	118	241	Bombus ruderarius	f		51.845853° N, 11.886506° E	2006-05-03 to 2006-07-25	bowl trap	emptied every second week		Saxony-Anhalt
307	118	241	Bombus ruderatus	m	1	51.793435° N, 11.898093° E	2005-05-12 to 2005-07-21	bowl trap	emptied every second week		Saxony-Anhalt
308	118	241	Bombus rupestris			51.793435° N, 11.898093° E	2005-05-12 to 2005-07-21	bowl trap	emptied every second week		Saxony-Anhalt
309	118	241	Bombus rupestris			51.845853° N, 11.886506° E	2006-05-03 to 2006-07-25	bowl trap	emptied every second week		Saxony-Anhalt
310	118	241	Bombus rupestris			51.852216° N, 11.87758° E	2007-04-18 to 2007-07-11	bowl trap	emptied every second week		Saxony-Anhalt
311	118	241	Bombus rupestris			51.777851° N, 11.885312° E	2007-04-18 to 2007-07-11	bowl trap	emptied every second week		Saxony-Anhalt
312	118	241	Bombus sylvarum			51.793435° N, 11.898093° E	2005-05-12 to 2005-07-21	bowl trap	emptied every second week		Saxony-Anhalt
313	118	241	Bombus sylvarum			51.842194° N, 11.918778° E	2006-05-03 to 2006-07-25	bowl trap	emptied every second week		Saxony-Anhalt
314	118	241	Bombus sylvarum			51.845853° N, 11.886506° E	2006-05-03 to 2006-07-25	bowl trap	emptied every second week		Saxony-Anhalt
315	118	241	Bombus sylvarum			51.852216° N, 11.87758° E	2007-04-18 to 2007-07-11	bowl trap	emptied every second week		Saxony-Anhalt
316	118	241	Bombus terrestris			51.793435° N, 11.898093° E	2005-05-12 to 2005-07-21	bowl trap	emptied every second week		Saxony-Anhalt
317	118	241	Bombus terrestris			51.842194° N, 11.918778° E	2006-05-03 to 2006-07-25	bowl trap	emptied every second week		Saxony-Anhalt
318	118	241	Bombus terrestris			51.845853° N, 11.886506° E	2006-05-03 to 2006-07-25	bowl trap	emptied every second week		Saxony-Anhalt
319	118	241	Bombus terrestris			51.852216° N, 11.87758° E	2007-04-18 to 2007-07-11	bowl trap	emptied every second week		Saxony-Anhalt
320	118	241	Bombus terrestris			51.777851° N, 11.885312° E	2007-04-18 to 2007-07-11	bowl trap	emptied every second week		Saxony-Anhalt
321	118	241	Bombus vestalis			51.793435° N, 11.898093° E	2005-05-12 to 2005-07-21	bowl trap	emptied every second week		Saxony-Anhalt
322	118	241	Bombus vestalis			51.852216° N, 11.87758° E	2007-04-18 to 2007-07-11	bowl trap	emptied every second week		Saxony-Anhalt
323	118	241	Eucera nigrescens	f	1	51.842194° N, 11.918778° E	2006-05-03 to 2006-07-25	bowl trap	emptied every second week		Saxony-Anhalt
324	118	241	Melecta albifrons	f	2	51.793435° N, 11.898093° E	2005-05-12 to 2005-07-21	bowl trap	emptied every second week		Saxony-Anhalt
325	118	241	Nomada conjungens	f	1	51.793435° N, 11.898093° E	2005-05-12 to 2005-07-21	bowl trap	emptied every second week		Saxony-Anhalt
326	118	241	Nomada fabriciana			51.793435° N, 11.898093° E	2005-05-12 to 2005-07-21	bowl trap	emptied every second week		Saxony-Anhalt
327	118	241	Nomada fabriciana			51.845853° N, 11.886506° E	2006-05-03 to 2006-07-25	bowl trap	emptied every second week		Saxony-Anhalt
328	118	241	Nomada fabriciana			51.777851° N, 11.885312° E	2007-04-18 to 2007-07-11	bowl trap	emptied every second week		Saxony-Anhalt
329	118	241	Nomada flavoguttata	f	1	51.842194° N, 11.918778° E	2006-05-03 to 2006-07-25	bowl trap	emptied every second week		Saxony-Anhalt
330	118	241	Nomada flavoguttata	m	1	51.842194° N, 11.918778° E	2006-05-03 to 2006-07-25	bowl trap	emptied every second week		Saxony-Anhalt
331	118	241	Nomada fulvicornis	f		51.793435° N, 11.898093° E	2005-05-12 to 2005-07-21	bowl trap	emptied every second week		Saxony-Anhalt
332	118	241	Nomada fulvicornis	f		51.777851° N, 11.885312° E	2007-04-18 to 2007-07-11	bowl trap	emptied every second week		Saxony-Anhalt
333	118	241	Nomada goodeniana			51.793435° N, 11.898093° E	2005-05-12 to 2005-07-21	bowl trap	emptied every second week		Saxony-Anhalt
334	118	241	Nomada goodeniana			51.845853° N, 11.886506° E	2006-05-03 to 2006-07-25	bowl trap	emptied every second week		Saxony-Anhalt
335	118	241	Nomada goodeniana			51.777851° N, 11.885312° E	2007-04-18 to 2007-07-11	bowl trap	emptied every second week		Saxony-Anhalt
336	118	241	Nomada marshamella	f	1	51.793435° N, 11.898093° E	2005-05-12 to 2005-07-21	bowl trap	emptied every second week		Saxony-Anhalt
337	118	241	Nomada marshamella	m	1	51.793435° N, 11.898093° E	2005-05-12 to 2005-07-21	bowl trap	emptied every second week		Saxony-Anhalt
338	118	241	Nomada panzeri			51.793435° N, 11.898093° E	2005-05-12 to 2005-07-21	bowl trap	emptied every second week		Saxony-Anhalt
339	118	241	Nomada panzeri			51.842194° N, 11.918778° E	2006-05-03 to 2006-07-25	bowl trap	emptied every second week		Saxony-Anhalt
340	118	241	Nomada succincta			51.793435° N, 11.898093° E	2005-05-12 to 2005-07-21	bowl trap	emptied every second week		Saxony-Anhalt
341	118	241	Nomada succincta			51.842194° N, 11.918778° E	2006-05-03 to 2006-07-25	bowl trap	emptied every second week		Saxony-Anhalt
342	118	241	Nomada succincta			51.845853° N, 11.886506° E	2006-05-03 to 2006-07-25	bowl trap	emptied every second week		Saxony-Anhalt
343	118	241	Eucera macroglossa	m	1	51.845853° N, 11.886506° E	2006-05-03 to 2006-07-25	bowl trap	emptied every second week		Saxony-Anhalt
344	119	242	Stelis punctulatissima	f		Staßfurt	1948-07-24	unspecified	unspecified		Saxony-Anhalt
345	119	242	Stelis punctulatissima	f		Staßfurt	1948-07-29	unspecified	unspecified		Saxony-Anhalt
346	119	242	Stelis odontopyga	f	1	Staßfurt	1950-08-27	unspecified	unspecified		Saxony-Anhalt
347	119	242	Stelis breviuscula	f	1	Staßfurt	1948-07-13	unspecified	unspecified		Saxony-Anhalt
348	119	242	Stelis breviuscula	f	1	Staßfurt	1948-07-24	unspecified	unspecified		Saxony-Anhalt
349	119	242	Osmia leucomelana	f	1	Staßfurt	1948-07-15	unspecified	unspecified		Saxony-Anhalt
350	119	242	Osmia leucomelana	f	1	Löderburg	1950-07-02	unspecified	unspecified		Saxony-Anhalt
351	119	242	Coelioxys conica	f	1	Löderburg	1947-07-24	unspecified	unspecified		Saxony-Anhalt
352	119	242	Coelioxys aurolimbata	m	1	Staßfurt	1948-06-15	unspecified	unspecified		Saxony-Anhalt
353	119	242	Coelioxys conoidea	f	2	Löderburg	1947-07-24	unspecified	unspecified		Saxony-Anhalt
354	119	242	Coelioxys conoidea	f	1	Löderburg	1947-08-02	unspecified	unspecified		Saxony-Anhalt
355	119	242	Coelioxys conoidea	f	1	Löderburg	1950-07-02	unspecified	unspecified		Saxony-Anhalt
356	119	242	Coelioxys inermis			around Staßfurt	1946 to 1952	unspecified	unspecified		Saxony-Anhalt
357	119	242	Coelioxys afra	f	1	Löderburg	1952-07-14	unspecified	unspecified		Saxony-Anhalt
358	119	242	Coelioxys brevis			around Staßfurt	1946 to 1952	unspecified	unspecified		Saxony-Anhalt
359	119	242	Coelioxys echinata	f	1	Staßfurt	1948-07-06	unspecified	unspecified		Saxony-Anhalt
360	119	242	Nomada fucata	f		Staßfurt	1952-05-07	unspecified	unspecified		Saxony-Anhalt
361	119	242	Nomada fucata	f		Staßfurt	1952-05-08	unspecified	unspecified		Saxony-Anhalt
362	119	242	Nomada fucata	f		Staßfurt	1952-05-11	unspecified	unspecified		Saxony-Anhalt
363	119	242	Nomada marshamella	f	1	Staßfurt	1951-05-02	unspecified	unspecified		Saxony-Anhalt
364	119	242	Nomada sexfasciata	f	1	Staßfurt	1951-05-22	unspecified	unspecified		Saxony-Anhalt
365	119	242	Nomada nobilis	f	1	Staßfurt	1952-04-22	unspecified	unspecified		Saxony-Anhalt
366	119	242	Nomada nobilis	f	1	Staßfurt	1952-05-11	unspecified	unspecified		Saxony-Anhalt
367	119	242	Nomada roberjeotiana	f	1	Staßfurt	1948-07-15	unspecified	unspecified		Saxony-Anhalt
368	119	242	Ammobates punctatus	f	1	Löderburg (Kippe)	1946 to 1952	unspecified	unspecified		Saxony-Anhalt
369	119	242	Epeolus cruciger	m	3	Löderburg	1948-07-30	unspecified	unspecified		Saxony-Anhalt
370	119	242	Epeolus cruciger	f	2	Löderburg	1949-07-24	unspecified	unspecified		Saxony-Anhalt
371	119	242	Eucera dentata	f		Staßfurt	1948-07-15	unspecified	unspecified		Saxony-Anhalt
372	119	242	Eucera dentata	f		Staßfurt	1948-07-24	unspecified	unspecified		Saxony-Anhalt
373	119	242	Eucera macroglossa	m	1	Löderburg	1950-07-09	unspecified	unspecified		Saxony-Anhalt
374	119	242	Eucera macroglossa	m	1	Löderburg	1952-07-11	unspecified	unspecified		Saxony-Anhalt
375	119	242	Eucera longicornis	m	2	Staßfurt	1948-05-12	unspecified	unspecified		Saxony-Anhalt
376	119	242	Eucera longicornis	m	1	Staßfurt	1952-05-11	unspecified	unspecified		Saxony-Anhalt
377	119	242	Eucera nigrescens	f	1	Staßfurt	1950-05-31	unspecified	unspecified		Saxony-Anhalt
378	119	242	Anthophora plumipes	f	1	Staßfurt	1947-05-25	unspecified	unspecified		Saxony-Anhalt
379	119	242	Anthophora plumipes	f	1	Staßfurt	1951-05-02	unspecified	unspecified		Saxony-Anhalt
380	119	242	Anthophora retusa	m	1	Gänsefurth	1952-04-11	unspecified	unspecified		Saxony-Anhalt
381	119	242	Anthophora aestivalis	f		Staßfurt	1947-05-06	unspecified	unspecified		Saxony-Anhalt
382	119	242	Anthophora aestivalis	f		Staßfurt	1952-05-11	unspecified	unspecified		Saxony-Anhalt
383	119	242	Anthophora bimaculata			around Staßfurt	1946 to 1952	unspecified	unspecified		Saxony-Anhalt
384	119	242	Anthophora furcata	f	1	Staßfurt	1952-07-03	unspecified	unspecified		Saxony-Anhalt
385	119	242	Melecta albifrons	f	1	Staßfurt	1948-05-12	unspecified	unspecified		Saxony-Anhalt
386	119	242	Melecta luctuosa	f	2	Staßfurt	1948-05-13	unspecified	unspecified		Saxony-Anhalt
387	119	242	Melecta luctuosa	m	1	Staßfurt	1952-05-01	unspecified	unspecified		Saxony-Anhalt
388	119	242	Thyreus orbatus	f	1	Staßfurt	1946-07-14	unspecified	unspecified		Saxony-Anhalt
389	119	242	Thyreus orbatus	m	1	Staßfurt	1946-07-12	unspecified	unspecified		Saxony-Anhalt
390	119	242	Ceratina cyanea			Staßfurt	1948-07-24	unspecified	unspecified		Saxony-Anhalt
391	119	242	Bombus terrestris			around Staßfurt	1946 to 1952	unspecified	unspecified		Saxony-Anhalt
392	119	242	Bombus lapidarius			around Staßfurt	1946 to 1952	unspecified	unspecified		Saxony-Anhalt
393	119	242	Bombus pratorum			around Staßfurt	1946 to 1952	unspecified	unspecified		Saxony-Anhalt
394	119	242	Bombus hypnorum			around Staßfurt	1946 to 1952	unspecified	unspecified		Saxony-Anhalt
395	119	242	Bombus hortorum			around Staßfurt	1946 to 1952	unspecified	unspecified		Saxony-Anhalt
396	119	242	Bombus pascuorum			around Staßfurt	1946 to 1952	unspecified	unspecified		Saxony-Anhalt
397	119	242	Bombus sylvarum			around Staßfurt	1946 to 1952	unspecified	unspecified		Saxony-Anhalt
398	119	242	Bombus veteranus			around Staßfurt	1946 to 1952	unspecified	unspecified		Saxony-Anhalt
399	119	242	Bombus ruderarius			around Staßfurt	1946 to 1952	unspecified	unspecified		Saxony-Anhalt
400	119	242	Bombus rupestris			around Staßfurt	1946 to 1952	unspecified	unspecified		Saxony-Anhalt
401	126	270	Hylaeus clypearis			Naumburg (Saale)	1924 to 1927	unspecified	unspecified		Saxony-Anhalt
402	126	270	Hylaeus punctulatissimus			Naumburg (Saale), Henne	1926-08-02	unspecified	unspecified		Saxony-Anhalt
403	126	270	Lasioglossum rufitarse	m	1	Flemmingen, Mordtal	1925-06-27	unspecified	unspecified		Saxony-Anhalt
404	126	270	Lasioglossum aeratum	w	1	Großwilsdorf, Pöppera-Holz	1924-08-03	unspecified	unspecified		Saxony-Anhalt
405	126	270	Lasioglossum aeratum	m	1	Eulau	1926-08-29	unspecified	unspecified		Saxony-Anhalt
406	126	270	Sphecodes pellucidus	f	2	Goseck	1926-04-03	unspecified	unspecified		Saxony-Anhalt
407	126	270	Osmia andrenoides	f	1	Schulpforta	1926-06-17	unspecified	unspecified		Saxony-Anhalt
408	126	270	Osmia pilicornis	f	1	Großwilsdorf, Probstei	1925-04-22	unspecified	unspecified		Saxony-Anhalt
409	126	270	Osmia uncinata	f	3	Naumburg (Saale), Himmelreich	1926-04-29	unspecified	unspecified		Saxony-Anhalt
410	126	270	Osmia uncinata	f	1	Wilsdorf, Rödel	1924-06-08	unspecified	unspecified		Saxony-Anhalt
411	126	270	Osmia ravouxi			Schulpforta	1924 to 1927	unspecified	unspecified		Saxony-Anhalt
412	126	270	Anthidium oblongatum	m	2	Roßbach	1926-08-15	unspecified	unspecified		Saxony-Anhalt
413	126	270	Stelis odontopyga			Naumburg (Saale), Saalehäuser	1924 to 1927	unspecified	unspecified		Saxony-Anhalt
414	126	270	Stelis odontopyga			Naumburg (Saale), Henne	1924 to 1927	unspecified	unspecified		Saxony-Anhalt
415	126	270	Stelis odontopyga			Großjena, Kiesgrube	1924 to 1927	unspecified	unspecified		Saxony-Anhalt
416	126	270	Stelis odontopyga			Eulau / Goseck	1924 to 1927	unspecified	unspecified		Saxony-Anhalt
417	126	270	Stelis odontopyga			Schellsitz	1924 to 1927	unspecified	unspecified		Saxony-Anhalt
418	126	270	Megachile parietina	m	1	Großjena, Kiesgrube	1926-05-13	unspecified	unspecified		Saxony-Anhalt
419	126	270	Megachile parietina	larv.	1	Großjena, Kiesgrube	1926-06-02	unspecified	unspecified		Saxony-Anhalt
420	126	270	Megachile parietina	pup.	1	Großjena, Kiesgrube	1926-07-18	unspecified	unspecified		Saxony-Anhalt
421	126	270	Osmia anthocopoides	f		Großjena, Kiesgrube	1926-06-02	unspecified	unspecified		Saxony-Anhalt
422	126	270	Dioxys tridentata	f	5	Schulpforta, Silberblick	1925-06-10	unspecified	unspecified		Saxony-Anhalt
423	126	270	Dioxys tridentata	m	1	Schulpforta, Silberblick	1925-06-10	unspecified	unspecified		Saxony-Anhalt
424	126	270	Osmia ravouxi			Schulpforta, Silberblick	1925-06-10	unspecified	unspecified		Saxony-Anhalt
425	126	270	Andrena chrysopus	m	3	Zscheiplitz, Schlossberg	1927-06-06	unspecified	unspecified		Saxony-Anhalt
426	126	270	Andrena lepida	f	1	Jena, Jenzig	1926-05-27	unspecified	unspecified		Saxony-Anhalt
427	126	270	Andrena florea	f	1	Naumburg (Saale)	1925-06-07	unspecified	unspecified		Saxony-Anhalt
428	126	270	Andrena florea	f	1	Naumburg (Saale)	1925-06-13	unspecified	unspecified		Saxony-Anhalt
429	126	270	Andrena schencki	m	1	Naumburg (Saale)	1926-05-31	unspecified	unspecified		Saxony-Anhalt
430	126	270	Andrena strohmella	m	1	Naumburg (Saale)	1924 to 1927	unspecified	unspecified		Saxony-Anhalt
431	126	270	Andrena strohmella	m	1	Gotha	1924 to 1927	unspecified	unspecified		Saxony-Anhalt
432	126	270	Andrena minutuloides			Naumburg (Saale)	1924 to 1927	unspecified	unspecified		Saxony-Anhalt
433	126	270	Nomada spec.			Naumburg (Saale)	1924 to 1927	unspecified	unspecified		Saxony-Anhalt
434	126	270	Eucera interrupta	m	2	Zscheiplitz, Schlossberg	1927-05-28	unspecified	unspecified		Saxony-Anhalt
435	126	270	Bombus bohemicus	f	1	Goseck	1926-05-01	unspecified	unspecified		Saxony-Anhalt
436	126	270	Bombus sylvestris	f	1	Naumburg (Saale)	1926-05-12	unspecified	unspecified		Saxony-Anhalt
437	126	270	Bombus sylvestris	f	1	Naumburg (Saale)	1927-05-03	unspecified	unspecified		Saxony-Anhalt
438	126	270	Bombus barbutellus			Naumburg (Saale)	spring 1926	unspecified	unspecified		Saxony-Anhalt
439	126	270	Bombus campestris	m	1	Schulpforta, Platten	1924-07-30	unspecified	unspecified		Saxony-Anhalt
440	127	271	Hylaeus punctulatissimus			Naumburg (Saale)	1935-07	unspecified	unspecified		Saxony-Anhalt
441	127	271	Hylaeus communis	f		Naumburg (Saale)	1928 to 1936	unspecified	unspecified		Saxony-Anhalt
442	127	271	Hylaeus communis	f	1	Naumburg (Saale), Bürgergarten	1934-07-31	unspecified	unspecified		Saxony-Anhalt
443	127	271	Colletes succinctus	f	1	Naumburg (Saale)	1934-08-09	unspecified	unspecified		Saxony-Anhalt
444	127	271	Colletes succinctus	f	1	Naumburg (Saale)	1936-09-14	unspecified	unspecified		Saxony-Anhalt
445	127	271	Halictus tumulorum	f		Naumburg (Saale)	1928 to 1936	unspecified	unspecified		Saxony-Anhalt
446	127	271	Lasioglossum majus	f	1	Wilsdorf, Totentäler	1936-07-20	unspecified	unspecified		Saxony-Anhalt
447	127	271	Lasioglossum lissonotum	f	1	Freyburg (Unstrut)	1920-10-07	unspecified	unspecified		Saxony-Anhalt
448	127	271	Lasioglossum lissonotum	f	1	Schulpforta, Silberblick	1935-06-22	unspecified	unspecified		Saxony-Anhalt
449	127	271	Lasioglossum pygmaeum	f	1	Schulpforta, Silberblick	1935-06-22	unspecified	unspecified		Saxony-Anhalt
450	127	271	Sphecodes ferruginatus	f	1	Schönburg	1936-07-13	unspecified	unspecified		Saxony-Anhalt
451	127	271	Sphecodes hyalinatus	m	2	Großjena	1920-09-15	unspecified	unspecified		Saxony-Anhalt
452	127	271	Sphecodes hyalinatus	f	1	Schulpforta, Silberblick	1936-04-27	unspecified	unspecified		Saxony-Anhalt
453	127	271	Sphecodes hyalinatus	f	1	Schulpforta, Silberblick	1936-07-06	unspecified	unspecified		Saxony-Anhalt
454	127	271	Sphecodes hyalinatus	m	1	Schulpforta, Silberblick	1935-07-06	unspecified	unspecified		Saxony-Anhalt
455	127	271	Sphecodes hyalinatus	m	1	Schulpforta, Silberblick	1935-07-07	unspecified	unspecified		Saxony-Anhalt
456	127	271	Sphecodes hyalinatus	m	1	Schulpforta, Silberblick	1936-07-07	unspecified	unspecified		Saxony-Anhalt
457	127	271	Andrena potentillae	f		Goseck	1928 to 1936	unspecified	unspecified		Saxony-Anhalt
458	127	271	Andrena dorsata			Naumburg (Saale), Hennewiesen	1929-04-30	unspecified	unspecified		Saxony-Anhalt
459	127	271	Andrena pandellei	f	1	Mertendorf / Wettaburg (Schachtteich)	1936-06-17	unspecified	unspecified		Saxony-Anhalt
460	127	271	Andrena similis	m	1	Naumburg (Saale), Buchholz	1935-05-25	unspecified	unspecified		Saxony-Anhalt
461	127	271	Andrena denticulata	f		Naumburg (Saale), Bürgergarten	1934-07-26	unspecified	unspecified		Saxony-Anhalt
462	127	271	Andrena denticulata	f		Naumburg (Saale), Bürgergarten	1934-07-27	unspecified	unspecified		Saxony-Anhalt
463	127	271	Andrena florea			Eulau	1929-06-16	unspecified	unspecified		Saxony-Anhalt
464	127	271	Andrena florea	f	1	Roßbach, Lösswand	1929-06-15	unspecified	unspecified		Saxony-Anhalt
465	127	271	Andrena florea	m	2	Roßbach, Lösswand	1929-06-16	unspecified	unspecified		Saxony-Anhalt
466	127	271	Andrena florea	m	1	Freyburg (Unstrut)	1936-06-13	unspecified	unspecified		Saxony-Anhalt
467	127	271	Andrena falsifica	m	1	Schulpforta, Silberblick	1936-04-27	unspecified	unspecified		Saxony-Anhalt
468	127	271	Andrena niveata			Eulau, Sandgrube	1929-06-16	unspecified	unspecified		Saxony-Anhalt
469	127	271	Nomada atroscutellaris	f	1	Naumburg (Saale)	1922-05-26	unspecified	unspecified		Saxony-Anhalt
470	127	271	Nomada bifasciata			Naumburg (Saale)	1928 to 1936	unspecified	unspecified		Saxony-Anhalt
471	127	271	Rophites algirus	f		Schulpforta, Silberblick	1935-06-22	unspecified	unspecified		Saxony-Anhalt
472	127	271	Rophites algirus	m		Schulpforta, Silberblick	1935-06-22	unspecified	unspecified		Saxony-Anhalt
473	127	271	Osmia cantabrica	f	1	Schönburg	1920-06-24	unspecified	unspecified		Saxony-Anhalt
474	127	271	Osmia cantabrica	f	1	Großjena	1920-06-12	unspecified	unspecified		Saxony-Anhalt
475	127	271	Osmia cantabrica	m	1	Kösen, Napoleonstein	1922-06-14	unspecified	unspecified		Saxony-Anhalt
476	127	271	Osmia cantabrica	f	1	Schellsitz / Naumburg (Saale), Henne	1929-06-16	unspecified	unspecified		Saxony-Anhalt
477	127	271	Osmia cantabrica	m	1	Naumburg (Saale)	1936-06-15	unspecified	unspecified		Saxony-Anhalt
478	127	271	Osmia cantabrica	m		Freyburg (Unstrut), Schloss Neuenburg	1929-06-16	unspecified	unspecified		Saxony-Anhalt
479	127	271	Stelis odontopyga	f	1	Schulpforta, Silberblick	1935-07-01	unspecified	unspecified		Saxony-Anhalt
480	127	271	Stelis odontopyga	m	1	Schulpforta, Silberblick	1936-07-06	unspecified	unspecified		Saxony-Anhalt
481	127	271	Megachile ligniseca	m	1	Naumburg (Saale)	1929-06-28	unspecified	unspecified		Saxony-Anhalt
482	127	271	Megachile ligniseca	m	1	Zscheiplitz	1934-07-11	unspecified	unspecified		Saxony-Anhalt
483	127	271	Megachile parietina	m	1	Großjena, Kiesgrube	1929-06-10	unspecified	unspecified		Saxony-Anhalt
484	127	271	Bombus campestris	m	1	Naumburg (Saale)	1936-08-23	unspecified	unspecified		Saxony-Anhalt
485	151	305	Andrena distinguenda	f	1	51°29'N 11°47'E	1998-04-05	unspecified	unspecified		Saxony-Anhalt
486	151	305	Andrena distinguenda	f	1	51°09'N 11°48'E	1946-05-18	unspecified	unspecified		Saxony-Anhalt
487	151	305	Andrena distinguenda	m	1	51°09'N 11°49'E	1948-04-26	unspecified	unspecified		Saxony-Anhalt
488	151	305	Andrena distinguenda	m	1	51°09'N 11°49'E	1950-05-10	unspecified	unspecified		Saxony-Anhalt
489	151	305	Andrena distinguenda	m	1	51°11'N 11°52'E	1921-04-12	unspecified	unspecified		Saxony-Anhalt
490	151	305	Andrena distinguenda	m	1	51°35'N 11°57'E	1923-05-06	unspecified	unspecified		Saxony-Anhalt
491	155	310	Camptopoeum frontale	larv.	6	Halle (Saale), südwestlicher Stadtrand	1966-05	unspecified	unspecified		Saxony-Anhalt
492	155	310	Camptopoeum frontale	m	1	Halle (Saale), südwestlicher Stadtrand	1967-07-15	unspecified	unspecified		Saxony-Anhalt
493	310	413	Lasioglossum nitidiusculum	f	1	51.61415° N, 11.694703° E	2010-05-02 to 2010-05-17	flight trap	15 days		Saxony-Anhalt
494	310	413	Lasioglossum parvulum	f	1	51.61415° N, 11.694703° E	2010-05-02 to 2010-05-17	flight trap	15 days		Saxony-Anhalt
495	310	413	Nomada bifasciata	f	1	51.61415° N, 11.694703° E	2010-05-02 to 2010-05-17	flight trap	15 days		Saxony-Anhalt
496	310	413	Nomada goodeniana	m	1	51.61415° N, 11.694703° E	2010-05-02 to 2010-05-17	flight trap	15 days		Saxony-Anhalt
497	310	413	Nomada marshamella	f	1	51.61415° N, 11.694703° E	2010-05-02 to 2010-05-17	flight trap	15 days		Saxony-Anhalt
498	310	413	Nomada marshamella	m	1	51.61415° N, 11.694703° E	2010-05-02 to 2010-05-17	flight trap	15 days		Saxony-Anhalt
499	310	413	Nomada panzeri	f	3	51.61415° N, 11.694703° E	2010-05-02 to 2010-05-17	flight trap	15 days		Saxony-Anhalt
500	310	413	Nomada succincta	f	1	51.61415° N, 11.694703° E	2010-05-02 to 2010-05-17	flight trap	15 days		Saxony-Anhalt
501	310	413	Nomada succincta	m	3	51.61415° N, 11.694703° E	2010-05-02 to 2010-05-17	flight trap	15 days		Saxony-Anhalt
502	310	413	Andrena cineraria	f	1	51.612596° N, 11.714923° E	2010-05-02 to 2010-05-17	flight trap	15 days		Saxony-Anhalt
503	310	413	Andrena dorsata	f	1	51.612596° N, 11.714923° E	2010-05-02 to 2010-05-17	flight trap	15 days		Saxony-Anhalt
504	310	413	Andrena enslinella	f	1	51.612596° N, 11.714923° E	2010-05-02 to 2010-05-17	flight trap	15 days		Saxony-Anhalt
505	310	413	Andrena flavipes	f	2	51.612596° N, 11.714923° E	2010-05-02 to 2010-05-17	flight trap	15 days		Saxony-Anhalt
506	310	413	Andrena flavipes	m	2	51.612596° N, 11.714923° E	2010-05-02 to 2010-05-17	flight trap	15 days		Saxony-Anhalt
507	310	413	Andrena haemorrhoa	f	4	51.612596° N, 11.714923° E	2010-05-02 to 2010-05-17	flight trap	15 days		Saxony-Anhalt
508	310	413	Andrena helvola	m	2	51.612596° N, 11.714923° E	2010-05-02 to 2010-05-17	flight trap	15 days		Saxony-Anhalt
509	310	413	Andrena lapponica	m	1	51.612596° N, 11.714923° E	2010-05-02 to 2010-05-17	flight trap	15 days		Saxony-Anhalt
510	310	413	Andrena mitis	f	14	51.612596° N, 11.714923° E	2010-05-02 to 2010-05-17	flight trap	15 days		Saxony-Anhalt
511	310	413	Andrena mitis	m	1	51.612596° N, 11.714923° E	2010-05-02 to 2010-05-17	flight trap	15 days		Saxony-Anhalt
512	310	413	Andrena nigroaenea	f	6	51.612596° N, 11.714923° E	2010-05-02 to 2010-05-17	flight trap	15 days		Saxony-Anhalt
513	310	413	Andrena nigroaenea	m	5	51.612596° N, 11.714923° E	2010-05-02 to 2010-05-17	flight trap	15 days		Saxony-Anhalt
514	310	413	Andrena scotica	f	2	51.612596° N, 11.714923° E	2010-05-02 to 2010-05-17	flight trap	15 days		Saxony-Anhalt
515	310	413	Bombus terrestris	f	1	51.612596° N, 11.714923° E	2010-05-02 to 2010-05-17	flight trap	15 days		Saxony-Anhalt
516	310	413	Colletes cunicularius	f	2	51.612596° N, 11.714923° E	2010-05-02 to 2010-05-17	flight trap	15 days		Saxony-Anhalt
517	310	413	Lasioglossum albipes	f	2	51.612596° N, 11.714923° E	2010-05-02 to 2010-05-17	flight trap	15 days		Saxony-Anhalt
518	310	413	Lasioglossum calceatum	f	7	51.612596° N, 11.714923° E	2010-05-02 to 2010-05-17	flight trap	15 days		Saxony-Anhalt
519	310	413	Lasioglossum interruptum	f	7	51.612596° N, 11.714923° E	2010-05-02 to 2010-05-17	flight trap	15 days		Saxony-Anhalt
520	310	413	Lasioglossum laticeps	f	1	51.612596° N, 11.714923° E	2010-05-02 to 2010-05-17	flight trap	15 days		Saxony-Anhalt
521	310	413	Osmia bicornis	f	1	51.612596° N, 11.714923° E	2010-05-02 to 2010-05-17	flight trap	15 days		Saxony-Anhalt
522	310	413	Andrena gravida	f	1	51.611814° N, 11.727427° E	2010-05-02 to 2010-05-17	flight trap	15 days		Saxony-Anhalt
523	310	413	Andrena haemorrhoa	f	2	51.611814° N, 11.727427° E	2010-05-02 to 2010-05-17	flight trap	15 days		Saxony-Anhalt
524	310	413	Andrena helvola	f	1	51.611814° N, 11.727427° E	2010-05-02 to 2010-05-17	flight trap	15 days		Saxony-Anhalt
525	310	413	Andrena helvola	m	2	51.611814° N, 11.727427° E	2010-05-02 to 2010-05-17	flight trap	15 days		Saxony-Anhalt
526	310	413	Andrena nigroaenea	m	1	51.611814° N, 11.727427° E	2010-05-02 to 2010-05-17	flight trap	15 days		Saxony-Anhalt
527	310	413	Andrena varians	f	2	51.611814° N, 11.727427° E	2010-05-02 to 2010-05-17	flight trap	15 days		Saxony-Anhalt
528	310	413	Andrena varians	m	1	51.611814° N, 11.727427° E	2010-05-02 to 2010-05-17	flight trap	15 days		Saxony-Anhalt
529	310	413	Andrena ventralis	f	1	51.611814° N, 11.727427° E	2010-05-02 to 2010-05-17	flight trap	15 days		Saxony-Anhalt
530	310	413	Lasioglossum laticeps	f	1	51.611814° N, 11.727427° E	2010-05-02 to 2010-05-17	flight trap	15 days		Saxony-Anhalt
531	310	413	Lasioglossum nitidiusculum	f	1	51.611814° N, 11.727427° E	2010-05-02 to 2010-05-17	flight trap	15 days		Saxony-Anhalt
532	310	413	Lasioglossum pallens	f	1	51.611814° N, 11.727427° E	2010-05-02 to 2010-05-17	flight trap	15 days		Saxony-Anhalt
533	310	413	Lasioglossum parvulum	f	1	51.611814° N, 11.727427° E	2010-05-02 to 2010-05-17	flight trap	15 days		Saxony-Anhalt
534	310	413	Nomada marshamella	m	1	51.611814° N, 11.727427° E	2010-05-02 to 2010-05-17	flight trap	15 days		Saxony-Anhalt
535	310	413	Nomada panzeri	f	1	51.611814° N, 11.727427° E	2010-05-02 to 2010-05-17	flight trap	15 days		Saxony-Anhalt
536	310	413	Nomada panzeri	m	1	51.611814° N, 11.727427° E	2010-05-02 to 2010-05-17	flight trap	15 days		Saxony-Anhalt
537	310	413	Andrena cineraria	f	2	51.604681° N, 11.68299° E	2010-05-02 to 2010-05-17	flight trap	15 days		Saxony-Anhalt
538	310	413	Andrena cineraria	m	1	51.604681° N, 11.68299° E	2010-05-02 to 2010-05-17	flight trap	15 days		Saxony-Anhalt
539	310	413	Andrena flavipes	f	3	51.604681° N, 11.68299° E	2010-05-02 to 2010-05-17	flight trap	15 days		Saxony-Anhalt
540	310	413	Andrena flavipes	m	1	51.604681° N, 11.68299° E	2010-05-02 to 2010-05-17	flight trap	15 days		Saxony-Anhalt
541	310	413	Andrena gravida	f	2	51.604681° N, 11.68299° E	2010-05-02 to 2010-05-17	flight trap	15 days		Saxony-Anhalt
542	310	413	Andrena haemorrhoa	f	3	51.604681° N, 11.68299° E	2010-05-02 to 2010-05-17	flight trap	15 days		Saxony-Anhalt
543	310	413	Andrena haemorrhoa	m	1	51.604681° N, 11.68299° E	2010-05-02 to 2010-05-17	flight trap	15 days		Saxony-Anhalt
544	310	413	Andrena helvola	f	1	51.604681° N, 11.68299° E	2010-05-02 to 2010-05-17	flight trap	15 days		Saxony-Anhalt
545	310	413	Andrena mitis	f	1	51.604681° N, 11.68299° E	2010-05-02 to 2010-05-17	flight trap	15 days		Saxony-Anhalt
546	310	413	Andrena nigroaenea	f	27	51.604681° N, 11.68299° E	2010-05-02 to 2010-05-17	flight trap	15 days		Saxony-Anhalt
547	310	413	Andrena nigroaenea	m	12	51.604681° N, 11.68299° E	2010-05-02 to 2010-05-17	flight trap	15 days		Saxony-Anhalt
548	310	413	Andrena pilipes	m	1	51.604681° N, 11.68299° E	2010-05-02 to 2010-05-17	flight trap	15 days		Saxony-Anhalt
549	310	413	Andrena scotica	f	4	51.604681° N, 11.68299° E	2010-05-02 to 2010-05-17	flight trap	15 days		Saxony-Anhalt
550	310	413	Andrena ventralis	f	1	51.604681° N, 11.68299° E	2010-05-02 to 2010-05-17	flight trap	15 days		Saxony-Anhalt
551	310	413	Bombus terrestris	f	2	51.604681° N, 11.68299° E	2010-05-02 to 2010-05-17	flight trap	15 days		Saxony-Anhalt
552	310	413	Lasioglossum calceatum	f	1	51.604681° N, 11.68299° E	2010-05-02 to 2010-05-17	flight trap	15 days		Saxony-Anhalt
553	310	413	Lasioglossum malachurum	f	1	51.604681° N, 11.68299° E	2010-05-02 to 2010-05-17	flight trap	15 days		Saxony-Anhalt
554	310	413	Lasioglossum parvulum	f	11	51.604681° N, 11.68299° E	2010-05-02 to 2010-05-17	flight trap	15 days		Saxony-Anhalt
555	310	413	Lasioglossum pauxillum	f	5	51.604681° N, 11.68299° E	2010-05-02 to 2010-05-17	flight trap	15 days		Saxony-Anhalt
556	310	413	Lasioglossum subfasciatum	f	2	51.604681° N, 11.68299° E	2010-05-02 to 2010-05-17	flight trap	15 days		Saxony-Anhalt
557	310	413	Lasioglossum xanthopus	f	1	51.604681° N, 11.68299° E	2010-05-02 to 2010-05-17	flight trap	15 days		Saxony-Anhalt
558	310	413	Nomada goodeniana	f	1	51.604681° N, 11.68299° E	2010-05-02 to 2010-05-17	flight trap	15 days		Saxony-Anhalt
559	310	413	Nomada goodeniana	m	8	51.604681° N, 11.68299° E	2010-05-02 to 2010-05-17	flight trap	15 days		Saxony-Anhalt
560	310	413	Nomada succincta	f	1	51.604681° N, 11.68299° E	2010-05-02 to 2010-05-17	flight trap	15 days		Saxony-Anhalt
561	310	413	Nomada succincta	m	2	51.604681° N, 11.68299° E	2010-05-02 to 2010-05-17	flight trap	15 days		Saxony-Anhalt
562	310	413	Andrena cineraria	f	3	51.605336° N, 11.695395° E	2010-05-02 to 2010-05-17	flight trap	15 days		Saxony-Anhalt
563	310	413	Andrena haemorrhoa	f	3	51.605336° N, 11.695395° E	2010-05-02 to 2010-05-17	flight trap	15 days		Saxony-Anhalt
564	310	413	Andrena helvola	m	2	51.605336° N, 11.695395° E	2010-05-02 to 2010-05-17	flight trap	15 days		Saxony-Anhalt
565	310	413	Andrena minutula	f	1	51.605336° N, 11.695395° E	2010-05-02 to 2010-05-17	flight trap	15 days		Saxony-Anhalt
566	310	413	Andrena mitis	f	6	51.605336° N, 11.695395° E	2010-05-02 to 2010-05-17	flight trap	15 days		Saxony-Anhalt
567	310	413	Andrena nigroaenea	f	5	51.605336° N, 11.695395° E	2010-05-02 to 2010-05-17	flight trap	15 days		Saxony-Anhalt
568	310	413	Andrena nigroaenea	m	2	51.605336° N, 11.695395° E	2010-05-02 to 2010-05-17	flight trap	15 days		Saxony-Anhalt
569	310	413	Andrena varians	f	1	51.605336° N, 11.695395° E	2010-05-02 to 2010-05-17	flight trap	15 days		Saxony-Anhalt
570	310	413	Andrena ventralis	f	2	51.605336° N, 11.695395° E	2010-05-02 to 2010-05-17	flight trap	15 days		Saxony-Anhalt
571	310	413	Andrena ventralis	m	1	51.605336° N, 11.695395° E	2010-05-02 to 2010-05-17	flight trap	15 days		Saxony-Anhalt
572	310	413	Colletes cunicularius	f	1	51.605336° N, 11.695395° E	2010-05-02 to 2010-05-17	flight trap	15 days		Saxony-Anhalt
573	310	413	Halictus tumulorum	f	1	51.605336° N, 11.695395° E	2010-05-02 to 2010-05-17	flight trap	15 days		Saxony-Anhalt
574	310	413	Lasioglossum leucopus	f	1	51.605336° N, 11.695395° E	2010-05-02 to 2010-05-17	flight trap	15 days		Saxony-Anhalt
575	310	413	Lasioglossum parvulum	f	1	51.605336° N, 11.695395° E	2010-05-02 to 2010-05-17	flight trap	15 days		Saxony-Anhalt
576	310	413	Lasioglossum pauxillum	f	1	51.605336° N, 11.695395° E	2010-05-02 to 2010-05-17	flight trap	15 days		Saxony-Anhalt
577	310	413	Lasioglossum politum	f	1	51.605336° N, 11.695395° E	2010-05-02 to 2010-05-17	flight trap	15 days		Saxony-Anhalt
578	310	413	Osmia bicornis	m	1	51.605336° N, 11.695395° E	2010-05-02 to 2010-05-17	flight trap	15 days		Saxony-Anhalt
579	310	413	Andrena cineraria	f	1	51.604604° N, 11.720682° E	2010-05-02 to 2010-05-17	flight trap	15 days		Saxony-Anhalt
580	310	413	Andrena haemorrhoa	f	2	51.604604° N, 11.720682° E	2010-05-02 to 2010-05-17	flight trap	15 days		Saxony-Anhalt
581	310	413	Andrena mitis	f	2	51.604604° N, 11.720682° E	2010-05-02 to 2010-05-17	flight trap	15 days		Saxony-Anhalt
582	310	413	Andrena nigroaenea	f	2	51.604604° N, 11.720682° E	2010-05-02 to 2010-05-17	flight trap	15 days		Saxony-Anhalt
583	310	413	Andrena nigroaenea	m	1	51.604604° N, 11.720682° E	2010-05-02 to 2010-05-17	flight trap	15 days		Saxony-Anhalt
584	310	413	Andrena scotica	f	1	51.604604° N, 11.720682° E	2010-05-02 to 2010-05-17	flight trap	15 days		Saxony-Anhalt
585	310	413	Bombus sylvarum	f	1	51.604604° N, 11.720682° E	2010-05-02 to 2010-05-17	flight trap	15 days		Saxony-Anhalt
586	310	413	Lasioglossum calceatum	f	1	51.604604° N, 11.720682° E	2010-05-02 to 2010-05-17	flight trap	15 days		Saxony-Anhalt
587	310	413	Andrena cineraria	f	1	51.60528° N, 11.745483° E	2010-05-02 to 2010-05-17	flight trap	15 days		Saxony-Anhalt
588	310	413	Andrena flavipes	f	1	51.60528° N, 11.745483° E	2010-05-02 to 2010-05-17	flight trap	15 days		Saxony-Anhalt
589	310	413	Andrena gravida	f	1	51.60528° N, 11.745483° E	2010-05-02 to 2010-05-17	flight trap	15 days		Saxony-Anhalt
590	310	413	Andrena haemorrhoa	f	6	51.60528° N, 11.745483° E	2010-05-02 to 2010-05-17	flight trap	15 days		Saxony-Anhalt
591	310	413	Andrena helvola	f	1	51.60528° N, 11.745483° E	2010-05-02 to 2010-05-17	flight trap	15 days		Saxony-Anhalt
592	310	413	Andrena minutula	f	1	51.60528° N, 11.745483° E	2010-05-02 to 2010-05-17	flight trap	15 days		Saxony-Anhalt
593	310	413	Andrena minutuloides	f	2	51.60528° N, 11.745483° E	2010-05-02 to 2010-05-17	flight trap	15 days		Saxony-Anhalt
594	310	413	Andrena mitis	f	1	51.60528° N, 11.745483° E	2010-05-02 to 2010-05-17	flight trap	15 days		Saxony-Anhalt
595	310	413	Andrena nigroaenea	f	7	51.60528° N, 11.745483° E	2010-05-02 to 2010-05-17	flight trap	15 days		Saxony-Anhalt
596	310	413	Andrena nigroaenea	m	9	51.60528° N, 11.745483° E	2010-05-02 to 2010-05-17	flight trap	15 days		Saxony-Anhalt
597	310	413	Andrena nitida	f	1	51.60528° N, 11.745483° E	2010-05-02 to 2010-05-17	flight trap	15 days		Saxony-Anhalt
598	310	413	Andrena ventralis	f	1	51.60528° N, 11.745483° E	2010-05-02 to 2010-05-17	flight trap	15 days		Saxony-Anhalt
599	310	413	Bombus terrestris	f	1	51.60528° N, 11.745483° E	2010-05-02 to 2010-05-17	flight trap	15 days		Saxony-Anhalt
600	310	413	Lasioglossum lativentre	f	1	51.60528° N, 11.745483° E	2010-05-02 to 2010-05-17	flight trap	15 days		Saxony-Anhalt
601	310	413	Lasioglossum malachurum	f	1	51.60528° N, 11.745483° E	2010-05-02 to 2010-05-17	flight trap	15 days		Saxony-Anhalt
602	310	413	Lasioglossum parvulum	f	2	51.60528° N, 11.745483° E	2010-05-02 to 2010-05-17	flight trap	15 days		Saxony-Anhalt
603	310	413	Lasioglossum pauxillum	f	4	51.60528° N, 11.745483° E	2010-05-02 to 2010-05-17	flight trap	15 days		Saxony-Anhalt
604	310	413	Lasioglossum politum	f	1	51.60528° N, 11.745483° E	2010-05-02 to 2010-05-17	flight trap	15 days		Saxony-Anhalt
605	310	413	Lasioglossum pygmaeum	f	9	51.60528° N, 11.745483° E	2010-05-02 to 2010-05-17	flight trap	15 days		Saxony-Anhalt
606	310	413	Lasioglossum xanthopus	f	3	51.60528° N, 11.745483° E	2010-05-02 to 2010-05-17	flight trap	15 days		Saxony-Anhalt
607	310	413	Nomada goodeniana	m	2	51.60528° N, 11.745483° E	2010-05-02 to 2010-05-17	flight trap	15 days		Saxony-Anhalt
608	310	413	Nomada lathburiana	m	1	51.60528° N, 11.745483° E	2010-05-02 to 2010-05-17	flight trap	15 days		Saxony-Anhalt
609	310	413	Nomada panzeri	f	1	51.60528° N, 11.745483° E	2010-05-02 to 2010-05-17	flight trap	15 days		Saxony-Anhalt
610	310	413	Nomada panzeri	m	1	51.60528° N, 11.745483° E	2010-05-02 to 2010-05-17	flight trap	15 days		Saxony-Anhalt
611	310	413	Nomada succincta	m	3	51.60528° N, 11.745483° E	2010-05-02 to 2010-05-17	flight trap	15 days		Saxony-Anhalt
612	310	413	Osmia bicornis	m	1	51.60528° N, 11.745483° E	2010-05-02 to 2010-05-17	flight trap	15 days		Saxony-Anhalt
613	310	413	Andrena bimaculata	m	1	51.392306° N, 11.70323° E	2010-05-02 to 2010-05-17	flight trap	15 days		Saxony-Anhalt
614	310	413	Andrena dorsata	f	2	51.392306° N, 11.70323° E	2010-05-02 to 2010-05-17	flight trap	15 days		Saxony-Anhalt
615	310	413	Andrena flavipes	f	2	51.392306° N, 11.70323° E	2010-05-02 to 2010-05-17	flight trap	15 days		Saxony-Anhalt
616	310	413	Andrena helvola	m	1	51.392306° N, 11.70323° E	2010-05-02 to 2010-05-17	flight trap	15 days		Saxony-Anhalt
617	310	413	Andrena minutula	f	2	51.392306° N, 11.70323° E	2010-05-02 to 2010-05-17	flight trap	15 days		Saxony-Anhalt
618	310	413	Andrena nigroaenea	f	5	51.392306° N, 11.70323° E	2010-05-02 to 2010-05-17	flight trap	15 days		Saxony-Anhalt
619	310	413	Andrena nigroaenea	m	7	51.392306° N, 11.70323° E	2010-05-02 to 2010-05-17	flight trap	15 days		Saxony-Anhalt
620	310	413	Andrena scotica	f	2	51.392306° N, 11.70323° E	2010-05-02 to 2010-05-17	flight trap	15 days		Saxony-Anhalt
621	310	413	Andrena scotica	m	1	51.392306° N, 11.70323° E	2010-05-02 to 2010-05-17	flight trap	15 days		Saxony-Anhalt
622	310	413	Lasioglossum calceatum	f	5	51.392306° N, 11.70323° E	2010-05-02 to 2010-05-17	flight trap	15 days		Saxony-Anhalt
623	310	413	Lasioglossum malachurum	f	6	51.392306° N, 11.70323° E	2010-05-02 to 2010-05-17	flight trap	15 days		Saxony-Anhalt
624	310	413	Lasioglossum minutissimum	f	1	51.392306° N, 11.70323° E	2010-05-02 to 2010-05-17	flight trap	15 days		Saxony-Anhalt
625	310	413	Lasioglossum parvulum	f	2	51.392306° N, 11.70323° E	2010-05-02 to 2010-05-17	flight trap	15 days		Saxony-Anhalt
626	310	413	Lasioglossum pauxillum	f	2	51.392306° N, 11.70323° E	2010-05-02 to 2010-05-17	flight trap	15 days		Saxony-Anhalt
627	310	413	Lasioglossum xanthopus	f	2	51.392306° N, 11.70323° E	2010-05-02 to 2010-05-17	flight trap	15 days		Saxony-Anhalt
628	310	413	Andrena helvola	f	5	51.388603° N, 11.714612° E	2010-05-02 to 2010-05-17	flight trap	15 days		Saxony-Anhalt
629	310	413	Andrena nigroaenea	f	7	51.388603° N, 11.714612° E	2010-05-02 to 2010-05-17	flight trap	15 days		Saxony-Anhalt
630	310	413	Andrena nigroaenea	m	2	51.388603° N, 11.714612° E	2010-05-02 to 2010-05-17	flight trap	15 days		Saxony-Anhalt
631	310	413	Andrena scotica	f	2	51.388603° N, 11.714612° E	2010-05-02 to 2010-05-17	flight trap	15 days		Saxony-Anhalt
632	310	413	Andrena subopaca	f	1	51.388603° N, 11.714612° E	2010-05-02 to 2010-05-17	flight trap	15 days		Saxony-Anhalt
633	310	413	Lasioglossum pauxillum	f	1	51.388603° N, 11.714612° E	2010-05-02 to 2010-05-17	flight trap	15 days		Saxony-Anhalt
634	310	413	Nomada flava	m	1	51.388603° N, 11.714612° E	2010-05-02 to 2010-05-17	flight trap	15 days		Saxony-Anhalt
635	310	413	Nomada succincta	m	1	51.388603° N, 11.714612° E	2010-05-02 to 2010-05-17	flight trap	15 days		Saxony-Anhalt
636	310	413	Andrena helvola	f	2	51.388047° N, 11.731761° E	2010-05-02 to 2010-05-17	flight trap	15 days		Saxony-Anhalt
637	310	413	Andrena helvola	m	1	51.388047° N, 11.731761° E	2010-05-02 to 2010-05-17	flight trap	15 days		Saxony-Anhalt
638	310	413	Nomada panzeri	m	1	51.388047° N, 11.731761° E	2010-05-02 to 2010-05-17	flight trap	15 days		Saxony-Anhalt
639	310	413	Andrena helvola	f	2	51.393693° N, 11.74954° E	2010-05-02 to 2010-05-17	flight trap	15 days		Saxony-Anhalt
640	310	413	Andrena nigroaenea	f	4	51.393693° N, 11.74954° E	2010-05-02 to 2010-05-17	flight trap	15 days		Saxony-Anhalt
641	310	413	Andrena nigroaenea	m	1	51.393693° N, 11.74954° E	2010-05-02 to 2010-05-17	flight trap	15 days		Saxony-Anhalt
642	310	413	Andrena niveata	m	1	51.393693° N, 11.74954° E	2010-05-02 to 2010-05-17	flight trap	15 days		Saxony-Anhalt
643	310	413	Andrena varians	f	1	51.393693° N, 11.74954° E	2010-05-02 to 2010-05-17	flight trap	15 days		Saxony-Anhalt
644	310	413	Bombus terrestris	f	1	51.393693° N, 11.74954° E	2010-05-02 to 2010-05-17	flight trap	15 days		Saxony-Anhalt
645	310	413	Nomada succincta	m	1	51.393693° N, 11.74954° E	2010-05-02 to 2010-05-17	flight trap	15 days		Saxony-Anhalt
646	310	413	Andrena florivaga	m	1	51.37942° N, 11.705984° E	2010-05-02 to 2010-05-17	flight trap	15 days		Saxony-Anhalt
647	310	413	Andrena gravida	m	1	51.37942° N, 11.705984° E	2010-05-02 to 2010-05-17	flight trap	15 days		Saxony-Anhalt
648	310	413	Andrena helvola	f	2	51.37942° N, 11.705984° E	2010-05-02 to 2010-05-17	flight trap	15 days		Saxony-Anhalt
649	310	413	Andrena minutula	f	1	51.37942° N, 11.705984° E	2010-05-02 to 2010-05-17	flight trap	15 days		Saxony-Anhalt
650	310	413	Andrena nigroaenea	f	9	51.37942° N, 11.705984° E	2010-05-02 to 2010-05-17	flight trap	15 days		Saxony-Anhalt
651	310	413	Andrena nigroaenea	m	4	51.37942° N, 11.705984° E	2010-05-02 to 2010-05-17	flight trap	15 days		Saxony-Anhalt
652	310	413	Andrena niveata	f	1	51.37942° N, 11.705984° E	2010-05-02 to 2010-05-17	flight trap	15 days		Saxony-Anhalt
653	310	413	Andrena niveata	m	6	51.37942° N, 11.705984° E	2010-05-02 to 2010-05-17	flight trap	15 days		Saxony-Anhalt
654	310	413	Andrena semilaevis	m	1	51.37942° N, 11.705984° E	2010-05-02 to 2010-05-17	flight trap	15 days		Saxony-Anhalt
655	310	413	Bombus lapidarius	f	1	51.37942° N, 11.705984° E	2010-05-02 to 2010-05-17	flight trap	15 days		Saxony-Anhalt
656	310	413	Lasioglossum malachurum	f	3	51.37942° N, 11.705984° E	2010-05-02 to 2010-05-17	flight trap	15 days		Saxony-Anhalt
657	310	413	Lasioglossum xanthopus	f	2	51.37942° N, 11.705984° E	2010-05-02 to 2010-05-17	flight trap	15 days		Saxony-Anhalt
658	310	413	Nomada goodeniana	f	1	51.37942° N, 11.705984° E	2010-05-02 to 2010-05-17	flight trap	15 days		Saxony-Anhalt
659	310	413	Nomada goodeniana	m	2	51.37942° N, 11.705984° E	2010-05-02 to 2010-05-17	flight trap	15 days		Saxony-Anhalt
660	310	413	Nomada succincta	f	1	51.37942° N, 11.705984° E	2010-05-02 to 2010-05-17	flight trap	15 days		Saxony-Anhalt
661	310	413	Nomada succincta	m	1	51.37942° N, 11.705984° E	2010-05-02 to 2010-05-17	flight trap	15 days		Saxony-Anhalt
662	310	413	Andrena bimaculata	m	1	51.378288° N, 11.720461° E	2010-05-02 to 2010-05-17	flight trap	15 days		Saxony-Anhalt
663	310	413	Andrena enslinella	f	1	51.378288° N, 11.720461° E	2010-05-02 to 2010-05-17	flight trap	15 days		Saxony-Anhalt
664	310	413	Andrena flavipes	m	1	51.378288° N, 11.720461° E	2010-05-02 to 2010-05-17	flight trap	15 days		Saxony-Anhalt
665	310	413	Andrena helvola	f	1	51.378288° N, 11.720461° E	2010-05-02 to 2010-05-17	flight trap	15 days		Saxony-Anhalt
666	310	413	Andrena helvola	m	13	51.378288° N, 11.720461° E	2010-05-02 to 2010-05-17	flight trap	15 days		Saxony-Anhalt
667	310	413	Andrena labiata	m	1	51.378288° N, 11.720461° E	2010-05-02 to 2010-05-17	flight trap	15 days		Saxony-Anhalt
668	310	413	Andrena minutula	f	1	51.378288° N, 11.720461° E	2010-05-02 to 2010-05-17	flight trap	15 days		Saxony-Anhalt
669	310	413	Andrena minutuloides	m	1	51.378288° N, 11.720461° E	2010-05-02 to 2010-05-17	flight trap	15 days		Saxony-Anhalt
670	310	413	Andrena nigroaenea	f	19	51.378288° N, 11.720461° E	2010-05-02 to 2010-05-17	flight trap	15 days		Saxony-Anhalt
671	310	413	Andrena nigroaenea	m	38	51.378288° N, 11.720461° E	2010-05-02 to 2010-05-17	flight trap	15 days		Saxony-Anhalt
672	310	413	Andrena niveata	f	1	51.378288° N, 11.720461° E	2010-05-02 to 2010-05-17	flight trap	15 days		Saxony-Anhalt
673	310	413	Andrena niveata	m	2	51.378288° N, 11.720461° E	2010-05-02 to 2010-05-17	flight trap	15 days		Saxony-Anhalt
674	310	413	Lasioglossum calceatum	f	1	51.378288° N, 11.720461° E	2010-05-02 to 2010-05-17	flight trap	15 days		Saxony-Anhalt
675	310	413	Lasioglossum pallens	m	1	51.378288° N, 11.720461° E	2010-05-02 to 2010-05-17	flight trap	15 days		Saxony-Anhalt
676	310	413	Lasioglossum pauxillum	m	2	51.378288° N, 11.720461° E	2010-05-02 to 2010-05-17	flight trap	15 days		Saxony-Anhalt
677	310	413	Lasioglossum xanthopus	f	2	51.378288° N, 11.720461° E	2010-05-02 to 2010-05-17	flight trap	15 days		Saxony-Anhalt
678	310	413	Nomada bifasciata	m	1	51.378288° N, 11.720461° E	2010-05-02 to 2010-05-17	flight trap	15 days		Saxony-Anhalt
679	310	413	Nomada flava	f	2	51.378288° N, 11.720461° E	2010-05-02 to 2010-05-17	flight trap	15 days		Saxony-Anhalt
680	310	413	Nomada flava	m	6	51.378288° N, 11.720461° E	2010-05-02 to 2010-05-17	flight trap	15 days		Saxony-Anhalt
681	310	413	Nomada goodeniana	f	8	51.378288° N, 11.720461° E	2010-05-02 to 2010-05-17	flight trap	15 days		Saxony-Anhalt
682	310	413	Nomada goodeniana	m	9	51.378288° N, 11.720461° E	2010-05-02 to 2010-05-17	flight trap	15 days		Saxony-Anhalt
683	310	413	Nomada lathburiana	f	1	51.378288° N, 11.720461° E	2010-05-02 to 2010-05-17	flight trap	15 days		Saxony-Anhalt
684	310	413	Nomada marshamella	f	1	51.378288° N, 11.720461° E	2010-05-02 to 2010-05-17	flight trap	15 days		Saxony-Anhalt
685	310	413	Nomada marshamella	m	4	51.378288° N, 11.720461° E	2010-05-02 to 2010-05-17	flight trap	15 days		Saxony-Anhalt
686	310	413	Nomada succincta	f	14	51.378288° N, 11.720461° E	2010-05-02 to 2010-05-17	flight trap	15 days		Saxony-Anhalt
687	310	413	Nomada succincta	m	22	51.378288° N, 11.720461° E	2010-05-02 to 2010-05-17	flight trap	15 days		Saxony-Anhalt
688	310	413	Osmia bicornis	m	1	51.378288° N, 11.720461° E	2010-05-02 to 2010-05-17	flight trap	15 days		Saxony-Anhalt
689	310	413	Andrena fulva	m	2	51.379796° N, 11.730947° E	2010-05-02 to 2010-05-17	flight trap	15 days		Saxony-Anhalt
690	310	413	Andrena helvola	f	1	51.379796° N, 11.730947° E	2010-05-02 to 2010-05-17	flight trap	15 days		Saxony-Anhalt
691	310	413	Andrena helvola	m	2	51.379796° N, 11.730947° E	2010-05-02 to 2010-05-17	flight trap	15 days		Saxony-Anhalt
692	310	413	Andrena minutula	f	1	51.379796° N, 11.730947° E	2010-05-02 to 2010-05-17	flight trap	15 days		Saxony-Anhalt
693	310	413	Andrena nigroaenea	f	12	51.379796° N, 11.730947° E	2010-05-02 to 2010-05-17	flight trap	15 days		Saxony-Anhalt
694	310	413	Andrena nigroaenea	m	9	51.379796° N, 11.730947° E	2010-05-02 to 2010-05-17	flight trap	15 days		Saxony-Anhalt
695	310	413	Andrena niveata	f	1	51.379796° N, 11.730947° E	2010-05-02 to 2010-05-17	flight trap	15 days		Saxony-Anhalt
696	310	413	Bombus cryptarum	f	1	51.379796° N, 11.730947° E	2010-05-02 to 2010-05-17	flight trap	15 days		Saxony-Anhalt
697	310	413	Bombus pascuorum	f	1	51.379796° N, 11.730947° E	2010-05-02 to 2010-05-17	flight trap	15 days		Saxony-Anhalt
698	310	413	Lasioglossum xanthopus	f	3	51.379796° N, 11.730947° E	2010-05-02 to 2010-05-17	flight trap	15 days		Saxony-Anhalt
699	310	413	Andrena flavipes	m	1	51.378427° N, 11.749873° E	2010-05-02 to 2010-05-17	flight trap	15 days		Saxony-Anhalt
700	310	413	Andrena haemorrhoa	f	1	51.378427° N, 11.749873° E	2010-05-02 to 2010-05-17	flight trap	15 days		Saxony-Anhalt
701	310	413	Andrena helvola	m	1	51.378427° N, 11.749873° E	2010-05-02 to 2010-05-17	flight trap	15 days		Saxony-Anhalt
702	310	413	Andrena nigroaenea	f	11	51.378427° N, 11.749873° E	2010-05-02 to 2010-05-17	flight trap	15 days		Saxony-Anhalt
703	310	413	Andrena nigroaenea	m	4	51.378427° N, 11.749873° E	2010-05-02 to 2010-05-17	flight trap	15 days		Saxony-Anhalt
704	310	413	Andrena strohmella	f	1	51.378427° N, 11.749873° E	2010-05-02 to 2010-05-17	flight trap	15 days		Saxony-Anhalt
705	310	413	Bombus cryptarum	f	1	51.378427° N, 11.749873° E	2010-05-02 to 2010-05-17	flight trap	15 days		Saxony-Anhalt
706	310	413	Bombus terrestris	f	2	51.378427° N, 11.749873° E	2010-05-02 to 2010-05-17	flight trap	15 days		Saxony-Anhalt
707	310	413	Lasioglossum minutissimum	f	1	51.378427° N, 11.749873° E	2010-05-02 to 2010-05-17	flight trap	15 days		Saxony-Anhalt
708	310	413	Lasioglossum nitidiusculum	f	3	51.378427° N, 11.749873° E	2010-05-02 to 2010-05-17	flight trap	15 days		Saxony-Anhalt
709	310	413	Nomada flava	m	1	51.378427° N, 11.749873° E	2010-05-02 to 2010-05-17	flight trap	15 days		Saxony-Anhalt
710	310	413	Nomada goodeniana	m	1	51.378427° N, 11.749873° E	2010-05-02 to 2010-05-17	flight trap	15 days		Saxony-Anhalt
711	310	413	Osmia bicornis	f	1	51.378427° N, 11.749873° E	2010-05-02 to 2010-05-17	flight trap	15 days		Saxony-Anhalt
712	310	413	Andrena cineraria	f	3	51.36941° N, 11.702125° E	2010-05-02 to 2010-05-17	flight trap	15 days		Saxony-Anhalt
713	310	413	Andrena flavipes	f	1	51.36941° N, 11.702125° E	2010-05-02 to 2010-05-17	flight trap	15 days		Saxony-Anhalt
714	310	413	Andrena flavipes	m	1	51.36941° N, 11.702125° E	2010-05-02 to 2010-05-17	flight trap	15 days		Saxony-Anhalt
715	310	413	Andrena gravida	m	1	51.36941° N, 11.702125° E	2010-05-02 to 2010-05-17	flight trap	15 days		Saxony-Anhalt
716	310	413	Andrena haemorrhoa	f	6	51.36941° N, 11.702125° E	2010-05-02 to 2010-05-17	flight trap	15 days		Saxony-Anhalt
717	310	413	Andrena helvola	f	5	51.36941° N, 11.702125° E	2010-05-02 to 2010-05-17	flight trap	15 days		Saxony-Anhalt
718	310	413	Andrena helvola	m	7	51.36941° N, 11.702125° E	2010-05-02 to 2010-05-17	flight trap	15 days		Saxony-Anhalt
719	310	413	Andrena minutula	f	1	51.36941° N, 11.702125° E	2010-05-02 to 2010-05-17	flight trap	15 days		Saxony-Anhalt
720	310	413	Andrena minutula	m	1	51.36941° N, 11.702125° E	2010-05-02 to 2010-05-17	flight trap	15 days		Saxony-Anhalt
721	310	413	Andrena nigroaenea	f	42	51.36941° N, 11.702125° E	2010-05-02 to 2010-05-17	flight trap	15 days		Saxony-Anhalt
722	310	413	Andrena nigroaenea	m	129	51.36941° N, 11.702125° E	2010-05-02 to 2010-05-17	flight trap	15 days		Saxony-Anhalt
723	310	413	Andrena scotica	f	1	51.36941° N, 11.702125° E	2010-05-02 to 2010-05-17	flight trap	15 days		Saxony-Anhalt
724	310	413	Andrena strohmella	f	1	51.36941° N, 11.702125° E	2010-05-02 to 2010-05-17	flight trap	15 days		Saxony-Anhalt
725	310	413	Andrena varians	f	1	51.36941° N, 11.702125° E	2010-05-02 to 2010-05-17	flight trap	15 days		Saxony-Anhalt
726	310	413	Lasioglossum pallens	m	2	51.36941° N, 11.702125° E	2010-05-02 to 2010-05-17	flight trap	15 days		Saxony-Anhalt
727	310	413	Lasioglossum xanthopus	f	1	51.36941° N, 11.702125° E	2010-05-02 to 2010-05-17	flight trap	15 days		Saxony-Anhalt
728	310	413	Nomada flava	m	8	51.36941° N, 11.702125° E	2010-05-02 to 2010-05-17	flight trap	15 days		Saxony-Anhalt
729	310	413	Nomada goodeniana	f	8	51.36941° N, 11.702125° E	2010-05-02 to 2010-05-17	flight trap	15 days		Saxony-Anhalt
730	310	413	Nomada goodeniana	m	18	51.36941° N, 11.702125° E	2010-05-02 to 2010-05-17	flight trap	15 days		Saxony-Anhalt
731	310	413	Nomada moeschleri	f	1	51.36941° N, 11.702125° E	2010-05-02 to 2010-05-17	flight trap	15 days		Saxony-Anhalt
732	310	413	Nomada ruficornis	f	1	51.36941° N, 11.702125° E	2010-05-02 to 2010-05-17	flight trap	15 days		Saxony-Anhalt
733	310	413	Nomada succincta	f	6	51.36941° N, 11.702125° E	2010-05-02 to 2010-05-17	flight trap	15 days		Saxony-Anhalt
734	310	413	Nomada succincta	m	9	51.36941° N, 11.702125° E	2010-05-02 to 2010-05-17	flight trap	15 days		Saxony-Anhalt
735	310	413	Nomada panzeri	f	5	51.36941° N, 11.702125° E	2010-05-02 to 2010-05-17	flight trap	15 days		Saxony-Anhalt
736	310	413	Nomada marshamella	m	1	51.36941° N, 11.702125° E	2010-05-02 to 2010-05-17	flight trap	15 days		Saxony-Anhalt
737	310	413	Andrena haemorrhoa	f	2	51.372466° N, 11.723319° E	2010-05-02 to 2010-05-17	flight trap	15 days		Saxony-Anhalt
738	310	413	Andrena helvola	f	1	51.372466° N, 11.723319° E	2010-05-02 to 2010-05-17	flight trap	15 days		Saxony-Anhalt
739	310	413	Andrena helvola	m	2	51.372466° N, 11.723319° E	2010-05-02 to 2010-05-17	flight trap	15 days		Saxony-Anhalt
740	310	413	Andrena nigroaenea	f	22	51.372466° N, 11.723319° E	2010-05-02 to 2010-05-17	flight trap	15 days		Saxony-Anhalt
741	310	413	Andrena nigroaenea	m	3	51.372466° N, 11.723319° E	2010-05-02 to 2010-05-17	flight trap	15 days		Saxony-Anhalt
742	310	413	Bombus sylvarum	f	1	51.372466° N, 11.723319° E	2010-05-02 to 2010-05-17	flight trap	15 days		Saxony-Anhalt
743	310	413	Halictus scabiosae	f	1	51.372466° N, 11.723319° E	2010-05-02 to 2010-05-17	flight trap	15 days		Saxony-Anhalt
744	310	413	Lasioglossum parvulum	f	1	51.372466° N, 11.723319° E	2010-05-02 to 2010-05-17	flight trap	15 days		Saxony-Anhalt
745	310	413	Nomada goodeniana	f	1	51.372466° N, 11.723319° E	2010-05-02 to 2010-05-17	flight trap	15 days		Saxony-Anhalt
746	310	413	Nomada goodeniana	m	1	51.372466° N, 11.723319° E	2010-05-02 to 2010-05-17	flight trap	15 days		Saxony-Anhalt
747	310	413	Nomada succincta	f	1	51.372466° N, 11.723319° E	2010-05-02 to 2010-05-17	flight trap	15 days		Saxony-Anhalt
748	310	413	Nomada succincta	m	2	51.372466° N, 11.723319° E	2010-05-02 to 2010-05-17	flight trap	15 days		Saxony-Anhalt
749	310	413	Andrena fulva	f	2	51.374869° N, 11.735648° E	2010-05-02 to 2010-05-17	flight trap	15 days		Saxony-Anhalt
750	310	413	Andrena haemorrhoa	f	1	51.374869° N, 11.735648° E	2010-05-02 to 2010-05-17	flight trap	15 days		Saxony-Anhalt
751	310	413	Andrena helvola	f	2	51.374869° N, 11.735648° E	2010-05-02 to 2010-05-17	flight trap	15 days		Saxony-Anhalt
752	310	413	Andrena helvola	m	1	51.374869° N, 11.735648° E	2010-05-02 to 2010-05-17	flight trap	15 days		Saxony-Anhalt
753	310	413	Andrena nigroaenea	f	24	51.374869° N, 11.735648° E	2010-05-02 to 2010-05-17	flight trap	15 days		Saxony-Anhalt
754	310	413	Andrena nigroaenea	m	6	51.374869° N, 11.735648° E	2010-05-02 to 2010-05-17	flight trap	15 days		Saxony-Anhalt
755	310	413	Nomada goodeniana	f	2	51.374869° N, 11.735648° E	2010-05-02 to 2010-05-17	flight trap	15 days		Saxony-Anhalt
756	310	413	Nomada succincta	m	1	51.374869° N, 11.735648° E	2010-05-02 to 2010-05-17	flight trap	15 days		Saxony-Anhalt
757	310	413	Andrena cineraria	f	2	51.362775° N, 11.705258° E	2010-05-02 to 2010-05-17	flight trap	15 days		Saxony-Anhalt
758	310	413	Andrena enslinella	m	1	51.362775° N, 11.705258° E	2010-05-02 to 2010-05-17	flight trap	15 days		Saxony-Anhalt
759	310	413	Andrena ferox	m	1	51.362775° N, 11.705258° E	2010-05-02 to 2010-05-17	flight trap	15 days		Saxony-Anhalt
760	310	413	Andrena flavipes	m	3	51.362775° N, 11.705258° E	2010-05-02 to 2010-05-17	flight trap	15 days		Saxony-Anhalt
761	310	413	Andrena haemorrhoa	f	13	51.362775° N, 11.705258° E	2010-05-02 to 2010-05-17	flight trap	15 days		Saxony-Anhalt
762	310	413	Andrena haemorrhoa	m	6	51.362775° N, 11.705258° E	2010-05-02 to 2010-05-17	flight trap	15 days		Saxony-Anhalt
763	310	413	Andrena nigroaenea	f	51	51.362775° N, 11.705258° E	2010-05-02 to 2010-05-17	flight trap	15 days		Saxony-Anhalt
764	310	413	Andrena nigroaenea	m	114	51.362775° N, 11.705258° E	2010-05-02 to 2010-05-17	flight trap	15 days		Saxony-Anhalt
765	310	413	Andrena nitida	f	2	51.362775° N, 11.705258° E	2010-05-02 to 2010-05-17	flight trap	15 days		Saxony-Anhalt
766	310	413	Andrena pilipes	m	1	51.362775° N, 11.705258° E	2010-05-02 to 2010-05-17	flight trap	15 days		Saxony-Anhalt
767	310	413	Andrena scotica	f	2	51.362775° N, 11.705258° E	2010-05-02 to 2010-05-17	flight trap	15 days		Saxony-Anhalt
768	310	413	Andrena scotica	m	1	51.362775° N, 11.705258° E	2010-05-02 to 2010-05-17	flight trap	15 days		Saxony-Anhalt
769	310	413	Andrena vaga	f	1	51.362775° N, 11.705258° E	2010-05-02 to 2010-05-17	flight trap	15 days		Saxony-Anhalt
770	310	413	Bombus terrestris	f	1	51.362775° N, 11.705258° E	2010-05-02 to 2010-05-17	flight trap	15 days		Saxony-Anhalt
771	310	413	Lasioglossum xanthopus	f	2	51.362775° N, 11.705258° E	2010-05-02 to 2010-05-17	flight trap	15 days		Saxony-Anhalt
772	310	413	Melecta albifrons	f	1	51.362775° N, 11.705258° E	2010-05-02 to 2010-05-17	flight trap	15 days		Saxony-Anhalt
773	310	413	Nomada flava	f	6	51.362775° N, 11.705258° E	2010-05-02 to 2010-05-17	flight trap	15 days		Saxony-Anhalt
774	310	413	Nomada flava	m	10	51.362775° N, 11.705258° E	2010-05-02 to 2010-05-17	flight trap	15 days		Saxony-Anhalt
775	310	413	Nomada lathburiana	f	1	51.362775° N, 11.705258° E	2010-05-02 to 2010-05-17	flight trap	15 days		Saxony-Anhalt
776	310	413	Nomada lathburiana	m	1	51.362775° N, 11.705258° E	2010-05-02 to 2010-05-17	flight trap	15 days		Saxony-Anhalt
777	310	413	Nomada ruficornis	f	2	51.362775° N, 11.705258° E	2010-05-02 to 2010-05-17	flight trap	15 days		Saxony-Anhalt
778	310	413	Osmia bicornis	m	1	51.362775° N, 11.705258° E	2010-05-02 to 2010-05-17	flight trap	15 days		Saxony-Anhalt
779	310	413	Andrena bimaculata	m	1	51.362775° N, 11.705258° E	2010-05-02 to 2010-05-17	flight trap	15 days		Saxony-Anhalt
780	310	413	Andrena dorsata	m	1	51.362775° N, 11.705258° E	2010-05-02 to 2010-05-17	flight trap	15 days		Saxony-Anhalt
781	310	413	Andrena floricola	f	1	51.362775° N, 11.705258° E	2010-05-02 to 2010-05-17	flight trap	15 days		Saxony-Anhalt
782	310	413	Andrena helvola	f	1	51.362775° N, 11.705258° E	2010-05-02 to 2010-05-17	flight trap	15 days		Saxony-Anhalt
783	310	413	Andrena helvola	m	5	51.362775° N, 11.705258° E	2010-05-02 to 2010-05-17	flight trap	15 days		Saxony-Anhalt
784	310	413	Andrena strohmella	f	1	51.362775° N, 11.705258° E	2010-05-02 to 2010-05-17	flight trap	15 days		Saxony-Anhalt
785	310	413	Andrena varians	f	1	51.362775° N, 11.705258° E	2010-05-02 to 2010-05-17	flight trap	15 days		Saxony-Anhalt
786	310	413	Lasioglossum malachurum	f	1	51.362775° N, 11.705258° E	2010-05-02 to 2010-05-17	flight trap	15 days		Saxony-Anhalt
787	310	413	Lasioglossum parvulum	f	3	51.362775° N, 11.705258° E	2010-05-02 to 2010-05-17	flight trap	15 days		Saxony-Anhalt
788	310	413	Nomada goodeniana	f	11	51.362775° N, 11.705258° E	2010-05-02 to 2010-05-17	flight trap	15 days		Saxony-Anhalt
789	310	413	Nomada goodeniana	m	19	51.362775° N, 11.705258° E	2010-05-02 to 2010-05-17	flight trap	15 days		Saxony-Anhalt
790	310	413	Nomada marshamella	f	5	51.362775° N, 11.705258° E	2010-05-02 to 2010-05-17	flight trap	15 days		Saxony-Anhalt
791	310	413	Nomada marshamella	m	2	51.362775° N, 11.705258° E	2010-05-02 to 2010-05-17	flight trap	15 days		Saxony-Anhalt
792	310	413	Nomada succincta	f	4	51.362775° N, 11.705258° E	2010-05-02 to 2010-05-17	flight trap	15 days		Saxony-Anhalt
793	310	413	Nomada succincta	m	27	51.362775° N, 11.705258° E	2010-05-02 to 2010-05-17	flight trap	15 days		Saxony-Anhalt
794	310	413	Nomada panzeri	f	7	51.362775° N, 11.705258° E	2010-05-02 to 2010-05-17	flight trap	15 days		Saxony-Anhalt
795	310	413	Nomada panzeri	m	3	51.362775° N, 11.705258° E	2010-05-02 to 2010-05-17	flight trap	15 days		Saxony-Anhalt
796	310	413	Andrena cineraria	f	4	51.360773° N, 11.721058° E	2010-05-02 to 2010-05-17	flight trap	15 days		Saxony-Anhalt
797	310	413	Andrena nigroaenea	f	24	51.360773° N, 11.721058° E	2010-05-02 to 2010-05-17	flight trap	15 days		Saxony-Anhalt
798	310	413	Andrena nigroaenea	m	3	51.360773° N, 11.721058° E	2010-05-02 to 2010-05-17	flight trap	15 days		Saxony-Anhalt
799	310	413	Andrena pilipes	m	1	51.360773° N, 11.721058° E	2010-05-02 to 2010-05-17	flight trap	15 days		Saxony-Anhalt
800	310	413	Bombus terrestris	f	1	51.360773° N, 11.721058° E	2010-05-02 to 2010-05-17	flight trap	15 days		Saxony-Anhalt
801	310	413	Colletes cunicularius	f	1	51.360773° N, 11.721058° E	2010-05-02 to 2010-05-17	flight trap	15 days		Saxony-Anhalt
802	310	413	Lasioglossum xanthopus	f	4	51.360773° N, 11.721058° E	2010-05-02 to 2010-05-17	flight trap	15 days		Saxony-Anhalt
803	310	413	Nomada succincta	f	1	51.360773° N, 11.721058° E	2010-05-02 to 2010-05-17	flight trap	15 days		Saxony-Anhalt
804	310	413	Andrena cineraria	f	2	51.359584° N, 11.730813° E	2010-05-02 to 2010-05-17	flight trap	15 days		Saxony-Anhalt
805	310	413	Andrena fulva	f	1	51.359584° N, 11.730813° E	2010-05-02 to 2010-05-17	flight trap	15 days		Saxony-Anhalt
806	310	413	Andrena helvola	f	5	51.359584° N, 11.730813° E	2010-05-02 to 2010-05-17	flight trap	15 days		Saxony-Anhalt
807	310	413	Andrena helvola	m	9	51.359584° N, 11.730813° E	2010-05-02 to 2010-05-17	flight trap	15 days		Saxony-Anhalt
808	310	413	Andrena nigroaenea	f	36	51.359584° N, 11.730813° E	2010-05-02 to 2010-05-17	flight trap	15 days		Saxony-Anhalt
809	310	413	Andrena nigroaenea	m	5	51.359584° N, 11.730813° E	2010-05-02 to 2010-05-17	flight trap	15 days		Saxony-Anhalt
810	310	413	Andrena niveata	m	1	51.359584° N, 11.730813° E	2010-05-02 to 2010-05-17	flight trap	15 days		Saxony-Anhalt
811	310	413	Andrena scotica	f	1	51.359584° N, 11.730813° E	2010-05-02 to 2010-05-17	flight trap	15 days		Saxony-Anhalt
812	310	413	Andrena tibialis	f	1	51.359584° N, 11.730813° E	2010-05-02 to 2010-05-17	flight trap	15 days		Saxony-Anhalt
813	310	413	Bombus bohemicus	f	1	51.359584° N, 11.730813° E	2010-05-02 to 2010-05-17	flight trap	15 days		Saxony-Anhalt
814	310	413	Bombus lapidarius	f	1	51.359584° N, 11.730813° E	2010-05-02 to 2010-05-17	flight trap	15 days		Saxony-Anhalt
815	310	413	Colletes cunicularius	f	1	51.359584° N, 11.730813° E	2010-05-02 to 2010-05-17	flight trap	15 days		Saxony-Anhalt
816	310	413	Nomada goodeniana	m	1	51.359584° N, 11.730813° E	2010-05-02 to 2010-05-17	flight trap	15 days		Saxony-Anhalt
817	310	413	Nomada succincta	f	3	51.359584° N, 11.730813° E	2010-05-02 to 2010-05-17	flight trap	15 days		Saxony-Anhalt
818	310	413	Nomada succincta	m	1	51.359584° N, 11.730813° E	2010-05-02 to 2010-05-17	flight trap	15 days		Saxony-Anhalt
819	310	413	Andrena cineraria	f	1	51.363787° N, 11.747272° E	2010-05-02 to 2010-05-17	flight trap	15 days		Saxony-Anhalt
820	310	413	Andrena haemorrhoa	f	1	51.363787° N, 11.747272° E	2010-05-02 to 2010-05-17	flight trap	15 days		Saxony-Anhalt
821	310	413	Andrena helvola	m	5	51.363787° N, 11.747272° E	2010-05-02 to 2010-05-17	flight trap	15 days		Saxony-Anhalt
822	310	413	Andrena nigroaenea	f	22	51.363787° N, 11.747272° E	2010-05-02 to 2010-05-17	flight trap	15 days		Saxony-Anhalt
823	310	413	Andrena nigroaenea	m	24	51.363787° N, 11.747272° E	2010-05-02 to 2010-05-17	flight trap	15 days		Saxony-Anhalt
824	310	413	Andrena scotica	f	6	51.363787° N, 11.747272° E	2010-05-02 to 2010-05-17	flight trap	15 days		Saxony-Anhalt
825	310	413	Andrena tibialis	m	3	51.363787° N, 11.747272° E	2010-05-02 to 2010-05-17	flight trap	15 days		Saxony-Anhalt
826	310	413	Nomada goodeniana	m	1	51.363787° N, 11.747272° E	2010-05-02 to 2010-05-17	flight trap	15 days		Saxony-Anhalt
827	310	413	Nomada ruficornis	m	1	51.363787° N, 11.747272° E	2010-05-02 to 2010-05-17	flight trap	15 days		Saxony-Anhalt
828	310	413	Nomada succincta	f	1	51.363787° N, 11.747272° E	2010-05-02 to 2010-05-17	flight trap	15 days		Saxony-Anhalt
829	310	413	Andrena bicolor	m	1	51.628725° N, 11.684629° E	2010-05-17 to 2010-05-24	flight trap	15 days		Saxony-Anhalt
830	310	413	Andrena flavipes	m	6	51.628725° N, 11.684629° E	2010-05-17 to 2010-05-24	flight trap	15 days		Saxony-Anhalt
831	310	413	Andrena nigroaenea	f	5	51.628725° N, 11.684629° E	2010-05-17 to 2010-05-24	flight trap	15 days		Saxony-Anhalt
832	310	413	Andrena proxima	m	1	51.628725° N, 11.684629° E	2010-05-17 to 2010-05-24	flight trap	15 days		Saxony-Anhalt
833	310	413	Andrena synadelpha	f	2	51.628725° N, 11.684629° E	2010-05-17 to 2010-05-24	flight trap	15 days		Saxony-Anhalt
834	310	413	Anthophora plumipes	f	2	51.628725° N, 11.684629° E	2010-05-17 to 2010-05-24	flight trap	15 days		Saxony-Anhalt
835	310	413	Anthophora plumipes	m	1	51.628725° N, 11.684629° E	2010-05-17 to 2010-05-24	flight trap	15 days		Saxony-Anhalt
836	310	413	Bombus pascuorum	f	1	51.628725° N, 11.684629° E	2010-05-17 to 2010-05-24	flight trap	15 days		Saxony-Anhalt
837	310	413	Bombus vestalis	f	1	51.628725° N, 11.684629° E	2010-05-17 to 2010-05-24	flight trap	15 days		Saxony-Anhalt
838	310	413	Lasioglossum minutulum	f	1	51.628725° N, 11.684629° E	2010-05-17 to 2010-05-24	flight trap	15 days		Saxony-Anhalt
839	310	413	Lasioglossum pygmaeum	f	3	51.628725° N, 11.684629° E	2010-05-17 to 2010-05-24	flight trap	15 days		Saxony-Anhalt
840	310	413	Melecta albifrons	f	1	51.628725° N, 11.684629° E	2010-05-17 to 2010-05-24	flight trap	15 days		Saxony-Anhalt
841	310	413	Nomada fucata	f	1	51.628725° N, 11.684629° E	2010-05-17 to 2010-05-24	flight trap	15 days		Saxony-Anhalt
842	310	413	Osmia brevicornis	f	2	51.628725° N, 11.684629° E	2010-05-17 to 2010-05-24	flight trap	15 days		Saxony-Anhalt
843	310	413	Osmia brevicornis	m	1	51.628725° N, 11.684629° E	2010-05-17 to 2010-05-24	flight trap	15 days		Saxony-Anhalt
844	310	413	Andrena bicolor	m	1	51.631466° N, 11.696278° E	2010-05-17 to 2010-05-24	flight trap	15 days		Saxony-Anhalt
845	310	413	Andrena cineraria	f	1	51.631466° N, 11.696278° E	2010-05-17 to 2010-05-24	flight trap	15 days		Saxony-Anhalt
846	310	413	Andrena flavipes	m	1	51.631466° N, 11.696278° E	2010-05-17 to 2010-05-24	flight trap	15 days		Saxony-Anhalt
847	310	413	Andrena haemorrhoa	f	1	51.631466° N, 11.696278° E	2010-05-17 to 2010-05-24	flight trap	15 days		Saxony-Anhalt
848	310	413	Andrena mitis	f	1	51.631466° N, 11.696278° E	2010-05-17 to 2010-05-24	flight trap	15 days		Saxony-Anhalt
849	310	413	Andrena nigroaenea	f	3	51.631466° N, 11.696278° E	2010-05-17 to 2010-05-24	flight trap	15 days		Saxony-Anhalt
850	310	413	Andrena nigroaenea	m	1	51.631466° N, 11.696278° E	2010-05-17 to 2010-05-24	flight trap	15 days		Saxony-Anhalt
851	310	413	Andrena pilipes	m	1	51.631466° N, 11.696278° E	2010-05-17 to 2010-05-24	flight trap	15 days		Saxony-Anhalt
852	310	413	Andrena proxima	m	1	51.631466° N, 11.696278° E	2010-05-17 to 2010-05-24	flight trap	15 days		Saxony-Anhalt
853	310	413	Andrena ventralis	f	1	51.631466° N, 11.696278° E	2010-05-17 to 2010-05-24	flight trap	15 days		Saxony-Anhalt
854	310	413	Bombus hortorum	f	1	51.631466° N, 11.696278° E	2010-05-17 to 2010-05-24	flight trap	15 days		Saxony-Anhalt
855	310	413	Lasioglossum calceatum	f	1	51.631466° N, 11.696278° E	2010-05-17 to 2010-05-24	flight trap	15 days		Saxony-Anhalt
856	310	413	Lasioglossum parvulum	f	1	51.631466° N, 11.696278° E	2010-05-17 to 2010-05-24	flight trap	15 days		Saxony-Anhalt
857	310	413	Lasioglossum pauxillum	f	1	51.631466° N, 11.696278° E	2010-05-17 to 2010-05-24	flight trap	15 days		Saxony-Anhalt
858	310	413	Lasioglossum pygmaeum	f	2	51.631466° N, 11.696278° E	2010-05-17 to 2010-05-24	flight trap	15 days		Saxony-Anhalt
859	310	413	Lasioglossum sexnotatum	f	1	51.631466° N, 11.696278° E	2010-05-17 to 2010-05-24	flight trap	15 days		Saxony-Anhalt
860	310	413	Nomada succincta	f	1	51.631466° N, 11.696278° E	2010-05-17 to 2010-05-24	flight trap	15 days		Saxony-Anhalt
861	310	413	Osmia brevicornis	f	1	51.631466° N, 11.696278° E	2010-05-17 to 2010-05-24	flight trap	15 days		Saxony-Anhalt
862	310	413	Andrena nigroaenea	f	7	51.627166° N, 11.720747° E	2010-05-17 to 2010-05-24	flight trap	15 days		Saxony-Anhalt
863	310	413	Andrena pilipes	m	1	51.627166° N, 11.720747° E	2010-05-17 to 2010-05-24	flight trap	15 days		Saxony-Anhalt
864	310	413	Andrena ventralis	f	1	51.627166° N, 11.720747° E	2010-05-17 to 2010-05-24	flight trap	15 days		Saxony-Anhalt
865	310	413	Anthophora plumipes	f	1	51.627166° N, 11.720747° E	2010-05-17 to 2010-05-24	flight trap	15 days		Saxony-Anhalt
866	310	413	Bombus terrestris	f	1	51.627166° N, 11.720747° E	2010-05-17 to 2010-05-24	flight trap	15 days		Saxony-Anhalt
867	310	413	Lasioglossum nitidiusculum	f	1	51.627166° N, 11.720747° E	2010-05-17 to 2010-05-24	flight trap	15 days		Saxony-Anhalt
868	310	413	Andrena bicolor	m	2	51.631131° N, 11.732891° E	2010-05-17 to 2010-05-24	flight trap	15 days		Saxony-Anhalt
869	310	413	Andrena flavipes	m	9	51.631131° N, 11.732891° E	2010-05-17 to 2010-05-24	flight trap	15 days		Saxony-Anhalt
870	310	413	Andrena mitis	f	1	51.631131° N, 11.732891° E	2010-05-17 to 2010-05-24	flight trap	15 days		Saxony-Anhalt
871	310	413	Andrena nigroaenea	f	6	51.631131° N, 11.732891° E	2010-05-17 to 2010-05-24	flight trap	15 days		Saxony-Anhalt
872	310	413	Andrena nigroaenea	m	9	51.631131° N, 11.732891° E	2010-05-17 to 2010-05-24	flight trap	15 days		Saxony-Anhalt
873	310	413	Andrena proxima	m	2	51.631131° N, 11.732891° E	2010-05-17 to 2010-05-24	flight trap	15 days		Saxony-Anhalt
874	310	413	Anthophora plumipes	m	2	51.631131° N, 11.732891° E	2010-05-17 to 2010-05-24	flight trap	15 days		Saxony-Anhalt
875	310	413	Lasioglossum interruptum	f	1	51.631131° N, 11.732891° E	2010-05-17 to 2010-05-24	flight trap	15 days		Saxony-Anhalt
876	310	413	Andrena mitis	f	2	51.617756° N, 11.690425° E	2010-05-17 to 2010-05-24	flight trap	15 days		Saxony-Anhalt
877	310	413	Andrena nigroaenea	f	5	51.617756° N, 11.690425° E	2010-05-17 to 2010-05-24	flight trap	15 days		Saxony-Anhalt
878	310	413	Anthophora plumipes	f	1	51.617756° N, 11.690425° E	2010-05-17 to 2010-05-24	flight trap	15 days		Saxony-Anhalt
879	310	413	Halictus tumulorum	f	2	51.617756° N, 11.690425° E	2010-05-17 to 2010-05-24	flight trap	15 days		Saxony-Anhalt
880	310	413	Lasioglossum interruptum	f	2	51.617756° N, 11.690425° E	2010-05-17 to 2010-05-24	flight trap	15 days		Saxony-Anhalt
881	310	413	Lasioglossum pauxillum	f	2	51.617756° N, 11.690425° E	2010-05-17 to 2010-05-24	flight trap	15 days		Saxony-Anhalt
882	310	413	Andrena flavipes	f	1	51.621043° N, 11.701505° E	2010-05-17 to 2010-05-24	flight trap	15 days		Saxony-Anhalt
883	310	413	Andrena nigroaenea	f	15	51.621043° N, 11.701505° E	2010-05-17 to 2010-05-24	flight trap	15 days		Saxony-Anhalt
884	310	413	Andrena nigroaenea	m	1	51.621043° N, 11.701505° E	2010-05-17 to 2010-05-24	flight trap	15 days		Saxony-Anhalt
885	310	413	Lasioglossum interruptum	f	6	51.621043° N, 11.701505° E	2010-05-17 to 2010-05-24	flight trap	15 days		Saxony-Anhalt
886	310	413	Lasioglossum morio	f	1	51.621043° N, 11.701505° E	2010-05-17 to 2010-05-24	flight trap	15 days		Saxony-Anhalt
887	310	413	Lasioglossum pauxillum	f	4	51.621043° N, 11.701505° E	2010-05-17 to 2010-05-24	flight trap	15 days		Saxony-Anhalt
888	310	413	Andrena mitis	f	1	51.620996° N, 11.721939° E	2010-05-17 to 2010-05-24	flight trap	15 days		Saxony-Anhalt
889	310	413	Andrena nigroaenea	f	3	51.620996° N, 11.721939° E	2010-05-17 to 2010-05-24	flight trap	15 days		Saxony-Anhalt
890	310	413	Andrena wilkella	m	1	51.620996° N, 11.721939° E	2010-05-17 to 2010-05-24	flight trap	15 days		Saxony-Anhalt
891	310	413	Lasioglossum calceatum	f	2	51.620996° N, 11.721939° E	2010-05-17 to 2010-05-24	flight trap	15 days		Saxony-Anhalt
892	310	413	Lasioglossum interruptum	f	1	51.620996° N, 11.721939° E	2010-05-17 to 2010-05-24	flight trap	15 days		Saxony-Anhalt
893	310	413	Andrena flavipes	f	1	51.622739° N, 11.732224° E	2010-05-17 to 2010-05-24	flight trap	15 days		Saxony-Anhalt
894	310	413	Andrena haemorrhoa	f	3	51.622739° N, 11.732224° E	2010-05-17 to 2010-05-24	flight trap	15 days		Saxony-Anhalt
895	310	413	Andrena nigroaenea	f	4	51.622739° N, 11.732224° E	2010-05-17 to 2010-05-24	flight trap	15 days		Saxony-Anhalt
896	310	413	Andrena nigroaenea	m	1	51.622739° N, 11.732224° E	2010-05-17 to 2010-05-24	flight trap	15 days		Saxony-Anhalt
897	310	413	Halictus scabiosae	f	1	51.622739° N, 11.732224° E	2010-05-17 to 2010-05-24	flight trap	15 days		Saxony-Anhalt
898	310	413	Lasioglossum morio	f	1	51.622739° N, 11.732224° E	2010-05-17 to 2010-05-24	flight trap	15 days		Saxony-Anhalt
899	310	413	Lasioglossum politum	f	1	51.622739° N, 11.732224° E	2010-05-17 to 2010-05-24	flight trap	15 days		Saxony-Anhalt
900	310	413	Melecta albifrons	f	1	51.622739° N, 11.732224° E	2010-05-17 to 2010-05-24	flight trap	15 days		Saxony-Anhalt
901	310	413	Andrena anthrisci	m	1	51.615738° N, 11.680208° E	2010-05-17 to 2010-05-24	flight trap	15 days		Saxony-Anhalt
902	310	413	Andrena bicolor	m	1	51.615738° N, 11.680208° E	2010-05-17 to 2010-05-24	flight trap	15 days		Saxony-Anhalt
903	310	413	Andrena flavipes	m	1	51.615738° N, 11.680208° E	2010-05-17 to 2010-05-24	flight trap	15 days		Saxony-Anhalt
904	310	413	Andrena floricola	f	1	51.615738° N, 11.680208° E	2010-05-17 to 2010-05-24	flight trap	15 days		Saxony-Anhalt
905	310	413	Andrena helvola	m	1	51.615738° N, 11.680208° E	2010-05-17 to 2010-05-24	flight trap	15 days		Saxony-Anhalt
906	310	413	Andrena minutula	m	1	51.615738° N, 11.680208° E	2010-05-17 to 2010-05-24	flight trap	15 days		Saxony-Anhalt
907	310	413	Andrena minutuloides	f	1	51.615738° N, 11.680208° E	2010-05-17 to 2010-05-24	flight trap	15 days		Saxony-Anhalt
908	310	413	Andrena minutuloides	m	1	51.615738° N, 11.680208° E	2010-05-17 to 2010-05-24	flight trap	15 days		Saxony-Anhalt
909	310	413	Andrena mitis	f	1	51.615738° N, 11.680208° E	2010-05-17 to 2010-05-24	flight trap	15 days		Saxony-Anhalt
910	310	413	Andrena nigroaenea	f	4	51.615738° N, 11.680208° E	2010-05-17 to 2010-05-24	flight trap	15 days		Saxony-Anhalt
911	310	413	Andrena proxima	m	1	51.615738° N, 11.680208° E	2010-05-17 to 2010-05-24	flight trap	15 days		Saxony-Anhalt
912	310	413	Andrena synadelpha	f	1	51.615738° N, 11.680208° E	2010-05-17 to 2010-05-24	flight trap	15 days		Saxony-Anhalt
913	310	413	Andrena ventralis	f	2	51.615738° N, 11.680208° E	2010-05-17 to 2010-05-24	flight trap	15 days		Saxony-Anhalt
914	310	413	Halictus maculatus	f	1	51.615738° N, 11.680208° E	2010-05-17 to 2010-05-24	flight trap	15 days		Saxony-Anhalt
915	310	413	Halictus scabiosae	f	1	51.615738° N, 11.680208° E	2010-05-17 to 2010-05-24	flight trap	15 days		Saxony-Anhalt
916	310	413	Lasioglossum laticeps	f	1	51.615738° N, 11.680208° E	2010-05-17 to 2010-05-24	flight trap	15 days		Saxony-Anhalt
917	310	413	Lasioglossum malachurum	f	1	51.615738° N, 11.680208° E	2010-05-17 to 2010-05-24	flight trap	15 days		Saxony-Anhalt
918	310	413	Lasioglossum minutulum	f	1	51.615738° N, 11.680208° E	2010-05-17 to 2010-05-24	flight trap	15 days		Saxony-Anhalt
919	310	413	Lasioglossum nitidiusculum	f	1	51.615738° N, 11.680208° E	2010-05-17 to 2010-05-24	flight trap	15 days		Saxony-Anhalt
920	310	413	Lasioglossum parvulum	f	10	51.615738° N, 11.680208° E	2010-05-17 to 2010-05-24	flight trap	15 days		Saxony-Anhalt
921	310	413	Lasioglossum pauxillum	f	2	51.615738° N, 11.680208° E	2010-05-17 to 2010-05-24	flight trap	15 days		Saxony-Anhalt
922	310	413	Lasioglossum sexnotatum	f	1	51.615738° N, 11.680208° E	2010-05-17 to 2010-05-24	flight trap	15 days		Saxony-Anhalt
923	310	413	Lasioglossum subfasciatum	f	1	51.615738° N, 11.680208° E	2010-05-17 to 2010-05-24	flight trap	15 days		Saxony-Anhalt
924	310	413	Osmia bicornis	f	1	51.615738° N, 11.680208° E	2010-05-17 to 2010-05-24	flight trap	15 days		Saxony-Anhalt
925	310	413	Sphecodes ephippius	f	1	51.615738° N, 11.680208° E	2010-05-17 to 2010-05-24	flight trap	15 days		Saxony-Anhalt
926	310	413	Sphecodes monilicornis	f	1	51.615738° N, 11.680208° E	2010-05-17 to 2010-05-24	flight trap	15 days		Saxony-Anhalt
927	310	413	Sphecodes spinulosus	m	2	51.615738° N, 11.680208° E	2010-05-17 to 2010-05-24	flight trap	15 days		Saxony-Anhalt
928	310	413	Andrena dorsata	f	1	51.61415° N, 11.694703° E	2010-05-17 to 2010-05-24	flight trap	15 days		Saxony-Anhalt
929	310	413	Andrena flavipes	f	1	51.61415° N, 11.694703° E	2010-05-17 to 2010-05-24	flight trap	15 days		Saxony-Anhalt
930	310	413	Andrena flavipes	m	1	51.61415° N, 11.694703° E	2010-05-17 to 2010-05-24	flight trap	15 days		Saxony-Anhalt
931	310	413	Andrena gravida	f	1	51.61415° N, 11.694703° E	2010-05-17 to 2010-05-24	flight trap	15 days		Saxony-Anhalt
932	310	413	Andrena minutuloides	f	1	51.61415° N, 11.694703° E	2010-05-17 to 2010-05-24	flight trap	15 days		Saxony-Anhalt
933	310	413	Andrena nigroaenea	f	2	51.61415° N, 11.694703° E	2010-05-17 to 2010-05-24	flight trap	15 days		Saxony-Anhalt
934	310	413	Andrena nigroaenea	m	1	51.61415° N, 11.694703° E	2010-05-17 to 2010-05-24	flight trap	15 days		Saxony-Anhalt
935	310	413	Bombus pratorum	f	1	51.61415° N, 11.694703° E	2010-05-17 to 2010-05-24	flight trap	15 days		Saxony-Anhalt
936	310	413	Bombus terrestris	f	1	51.61415° N, 11.694703° E	2010-05-17 to 2010-05-24	flight trap	15 days		Saxony-Anhalt
937	310	413	Lasioglossum calceatum	f	1	51.61415° N, 11.694703° E	2010-05-17 to 2010-05-24	flight trap	15 days		Saxony-Anhalt
938	310	413	Lasioglossum interruptum	f	2	51.61415° N, 11.694703° E	2010-05-17 to 2010-05-24	flight trap	15 days		Saxony-Anhalt
939	310	413	Lasioglossum nitidiusculum	f	1	51.61415° N, 11.694703° E	2010-05-17 to 2010-05-24	flight trap	15 days		Saxony-Anhalt
940	310	413	Lasioglossum parvulum	f	1	51.61415° N, 11.694703° E	2010-05-17 to 2010-05-24	flight trap	15 days		Saxony-Anhalt
941	310	413	Lasioglossum pauxillum	f	2	51.61415° N, 11.694703° E	2010-05-17 to 2010-05-24	flight trap	15 days		Saxony-Anhalt
942	310	413	Nomada alboguttata	f	1	51.61415° N, 11.694703° E	2010-05-17 to 2010-05-24	flight trap	15 days		Saxony-Anhalt
943	310	413	Nomada fulvicornis	m	1	51.61415° N, 11.694703° E	2010-05-17 to 2010-05-24	flight trap	15 days		Saxony-Anhalt
944	310	413	Nomada panzeri	f	1	51.61415° N, 11.694703° E	2010-05-17 to 2010-05-24	flight trap	15 days		Saxony-Anhalt
945	310	413	Andrena bicolor	m	1	51.612596° N, 11.714923° E	2010-05-17 to 2010-05-24	flight trap	15 days		Saxony-Anhalt
946	310	413	Andrena mitis	f	13	51.612596° N, 11.714923° E	2010-05-17 to 2010-05-24	flight trap	15 days		Saxony-Anhalt
947	310	413	Andrena nigroaenea	f	7	51.612596° N, 11.714923° E	2010-05-17 to 2010-05-24	flight trap	15 days		Saxony-Anhalt
948	310	413	Andrena proxima	f	1	51.612596° N, 11.714923° E	2010-05-17 to 2010-05-24	flight trap	15 days		Saxony-Anhalt
949	310	413	Andrena proxima	m	1	51.612596° N, 11.714923° E	2010-05-17 to 2010-05-24	flight trap	15 days		Saxony-Anhalt
950	310	413	Andrena subopaca	f	1	51.612596° N, 11.714923° E	2010-05-17 to 2010-05-24	flight trap	15 days		Saxony-Anhalt
951	310	413	Lasioglossum calceatum	f	5	51.612596° N, 11.714923° E	2010-05-17 to 2010-05-24	flight trap	15 days		Saxony-Anhalt
952	310	413	Lasioglossum interruptum	f	36	51.612596° N, 11.714923° E	2010-05-17 to 2010-05-24	flight trap	15 days		Saxony-Anhalt
953	310	413	Lasioglossum malachurum	f	2	51.612596° N, 11.714923° E	2010-05-17 to 2010-05-24	flight trap	15 days		Saxony-Anhalt
954	310	413	Lasioglossum nitidiusculum	f	1	51.612596° N, 11.714923° E	2010-05-17 to 2010-05-24	flight trap	15 days		Saxony-Anhalt
955	310	413	Andrena fulva	f	1	51.611814° N, 11.727427° E	2010-05-17 to 2010-05-24	flight trap	15 days		Saxony-Anhalt
956	310	413	Andrena nigroaenea	f	1	51.611814° N, 11.727427° E	2010-05-17 to 2010-05-24	flight trap	15 days		Saxony-Anhalt
957	310	413	Andrena semilaevis	m	1	51.611814° N, 11.727427° E	2010-05-17 to 2010-05-24	flight trap	15 days		Saxony-Anhalt
958	310	413	Sphecodes monilicornis	f	1	51.611814° N, 11.727427° E	2010-05-17 to 2010-05-24	flight trap	15 days		Saxony-Anhalt
959	310	413	Andrena agilissima	m	1	51.604681° N, 11.68299° E	2010-05-17 to 2010-05-24	flight trap	15 days		Saxony-Anhalt
960	310	413	Andrena distinguenda	f	1	51.604681° N, 11.68299° E	2010-05-17 to 2010-05-24	flight trap	15 days		Saxony-Anhalt
961	310	413	Andrena dorsata	f	1	51.604681° N, 11.68299° E	2010-05-17 to 2010-05-24	flight trap	15 days		Saxony-Anhalt
962	310	413	Andrena floricola	f	1	51.604681° N, 11.68299° E	2010-05-17 to 2010-05-24	flight trap	15 days		Saxony-Anhalt
963	310	413	Andrena minutula	f	2	51.604681° N, 11.68299° E	2010-05-17 to 2010-05-24	flight trap	15 days		Saxony-Anhalt
964	310	413	Andrena mitis	f	1	51.604681° N, 11.68299° E	2010-05-17 to 2010-05-24	flight trap	15 days		Saxony-Anhalt
965	310	413	Andrena nigroaenea	f	5	51.604681° N, 11.68299° E	2010-05-17 to 2010-05-24	flight trap	15 days		Saxony-Anhalt
966	310	413	Andrena nigroaenea	m	4	51.604681° N, 11.68299° E	2010-05-17 to 2010-05-24	flight trap	15 days		Saxony-Anhalt
967	310	413	Andrena varians	f	2	51.604681° N, 11.68299° E	2010-05-17 to 2010-05-24	flight trap	15 days		Saxony-Anhalt
968	310	413	Andrena ventralis	f	1	51.604681° N, 11.68299° E	2010-05-17 to 2010-05-24	flight trap	15 days		Saxony-Anhalt
969	310	413	Halictus tumulorum	f	1	51.604681° N, 11.68299° E	2010-05-17 to 2010-05-24	flight trap	15 days		Saxony-Anhalt
970	310	413	Lasioglossum calceatum	f	5	51.604681° N, 11.68299° E	2010-05-17 to 2010-05-24	flight trap	15 days		Saxony-Anhalt
971	310	413	Lasioglossum malachurum	f	4	51.604681° N, 11.68299° E	2010-05-17 to 2010-05-24	flight trap	15 days		Saxony-Anhalt
972	310	413	Lasioglossum nitidiusculum	f	2	51.604681° N, 11.68299° E	2010-05-17 to 2010-05-24	flight trap	15 days		Saxony-Anhalt
973	310	413	Lasioglossum parvulum	f	12	51.604681° N, 11.68299° E	2010-05-17 to 2010-05-24	flight trap	15 days		Saxony-Anhalt
974	310	413	Lasioglossum pauxillum	f	8	51.604681° N, 11.68299° E	2010-05-17 to 2010-05-24	flight trap	15 days		Saxony-Anhalt
975	310	413	Lasioglossum subfasciatum	f	2	51.604681° N, 11.68299° E	2010-05-17 to 2010-05-24	flight trap	15 days		Saxony-Anhalt
976	310	413	Melecta albifrons	f	1	51.604681° N, 11.68299° E	2010-05-17 to 2010-05-24	flight trap	15 days		Saxony-Anhalt
977	310	413	Nomada succincta	f	1	51.604681° N, 11.68299° E	2010-05-17 to 2010-05-24	flight trap	15 days		Saxony-Anhalt
978	310	413	Andrena mitis	f	1	51.605336° N, 11.695395° E	2010-05-17 to 2010-05-24	flight trap	15 days		Saxony-Anhalt
979	310	413	Andrena nigroaenea	f	8	51.605336° N, 11.695395° E	2010-05-17 to 2010-05-24	flight trap	15 days		Saxony-Anhalt
980	310	413	Andrena nigroaenea	m	1	51.605336° N, 11.695395° E	2010-05-17 to 2010-05-24	flight trap	15 days		Saxony-Anhalt
981	310	413	Andrena ventralis	f	3	51.605336° N, 11.695395° E	2010-05-17 to 2010-05-24	flight trap	15 days		Saxony-Anhalt
982	310	413	Bombus terrestris	f	2	51.605336° N, 11.695395° E	2010-05-17 to 2010-05-24	flight trap	15 days		Saxony-Anhalt
983	310	413	Lasioglossum parvulum	f	1	51.605336° N, 11.695395° E	2010-05-17 to 2010-05-24	flight trap	15 days		Saxony-Anhalt
984	310	413	Lasioglossum sexnotatum	f	1	51.605336° N, 11.695395° E	2010-05-17 to 2010-05-24	flight trap	15 days		Saxony-Anhalt
985	310	413	Lasioglossum xanthopus	f	1	51.605336° N, 11.695395° E	2010-05-17 to 2010-05-24	flight trap	15 days		Saxony-Anhalt
986	310	413	Andrena nigroaenea	f	2	51.604604° N, 11.720682° E	2010-05-17 to 2010-05-24	flight trap	15 days		Saxony-Anhalt
987	310	413	Colletes cunicularius	f	1	51.604604° N, 11.720682° E	2010-05-17 to 2010-05-24	flight trap	15 days		Saxony-Anhalt
988	310	413	Lasioglossum morio	f	1	51.604604° N, 11.720682° E	2010-05-17 to 2010-05-24	flight trap	15 days		Saxony-Anhalt
989	310	413	Andrena chrysosceles	f	1	51.60528° N, 11.745483° E	2010-05-17 to 2010-05-24	flight trap	15 days		Saxony-Anhalt
990	310	413	Andrena flavipes	m	2	51.60528° N, 11.745483° E	2010-05-17 to 2010-05-24	flight trap	15 days		Saxony-Anhalt
991	310	413	Andrena haemorrhoa	f	2	51.60528° N, 11.745483° E	2010-05-17 to 2010-05-24	flight trap	15 days		Saxony-Anhalt
992	310	413	Andrena minutula	f	1	51.60528° N, 11.745483° E	2010-05-17 to 2010-05-24	flight trap	15 days		Saxony-Anhalt
993	310	413	Andrena nigroaenea	f	6	51.60528° N, 11.745483° E	2010-05-17 to 2010-05-24	flight trap	15 days		Saxony-Anhalt
994	310	413	Andrena nigroaenea	m	2	51.60528° N, 11.745483° E	2010-05-17 to 2010-05-24	flight trap	15 days		Saxony-Anhalt
995	310	413	Andrena proxima	f	1	51.60528° N, 11.745483° E	2010-05-17 to 2010-05-24	flight trap	15 days		Saxony-Anhalt
996	310	413	Andrena synadelpha	f	1	51.60528° N, 11.745483° E	2010-05-17 to 2010-05-24	flight trap	15 days		Saxony-Anhalt
997	310	413	Lasioglossum interruptum	f	1	51.60528° N, 11.745483° E	2010-05-17 to 2010-05-24	flight trap	15 days		Saxony-Anhalt
998	310	413	Lasioglossum malachurum	f	1	51.60528° N, 11.745483° E	2010-05-17 to 2010-05-24	flight trap	15 days		Saxony-Anhalt
999	310	413	Lasioglossum pauxillum	f	1	51.60528° N, 11.745483° E	2010-05-17 to 2010-05-24	flight trap	15 days		Saxony-Anhalt
1000	310	413	Nomada succincta	f	1	51.60528° N, 11.745483° E	2010-05-17 to 2010-05-24	flight trap	15 days		Saxony-Anhalt
1001	310	413	Nomada panzeri	m	1	51.644976° N, 11.414405° E	2010-05-04 to 2010-05-26	flight trap	15 days		Saxony-Anhalt
1002	310	413	Andrena fulva	m	3	51.645407° N, 11.423588° E	2010-05-04 to 2010-05-26	flight trap	15 days		Saxony-Anhalt
1003	310	413	Andrena helvola	m	1	51.645407° N, 11.423588° E	2010-05-04 to 2010-05-26	flight trap	15 days		Saxony-Anhalt
1004	310	413	Andrena nigroaenea	f	2	51.645407° N, 11.423588° E	2010-05-04 to 2010-05-26	flight trap	15 days		Saxony-Anhalt
1005	310	413	Andrena nigroaenea	m	2	51.645407° N, 11.423588° E	2010-05-04 to 2010-05-26	flight trap	15 days		Saxony-Anhalt
1006	310	413	Bombus sylvestris	f	1	51.645407° N, 11.423588° E	2010-05-04 to 2010-05-26	flight trap	15 days		Saxony-Anhalt
1007	310	413	Lasioglossum parvulum	f	18	51.645407° N, 11.423588° E	2010-05-04 to 2010-05-26	flight trap	15 days		Saxony-Anhalt
1008	310	413	Andrena flavipes	m	3	51.644388° N, 11.437155° E	2010-05-04 to 2010-05-26	flight trap	15 days		Saxony-Anhalt
1009	310	413	Andrena fulva	f	1	51.644388° N, 11.437155° E	2010-05-04 to 2010-05-26	flight trap	15 days		Saxony-Anhalt
1010	310	413	Andrena gravida	f	1	51.644388° N, 11.437155° E	2010-05-04 to 2010-05-26	flight trap	15 days		Saxony-Anhalt
1011	310	413	Andrena haemorrhoa	f	3	51.644388° N, 11.437155° E	2010-05-04 to 2010-05-26	flight trap	15 days		Saxony-Anhalt
1012	310	413	Andrena haemorrhoa	m	1	51.644388° N, 11.437155° E	2010-05-04 to 2010-05-26	flight trap	15 days		Saxony-Anhalt
1013	310	413	Andrena helvola	f	1	51.644388° N, 11.437155° E	2010-05-04 to 2010-05-26	flight trap	15 days		Saxony-Anhalt
1014	310	413	Andrena helvola	m	2	51.644388° N, 11.437155° E	2010-05-04 to 2010-05-26	flight trap	15 days		Saxony-Anhalt
1015	310	413	Andrena minutuloides	m	1	51.644388° N, 11.437155° E	2010-05-04 to 2010-05-26	flight trap	15 days		Saxony-Anhalt
1016	310	413	Andrena nigroaenea	f	2	51.644388° N, 11.437155° E	2010-05-04 to 2010-05-26	flight trap	15 days		Saxony-Anhalt
1017	310	413	Andrena nigroaenea	m	5	51.644388° N, 11.437155° E	2010-05-04 to 2010-05-26	flight trap	15 days		Saxony-Anhalt
1018	310	413	Andrena proxima	f	1	51.644388° N, 11.437155° E	2010-05-04 to 2010-05-26	flight trap	15 days		Saxony-Anhalt
1019	310	413	Andrena semilaevis	m	1	51.644388° N, 11.437155° E	2010-05-04 to 2010-05-26	flight trap	15 days		Saxony-Anhalt
1020	310	413	Bombus hortorum	f	1	51.644388° N, 11.437155° E	2010-05-04 to 2010-05-26	flight trap	15 days		Saxony-Anhalt
1021	310	413	Bombus lucorum	f	1	51.644388° N, 11.437155° E	2010-05-04 to 2010-05-26	flight trap	15 days		Saxony-Anhalt
1022	310	413	Bombus sylvestris	f	2	51.644388° N, 11.437155° E	2010-05-04 to 2010-05-26	flight trap	15 days		Saxony-Anhalt
1023	310	413	Bombus vestalis	f	1	51.644388° N, 11.437155° E	2010-05-04 to 2010-05-26	flight trap	15 days		Saxony-Anhalt
1024	310	413	Lasioglossum pallens	f	1	51.644388° N, 11.437155° E	2010-05-04 to 2010-05-26	flight trap	15 days		Saxony-Anhalt
1025	310	413	Lasioglossum parvulum	f	1	51.644388° N, 11.437155° E	2010-05-04 to 2010-05-26	flight trap	15 days		Saxony-Anhalt
1026	310	413	Osmia bicornis	f	1	51.644388° N, 11.437155° E	2010-05-04 to 2010-05-26	flight trap	15 days		Saxony-Anhalt
1027	310	413	Osmia bicornis	m	1	51.644388° N, 11.437155° E	2010-05-04 to 2010-05-26	flight trap	15 days		Saxony-Anhalt
1028	310	413	Andrena bicolor	f	1	51.64441° N, 11.454824° E	2010-05-04 to 2010-05-26	flight trap	15 days		Saxony-Anhalt
1029	310	413	Andrena haemorrhoa	f	1	51.64441° N, 11.454824° E	2010-05-04 to 2010-05-26	flight trap	15 days		Saxony-Anhalt
1030	310	413	Andrena helvola	f	1	51.64441° N, 11.454824° E	2010-05-04 to 2010-05-26	flight trap	15 days		Saxony-Anhalt
1031	310	413	Andrena nigroaenea	f	1	51.64441° N, 11.454824° E	2010-05-04 to 2010-05-26	flight trap	15 days		Saxony-Anhalt
1032	310	413	Andrena nigroaenea	m	2	51.64441° N, 11.454824° E	2010-05-04 to 2010-05-26	flight trap	15 days		Saxony-Anhalt
1033	310	413	Bombus lapidarius	f	1	51.64441° N, 11.454824° E	2010-05-04 to 2010-05-26	flight trap	15 days		Saxony-Anhalt
1034	310	413	Bombus ruderarius	f	1	51.64441° N, 11.454824° E	2010-05-04 to 2010-05-26	flight trap	15 days		Saxony-Anhalt
1035	310	413	Halictus scabiosae	f	1	51.64441° N, 11.454824° E	2010-05-04 to 2010-05-26	flight trap	15 days		Saxony-Anhalt
1036	310	413	Nomada goodeniana	m	1	51.64441° N, 11.454824° E	2010-05-04 to 2010-05-26	flight trap	15 days		Saxony-Anhalt
1037	310	413	Andrena flavipes	m	11	51.637627° N, 11.408465° E	2010-05-04 to 2010-05-26	flight trap	15 days		Saxony-Anhalt
1038	310	413	Andrena fulva	f	4	51.637627° N, 11.408465° E	2010-05-04 to 2010-05-26	flight trap	15 days		Saxony-Anhalt
1039	310	413	Andrena haemorrhoa	f	6	51.637627° N, 11.408465° E	2010-05-04 to 2010-05-26	flight trap	15 days		Saxony-Anhalt
1040	310	413	Andrena helvola	f	2	51.637627° N, 11.408465° E	2010-05-04 to 2010-05-26	flight trap	15 days		Saxony-Anhalt
1041	310	413	Andrena minutuloides	m	1	51.637627° N, 11.408465° E	2010-05-04 to 2010-05-26	flight trap	15 days		Saxony-Anhalt
1042	310	413	Andrena nigroaenea	f	1	51.637627° N, 11.408465° E	2010-05-04 to 2010-05-26	flight trap	15 days		Saxony-Anhalt
1043	310	413	Andrena nigroaenea	m	6	51.637627° N, 11.408465° E	2010-05-04 to 2010-05-26	flight trap	15 days		Saxony-Anhalt
1044	310	413	Bombus sylvestris	f	1	51.637627° N, 11.408465° E	2010-05-04 to 2010-05-26	flight trap	15 days		Saxony-Anhalt
1045	310	413	Lasioglossum parvulum	f	2	51.637627° N, 11.408465° E	2010-05-04 to 2010-05-26	flight trap	15 days		Saxony-Anhalt
1046	310	413	Nomada lathburiana	f	1	51.637627° N, 11.408465° E	2010-05-04 to 2010-05-26	flight trap	15 days		Saxony-Anhalt
1047	310	413	Andrena floricola	m	1	51.631458° N, 11.43438° E	2010-05-04 to 2010-05-26	flight trap	15 days		Saxony-Anhalt
1048	310	413	Lasioglossum parvulum	f	2	51.631458° N, 11.43438° E	2010-05-04 to 2010-05-26	flight trap	15 days		Saxony-Anhalt
1049	310	413	Andrena bicolor	f	1	51.633734° N, 11.445297° E	2010-05-04 to 2010-05-26	flight trap	15 days		Saxony-Anhalt
1050	310	413	Andrena flavipes	f	2	51.633734° N, 11.445297° E	2010-05-04 to 2010-05-26	flight trap	15 days		Saxony-Anhalt
1051	310	413	Andrena haemorrhoa	f	1	51.633734° N, 11.445297° E	2010-05-04 to 2010-05-26	flight trap	15 days		Saxony-Anhalt
1052	310	413	Andrena nigroaenea	f	8	51.633734° N, 11.445297° E	2010-05-04 to 2010-05-26	flight trap	15 days		Saxony-Anhalt
1053	310	413	Andrena scotica	f	1	51.633734° N, 11.445297° E	2010-05-04 to 2010-05-26	flight trap	15 days		Saxony-Anhalt
1054	310	413	Bombus bohemicus	f	1	51.633734° N, 11.445297° E	2010-05-04 to 2010-05-26	flight trap	15 days		Saxony-Anhalt
1055	310	413	Osmia brevicornis	f	1	51.633734° N, 11.445297° E	2010-05-04 to 2010-05-26	flight trap	15 days		Saxony-Anhalt
1056	310	413	Andrena cineraria	f	2	51.633232° N, 11.459032° E	2010-05-04 to 2010-05-26	flight trap	15 days		Saxony-Anhalt
1057	310	413	Andrena flavipes	f	3	51.633232° N, 11.459032° E	2010-05-04 to 2010-05-26	flight trap	15 days		Saxony-Anhalt
1058	310	413	Andrena flavipes	m	1	51.633232° N, 11.459032° E	2010-05-04 to 2010-05-26	flight trap	15 days		Saxony-Anhalt
1059	310	413	Andrena fulva	f	1	51.633232° N, 11.459032° E	2010-05-04 to 2010-05-26	flight trap	15 days		Saxony-Anhalt
1060	310	413	Andrena haemorrhoa	f	4	51.633232° N, 11.459032° E	2010-05-04 to 2010-05-26	flight trap	15 days		Saxony-Anhalt
1061	310	413	Andrena nigroaenea	f	2	51.633232° N, 11.459032° E	2010-05-04 to 2010-05-26	flight trap	15 days		Saxony-Anhalt
1062	310	413	Andrena nigroaenea	m	1	51.633232° N, 11.459032° E	2010-05-04 to 2010-05-26	flight trap	15 days		Saxony-Anhalt
1063	310	413	Andrena scotica	f	2	51.633232° N, 11.459032° E	2010-05-04 to 2010-05-26	flight trap	15 days		Saxony-Anhalt
1064	310	413	Bombus terrestris	f	1	51.633232° N, 11.459032° E	2010-05-04 to 2010-05-26	flight trap	15 days		Saxony-Anhalt
1065	310	413	Lasioglossum parvulum	f	1	51.633232° N, 11.459032° E	2010-05-04 to 2010-05-26	flight trap	15 days		Saxony-Anhalt
1066	310	413	Nomada goodeniana	m	1	51.633232° N, 11.459032° E	2010-05-04 to 2010-05-26	flight trap	15 days		Saxony-Anhalt
1067	310	413	Nomada lathburiana	m	1	51.633232° N, 11.459032° E	2010-05-04 to 2010-05-26	flight trap	15 days		Saxony-Anhalt
1068	310	413	Nomada succincta	f	1	51.633232° N, 11.459032° E	2010-05-04 to 2010-05-26	flight trap	15 days		Saxony-Anhalt
1069	310	413	Osmia bicornis	m	1	51.633232° N, 11.459032° E	2010-05-04 to 2010-05-26	flight trap	15 days		Saxony-Anhalt
1070	310	413	Andrena flavipes	m	1	51.627123° N, 11.412491° E	2010-05-04 to 2010-05-26	flight trap	15 days		Saxony-Anhalt
1071	310	413	Andrena fulva	m	2	51.627123° N, 11.412491° E	2010-05-04 to 2010-05-26	flight trap	15 days		Saxony-Anhalt
1072	310	413	Andrena minutula	f	1	51.627123° N, 11.412491° E	2010-05-04 to 2010-05-26	flight trap	15 days		Saxony-Anhalt
1073	310	413	Lasioglossum parvulum	f	1	51.627123° N, 11.412491° E	2010-05-04 to 2010-05-26	flight trap	15 days		Saxony-Anhalt
1074	310	413	Sphecodes ephippius	f	1	51.627123° N, 11.412491° E	2010-05-04 to 2010-05-26	flight trap	15 days		Saxony-Anhalt
1075	310	413	Andrena bicolor	f	2	51.629166° N, 11.427552° E	2010-05-04 to 2010-05-26	flight trap	15 days		Saxony-Anhalt
1076	310	413	Andrena cineraria	f	1	51.629166° N, 11.427552° E	2010-05-04 to 2010-05-26	flight trap	15 days		Saxony-Anhalt
1077	310	413	Andrena cineraria	m	1	51.629166° N, 11.427552° E	2010-05-04 to 2010-05-26	flight trap	15 days		Saxony-Anhalt
1078	310	413	Andrena flavipes	m	2	51.629166° N, 11.427552° E	2010-05-04 to 2010-05-26	flight trap	15 days		Saxony-Anhalt
1079	310	413	Andrena haemorrhoa	f	3	51.629166° N, 11.427552° E	2010-05-04 to 2010-05-26	flight trap	15 days		Saxony-Anhalt
1080	310	413	Andrena nigroaenea	m	1	51.629166° N, 11.427552° E	2010-05-04 to 2010-05-26	flight trap	15 days		Saxony-Anhalt
1081	310	413	Lasioglossum laticeps	f	1	51.629166° N, 11.427552° E	2010-05-04 to 2010-05-26	flight trap	15 days		Saxony-Anhalt
1082	310	413	Lasioglossum malachurum	f	1	51.629166° N, 11.427552° E	2010-05-04 to 2010-05-26	flight trap	15 days		Saxony-Anhalt
1083	310	413	Lasioglossum pygmaeum	f	1	51.629166° N, 11.427552° E	2010-05-04 to 2010-05-26	flight trap	15 days		Saxony-Anhalt
1084	310	413	Lasioglossum quadrinotatum	f	1	51.629166° N, 11.427552° E	2010-05-04 to 2010-05-26	flight trap	15 days		Saxony-Anhalt
1085	310	413	Nomada marshamella	m	1	51.629166° N, 11.427552° E	2010-05-04 to 2010-05-26	flight trap	15 days		Saxony-Anhalt
1086	310	413	Nomada panzeri	m	1	51.629166° N, 11.427552° E	2010-05-04 to 2010-05-26	flight trap	15 days		Saxony-Anhalt
1087	310	413	Nomada ruficornis	m	1	51.629166° N, 11.427552° E	2010-05-04 to 2010-05-26	flight trap	15 days		Saxony-Anhalt
1088	310	413	Andrena chrysosceles	f	1	51.625232° N, 11.439508° E	2010-05-04 to 2010-05-26	flight trap	15 days		Saxony-Anhalt
1089	310	413	Andrena fulva	f	1	51.625232° N, 11.439508° E	2010-05-04 to 2010-05-26	flight trap	15 days		Saxony-Anhalt
1090	310	413	Andrena haemorrhoa	f	1	51.625232° N, 11.439508° E	2010-05-04 to 2010-05-26	flight trap	15 days		Saxony-Anhalt
1091	310	413	Andrena helvola	f	1	51.625232° N, 11.439508° E	2010-05-04 to 2010-05-26	flight trap	15 days		Saxony-Anhalt
1092	310	413	Andrena helvola	m	2	51.625232° N, 11.439508° E	2010-05-04 to 2010-05-26	flight trap	15 days		Saxony-Anhalt
1093	310	413	Andrena subopaca	f	2	51.625232° N, 11.439508° E	2010-05-04 to 2010-05-26	flight trap	15 days		Saxony-Anhalt
1094	310	413	Andrena subopaca	m	2	51.625232° N, 11.439508° E	2010-05-04 to 2010-05-26	flight trap	15 days		Saxony-Anhalt
1095	310	413	Bombus pascuorum	f	3	51.625232° N, 11.439508° E	2010-05-04 to 2010-05-26	flight trap	15 days		Saxony-Anhalt
1096	310	413	Bombus pratorum	f	1	51.625232° N, 11.439508° E	2010-05-04 to 2010-05-26	flight trap	15 days		Saxony-Anhalt
1097	310	413	Bombus soroeensis	f	1	51.625232° N, 11.439508° E	2010-05-04 to 2010-05-26	flight trap	15 days		Saxony-Anhalt
1098	310	413	Bombus sylvestris	f	1	51.625232° N, 11.439508° E	2010-05-04 to 2010-05-26	flight trap	15 days		Saxony-Anhalt
1099	310	413	Bombus terrestris	f	2	51.625232° N, 11.439508° E	2010-05-04 to 2010-05-26	flight trap	15 days		Saxony-Anhalt
1100	310	413	Lasioglossum pallens	m	1	51.625232° N, 11.439508° E	2010-05-04 to 2010-05-26	flight trap	15 days		Saxony-Anhalt
1101	310	413	Lasioglossum rufitarse	f	1	51.625232° N, 11.439508° E	2010-05-04 to 2010-05-26	flight trap	15 days		Saxony-Anhalt
1102	310	413	Nomada flava	m	2	51.625232° N, 11.439508° E	2010-05-04 to 2010-05-26	flight trap	15 days		Saxony-Anhalt
1103	310	413	Nomada panzeri	m	1	51.625232° N, 11.439508° E	2010-05-04 to 2010-05-26	flight trap	15 days		Saxony-Anhalt
1104	310	413	Nomada moeschleri	f	1	51.625232° N, 11.439508° E	2010-05-04 to 2010-05-26	flight trap	15 days		Saxony-Anhalt
1105	310	413	Nomada panzeri	f	3	51.625232° N, 11.439508° E	2010-05-04 to 2010-05-26	flight trap	15 days		Saxony-Anhalt
1106	310	413	Nomada panzeri	m	4	51.625232° N, 11.439508° E	2010-05-04 to 2010-05-26	flight trap	15 days		Saxony-Anhalt
1107	310	413	Nomada ruficornis	m	3	51.625232° N, 11.439508° E	2010-05-04 to 2010-05-26	flight trap	15 days		Saxony-Anhalt
1108	310	413	Andrena gravida	f	1	51.625294° N, 11.457059° E	2010-05-04 to 2010-05-26	flight trap	15 days		Saxony-Anhalt
1109	310	413	Andrena haemorrhoa	f	1	51.625294° N, 11.457059° E	2010-05-04 to 2010-05-26	flight trap	15 days		Saxony-Anhalt
1110	310	413	Andrena haemorrhoa	m	1	51.625294° N, 11.457059° E	2010-05-04 to 2010-05-26	flight trap	15 days		Saxony-Anhalt
1111	310	413	Andrena nigroaenea	m	1	51.625294° N, 11.457059° E	2010-05-04 to 2010-05-26	flight trap	15 days		Saxony-Anhalt
1112	310	413	Andrena subopaca	f	1	51.625294° N, 11.457059° E	2010-05-04 to 2010-05-26	flight trap	15 days		Saxony-Anhalt
1113	310	413	Bombus pascuorum	f	1	51.625294° N, 11.457059° E	2010-05-04 to 2010-05-26	flight trap	15 days		Saxony-Anhalt
1114	310	413	Bombus sylvestris	f	1	51.625294° N, 11.457059° E	2010-05-04 to 2010-05-26	flight trap	15 days		Saxony-Anhalt
1115	310	413	Bombus terrestris	f	1	51.625294° N, 11.457059° E	2010-05-04 to 2010-05-26	flight trap	15 days		Saxony-Anhalt
1116	310	413	Lasioglossum parvulum	f	1	51.625294° N, 11.457059° E	2010-05-04 to 2010-05-26	flight trap	15 days		Saxony-Anhalt
1117	310	413	Lasioglossum sexnotatum	f	1	51.625294° N, 11.457059° E	2010-05-04 to 2010-05-26	flight trap	15 days		Saxony-Anhalt
1118	310	413	Nomada lathburiana	f	1	51.625294° N, 11.457059° E	2010-05-04 to 2010-05-26	flight trap	15 days		Saxony-Anhalt
1119	310	413	Andrena haemorrhoa	f	2	51.620352° N, 11.413832° E	2010-05-04 to 2010-05-26	flight trap	15 days		Saxony-Anhalt
1120	310	413	Andrena nigroaenea	m	1	51.620352° N, 11.413832° E	2010-05-04 to 2010-05-26	flight trap	15 days		Saxony-Anhalt
1121	310	413	Andrena varians	f	1	51.620352° N, 11.413832° E	2010-05-04 to 2010-05-26	flight trap	15 days		Saxony-Anhalt
1122	310	413	Nomada flava	m	1	51.620352° N, 11.413832° E	2010-05-04 to 2010-05-26	flight trap	15 days		Saxony-Anhalt
1123	310	413	Andrena flavipes	f	1	51.619953° N, 11.428288° E	2010-05-04 to 2010-05-26	flight trap	15 days		Saxony-Anhalt
1124	310	413	Andrena fucata	f	1	51.619953° N, 11.428288° E	2010-05-04 to 2010-05-26	flight trap	15 days		Saxony-Anhalt
1125	310	413	Andrena fulva	f	1	51.619953° N, 11.428288° E	2010-05-04 to 2010-05-26	flight trap	15 days		Saxony-Anhalt
1126	310	413	Andrena haemorrhoa	f	1	51.619953° N, 11.428288° E	2010-05-04 to 2010-05-26	flight trap	15 days		Saxony-Anhalt
1127	310	413	Andrena haemorrhoa	m	1	51.619953° N, 11.428288° E	2010-05-04 to 2010-05-26	flight trap	15 days		Saxony-Anhalt
1128	310	413	Andrena helvola	f	3	51.619953° N, 11.428288° E	2010-05-04 to 2010-05-26	flight trap	15 days		Saxony-Anhalt
1129	310	413	Andrena helvola	m	4	51.619953° N, 11.428288° E	2010-05-04 to 2010-05-26	flight trap	15 days		Saxony-Anhalt
1130	310	413	Andrena humilis	f	1	51.619953° N, 11.428288° E	2010-05-04 to 2010-05-26	flight trap	15 days		Saxony-Anhalt
1131	310	413	Andrena nigroaenea	m	2	51.619953° N, 11.428288° E	2010-05-04 to 2010-05-26	flight trap	15 days		Saxony-Anhalt
1132	310	413	Andrena subopaca	m	1	51.619953° N, 11.428288° E	2010-05-04 to 2010-05-26	flight trap	15 days		Saxony-Anhalt
1133	310	413	Bombus pascuorum	f	2	51.619953° N, 11.428288° E	2010-05-04 to 2010-05-26	flight trap	15 days		Saxony-Anhalt
1134	310	413	Bombus soroeensis	f	1	51.619953° N, 11.428288° E	2010-05-04 to 2010-05-26	flight trap	15 days		Saxony-Anhalt
1135	310	413	Bombus sylvestris	f	1	51.619953° N, 11.428288° E	2010-05-04 to 2010-05-26	flight trap	15 days		Saxony-Anhalt
1136	310	413	Bombus terrestris	f	1	51.619953° N, 11.428288° E	2010-05-04 to 2010-05-26	flight trap	15 days		Saxony-Anhalt
1137	310	413	Nomada flava	m	1	51.619953° N, 11.428288° E	2010-05-04 to 2010-05-26	flight trap	15 days		Saxony-Anhalt
1138	310	413	Nomada flavoguttata	m	1	51.619953° N, 11.428288° E	2010-05-04 to 2010-05-26	flight trap	15 days		Saxony-Anhalt
1139	310	413	Nomada goodeniana	m	1	51.619953° N, 11.428288° E	2010-05-04 to 2010-05-26	flight trap	15 days		Saxony-Anhalt
1140	310	413	Nomada panzeri	f	1	51.619953° N, 11.428288° E	2010-05-04 to 2010-05-26	flight trap	15 days		Saxony-Anhalt
1141	310	413	Nomada marshamella	f	1	51.619953° N, 11.428288° E	2010-05-04 to 2010-05-26	flight trap	15 days		Saxony-Anhalt
1142	310	413	Nomada ruficornis	f	1	51.619953° N, 11.428288° E	2010-05-04 to 2010-05-26	flight trap	15 days		Saxony-Anhalt
1143	310	413	Nomada ruficornis	m	2	51.619953° N, 11.428288° E	2010-05-04 to 2010-05-26	flight trap	15 days		Saxony-Anhalt
1144	310	413	Nomada signata	m	1	51.619953° N, 11.428288° E	2010-05-04 to 2010-05-26	flight trap	15 days		Saxony-Anhalt
1145	310	413	Nomada succincta	m	2	51.619953° N, 11.428288° E	2010-05-04 to 2010-05-26	flight trap	15 days		Saxony-Anhalt
1146	310	413	Sphecodes ephippius	f	1	51.619953° N, 11.428288° E	2010-05-04 to 2010-05-26	flight trap	15 days		Saxony-Anhalt
1147	310	413	Andrena haemorrhoa	f	2	51.618005° N, 11.438182° E	2010-05-04 to 2010-05-26	flight trap	15 days		Saxony-Anhalt
1148	310	413	Andrena haemorrhoa	m	1	51.618005° N, 11.438182° E	2010-05-04 to 2010-05-26	flight trap	15 days		Saxony-Anhalt
1149	310	413	Andrena helvola	f	1	51.618005° N, 11.438182° E	2010-05-04 to 2010-05-26	flight trap	15 days		Saxony-Anhalt
1150	310	413	Andrena helvola	m	1	51.618005° N, 11.438182° E	2010-05-04 to 2010-05-26	flight trap	15 days		Saxony-Anhalt
1151	310	413	Andrena nigroaenea	f	1	51.618005° N, 11.438182° E	2010-05-04 to 2010-05-26	flight trap	15 days		Saxony-Anhalt
1152	310	413	Andrena scotica	f	1	51.618005° N, 11.438182° E	2010-05-04 to 2010-05-26	flight trap	15 days		Saxony-Anhalt
1153	310	413	Bombus lucorum	f	1	51.618005° N, 11.438182° E	2010-05-04 to 2010-05-26	flight trap	15 days		Saxony-Anhalt
1154	310	413	Bombus pratorum	f	1	51.618005° N, 11.438182° E	2010-05-04 to 2010-05-26	flight trap	15 days		Saxony-Anhalt
1155	310	413	Bombus soroeensis	f	1	51.618005° N, 11.438182° E	2010-05-04 to 2010-05-26	flight trap	15 days		Saxony-Anhalt
1156	310	413	Bombus sylvestris	f	2	51.618005° N, 11.438182° E	2010-05-04 to 2010-05-26	flight trap	15 days		Saxony-Anhalt
1157	310	413	Bombus terrestris	f	1	51.618005° N, 11.438182° E	2010-05-04 to 2010-05-26	flight trap	15 days		Saxony-Anhalt
1158	310	413	Lasioglossum parvulum	f	7	51.618005° N, 11.438182° E	2010-05-04 to 2010-05-26	flight trap	15 days		Saxony-Anhalt
1159	310	413	Nomada goodeniana	m	1	51.618005° N, 11.438182° E	2010-05-04 to 2010-05-26	flight trap	15 days		Saxony-Anhalt
1160	310	413	Nomada succincta	m	1	51.618005° N, 11.438182° E	2010-05-04 to 2010-05-26	flight trap	15 days		Saxony-Anhalt
1161	310	413	Sphecodes ephippius	f	1	51.618005° N, 11.438182° E	2010-05-04 to 2010-05-26	flight trap	15 days		Saxony-Anhalt
1162	310	413	Andrena cineraria	f	3	51.62157° N, 11.461126° E	2010-05-04 to 2010-05-26	flight trap	15 days		Saxony-Anhalt
1163	310	413	Andrena ferox	f	2	51.62157° N, 11.461126° E	2010-05-04 to 2010-05-26	flight trap	15 days		Saxony-Anhalt
1164	310	413	Andrena flavipes	m	3	51.62157° N, 11.461126° E	2010-05-04 to 2010-05-26	flight trap	15 days		Saxony-Anhalt
1165	310	413	Andrena fulva	f	1	51.62157° N, 11.461126° E	2010-05-04 to 2010-05-26	flight trap	15 days		Saxony-Anhalt
1166	310	413	Andrena haemorrhoa	f	6	51.62157° N, 11.461126° E	2010-05-04 to 2010-05-26	flight trap	15 days		Saxony-Anhalt
1167	310	413	Andrena helvola	f	2	51.62157° N, 11.461126° E	2010-05-04 to 2010-05-26	flight trap	15 days		Saxony-Anhalt
1168	310	413	Andrena helvola	m	1	51.62157° N, 11.461126° E	2010-05-04 to 2010-05-26	flight trap	15 days		Saxony-Anhalt
1169	310	413	Andrena minutuloides	f	2	51.62157° N, 11.461126° E	2010-05-04 to 2010-05-26	flight trap	15 days		Saxony-Anhalt
1170	310	413	Andrena nigroaenea	f	3	51.62157° N, 11.461126° E	2010-05-04 to 2010-05-26	flight trap	15 days		Saxony-Anhalt
1171	310	413	Andrena nigroaenea	m	7	51.62157° N, 11.461126° E	2010-05-04 to 2010-05-26	flight trap	15 days		Saxony-Anhalt
1172	310	413	Andrena tibialis	f	1	51.62157° N, 11.461126° E	2010-05-04 to 2010-05-26	flight trap	15 days		Saxony-Anhalt
1173	310	413	Bombus hortorum	f	1	51.62157° N, 11.461126° E	2010-05-04 to 2010-05-26	flight trap	15 days		Saxony-Anhalt
1174	310	413	Bombus pascuorum	f	1	51.62157° N, 11.461126° E	2010-05-04 to 2010-05-26	flight trap	15 days		Saxony-Anhalt
1175	310	413	Bombus pratorum	f	1	51.62157° N, 11.461126° E	2010-05-04 to 2010-05-26	flight trap	15 days		Saxony-Anhalt
1176	310	413	Bombus rupestris	f	1	51.62157° N, 11.461126° E	2010-05-04 to 2010-05-26	flight trap	15 days		Saxony-Anhalt
1177	310	413	Bombus soroeensis	f	1	51.62157° N, 11.461126° E	2010-05-04 to 2010-05-26	flight trap	15 days		Saxony-Anhalt
1178	310	413	Bombus sylvestris	f	1	51.62157° N, 11.461126° E	2010-05-04 to 2010-05-26	flight trap	15 days		Saxony-Anhalt
1179	310	413	Bombus terrestris	f	1	51.62157° N, 11.461126° E	2010-05-04 to 2010-05-26	flight trap	15 days		Saxony-Anhalt
1180	310	413	Bombus vestalis	f	1	51.62157° N, 11.461126° E	2010-05-04 to 2010-05-26	flight trap	15 days		Saxony-Anhalt
1181	310	413	Lasioglossum calceatum	f	1	51.62157° N, 11.461126° E	2010-05-04 to 2010-05-26	flight trap	15 days		Saxony-Anhalt
1182	310	413	Lasioglossum nitidiusculum	f	2	51.62157° N, 11.461126° E	2010-05-04 to 2010-05-26	flight trap	15 days		Saxony-Anhalt
1183	310	413	Lasioglossum parvulum	f	1	51.62157° N, 11.461126° E	2010-05-04 to 2010-05-26	flight trap	15 days		Saxony-Anhalt
1184	310	413	Osmia bicornis	m	1	51.62157° N, 11.461126° E	2010-05-04 to 2010-05-26	flight trap	15 days		Saxony-Anhalt
1185	310	413	Andrena flavipes	f	1	51.84987° N, 11.0513° E	2010-05-11 to 2010-05-25	flight trap	15 days		Saxony-Anhalt
1186	310	413	Andrena flavipes	m	1	51.84987° N, 11.0513° E	2010-05-11 to 2010-05-25	flight trap	15 days		Saxony-Anhalt
1187	310	413	Andrena fulva	f	1	51.84987° N, 11.0513° E	2010-05-11 to 2010-05-25	flight trap	15 days		Saxony-Anhalt
1188	310	413	Andrena helvola	f	2	51.84987° N, 11.0513° E	2010-05-11 to 2010-05-25	flight trap	15 days		Saxony-Anhalt
1189	310	413	Andrena nigroaenea	f	2	51.84987° N, 11.0513° E	2010-05-11 to 2010-05-25	flight trap	15 days		Saxony-Anhalt
1190	310	413	Andrena strohmella	f	1	51.84987° N, 11.0513° E	2010-05-11 to 2010-05-25	flight trap	15 days		Saxony-Anhalt
1191	310	413	Andrena synadelpha	m	1	51.84987° N, 11.0513° E	2010-05-11 to 2010-05-25	flight trap	15 days		Saxony-Anhalt
1192	310	413	Bombus cryptarum	f	1	51.84987° N, 11.0513° E	2010-05-11 to 2010-05-25	flight trap	15 days		Saxony-Anhalt
1193	310	413	Bombus lucorum	f	3	51.84987° N, 11.0513° E	2010-05-11 to 2010-05-25	flight trap	15 days		Saxony-Anhalt
1194	310	413	Bombus pascuorum	f	2	51.84987° N, 11.0513° E	2010-05-11 to 2010-05-25	flight trap	15 days		Saxony-Anhalt
1195	310	413	Bombus soroeensis	f	1	51.84987° N, 11.0513° E	2010-05-11 to 2010-05-25	flight trap	15 days		Saxony-Anhalt
1196	310	413	Nomada goodeniana	m	2	51.84987° N, 11.0513° E	2010-05-11 to 2010-05-25	flight trap	15 days		Saxony-Anhalt
1197	310	413	Nomada lathburiana	f	2	51.84987° N, 11.0513° E	2010-05-11 to 2010-05-25	flight trap	15 days		Saxony-Anhalt
1198	310	413	Osmia bicornis	f	1	51.84987° N, 11.0513° E	2010-05-11 to 2010-05-25	flight trap	15 days		Saxony-Anhalt
1199	310	413	Osmia bicornis	m	1	51.84987° N, 11.0513° E	2010-05-11 to 2010-05-25	flight trap	15 days		Saxony-Anhalt
1200	310	413	Andrena cineraria	f	2	51.856311° N, 11.071236° E	2010-05-11 to 2010-05-25	flight trap	15 days		Saxony-Anhalt
1201	310	413	Andrena flavipes	f	2	51.856311° N, 11.071236° E	2010-05-11 to 2010-05-25	flight trap	15 days		Saxony-Anhalt
1202	310	413	Andrena haemorrhoa	f	2	51.856311° N, 11.071236° E	2010-05-11 to 2010-05-25	flight trap	15 days		Saxony-Anhalt
1203	310	413	Andrena mitis	f	1	51.856311° N, 11.071236° E	2010-05-11 to 2010-05-25	flight trap	15 days		Saxony-Anhalt
1204	310	413	Andrena nigroaenea	f	5	51.856311° N, 11.071236° E	2010-05-11 to 2010-05-25	flight trap	15 days		Saxony-Anhalt
1205	310	413	Andrena nigroaenea	m	2	51.856311° N, 11.071236° E	2010-05-11 to 2010-05-25	flight trap	15 days		Saxony-Anhalt
1206	310	413	Andrena scotica	f	1	51.856311° N, 11.071236° E	2010-05-11 to 2010-05-25	flight trap	15 days		Saxony-Anhalt
1207	310	413	Bombus sylvarum	f	2	51.856311° N, 11.071236° E	2010-05-11 to 2010-05-25	flight trap	15 days		Saxony-Anhalt
1208	310	413	Bombus terrestris	f	1	51.856311° N, 11.071236° E	2010-05-11 to 2010-05-25	flight trap	15 days		Saxony-Anhalt
1209	310	413	Halictus tumulorum	f	3	51.856311° N, 11.071236° E	2010-05-11 to 2010-05-25	flight trap	15 days		Saxony-Anhalt
1210	310	413	Lasioglossum xanthopus	f	1	51.856311° N, 11.071236° E	2010-05-11 to 2010-05-25	flight trap	15 days		Saxony-Anhalt
1211	310	413	Nomada lathburiana	f	1	51.856311° N, 11.071236° E	2010-05-11 to 2010-05-25	flight trap	15 days		Saxony-Anhalt
1212	310	413	Andrena cineraria	f	1	51.853633° N, 11.08832° E	2010-05-11 to 2010-05-25	flight trap	15 days		Saxony-Anhalt
1213	310	413	Andrena flavipes	m	2	51.853633° N, 11.08832° E	2010-05-11 to 2010-05-25	flight trap	15 days		Saxony-Anhalt
1214	310	413	Andrena gravida	f	1	51.853633° N, 11.08832° E	2010-05-11 to 2010-05-25	flight trap	15 days		Saxony-Anhalt
1215	310	413	Andrena nigroaenea	f	6	51.853633° N, 11.08832° E	2010-05-11 to 2010-05-25	flight trap	15 days		Saxony-Anhalt
1216	310	413	Lasioglossum malachurum	f	5	51.853633° N, 11.08832° E	2010-05-11 to 2010-05-25	flight trap	15 days		Saxony-Anhalt
1217	310	413	Andrena anthrisci	f	1	51.857336° N, 11.091097° E	2010-05-11 to 2010-05-25	flight trap	15 days		Saxony-Anhalt
1218	310	413	Andrena flavipes	f	1	51.857336° N, 11.091097° E	2010-05-11 to 2010-05-25	flight trap	15 days		Saxony-Anhalt
1219	310	413	Andrena flavipes	m	1	51.857336° N, 11.091097° E	2010-05-11 to 2010-05-25	flight trap	15 days		Saxony-Anhalt
1220	310	413	Andrena nigroaenea	f	12	51.857336° N, 11.091097° E	2010-05-11 to 2010-05-25	flight trap	15 days		Saxony-Anhalt
1221	310	413	Bombus cryptarum	f	1	51.857336° N, 11.091097° E	2010-05-11 to 2010-05-25	flight trap	15 days		Saxony-Anhalt
1222	310	413	Lasioglossum malachurum	f	1	51.857336° N, 11.091097° E	2010-05-11 to 2010-05-25	flight trap	15 days		Saxony-Anhalt
1223	310	413	Lasioglossum pauxillum	f	1	51.857336° N, 11.091097° E	2010-05-11 to 2010-05-25	flight trap	15 days		Saxony-Anhalt
1224	310	413	Andrena cineraria	f	2	51.845496° N, 11.061432° E	2010-05-11 to 2010-05-25	flight trap	15 days		Saxony-Anhalt
1225	310	413	Andrena flavipes	f	4	51.845496° N, 11.061432° E	2010-05-11 to 2010-05-25	flight trap	15 days		Saxony-Anhalt
1226	310	413	Andrena fulva	f	4	51.845496° N, 11.061432° E	2010-05-11 to 2010-05-25	flight trap	15 days		Saxony-Anhalt
1227	310	413	Andrena gravida	f	1	51.845496° N, 11.061432° E	2010-05-11 to 2010-05-25	flight trap	15 days		Saxony-Anhalt
1228	310	413	Andrena gravida	m	1	51.845496° N, 11.061432° E	2010-05-11 to 2010-05-25	flight trap	15 days		Saxony-Anhalt
1229	310	413	Andrena haemorrhoa	f	5	51.845496° N, 11.061432° E	2010-05-11 to 2010-05-25	flight trap	15 days		Saxony-Anhalt
1230	310	413	Andrena helvola	f	1	51.845496° N, 11.061432° E	2010-05-11 to 2010-05-25	flight trap	15 days		Saxony-Anhalt
1231	310	413	Andrena minutuloides	f	2	51.845496° N, 11.061432° E	2010-05-11 to 2010-05-25	flight trap	15 days		Saxony-Anhalt
1232	310	413	Andrena nigroaenea	f	8	51.845496° N, 11.061432° E	2010-05-11 to 2010-05-25	flight trap	15 days		Saxony-Anhalt
1233	310	413	Bombus lucorum	f	1	51.845496° N, 11.061432° E	2010-05-11 to 2010-05-25	flight trap	15 days		Saxony-Anhalt
1234	310	413	Bombus pascuorum	f	1	51.845496° N, 11.061432° E	2010-05-11 to 2010-05-25	flight trap	15 days		Saxony-Anhalt
1235	310	413	Bombus terrestris	f	2	51.845496° N, 11.061432° E	2010-05-11 to 2010-05-25	flight trap	15 days		Saxony-Anhalt
1236	310	413	Bombus vestalis	f	1	51.845496° N, 11.061432° E	2010-05-11 to 2010-05-25	flight trap	15 days		Saxony-Anhalt
1237	310	413	Lasioglossum calceatum	f	2	51.845496° N, 11.061432° E	2010-05-11 to 2010-05-25	flight trap	15 days		Saxony-Anhalt
1238	310	413	Lasioglossum malachurum	f	2	51.845496° N, 11.061432° E	2010-05-11 to 2010-05-25	flight trap	15 days		Saxony-Anhalt
1239	310	413	Lasioglossum pauxillum	f	1	51.845496° N, 11.061432° E	2010-05-11 to 2010-05-25	flight trap	15 days		Saxony-Anhalt
1240	310	413	Melecta albifrons	f	1	51.845496° N, 11.061432° E	2010-05-11 to 2010-05-25	flight trap	15 days		Saxony-Anhalt
1241	310	413	Nomada bifasciata	f	1	51.845496° N, 11.061432° E	2010-05-11 to 2010-05-25	flight trap	15 days		Saxony-Anhalt
1242	310	413	Nomada succincta	m	1	51.845496° N, 11.061432° E	2010-05-11 to 2010-05-25	flight trap	15 days		Saxony-Anhalt
1243	310	413	Andrena cineraria	f	1	51.836988° N, 11.079623° E	2010-05-11 to 2010-05-25	flight trap	15 days		Saxony-Anhalt
1244	310	413	Andrena nigroaenea	f	10	51.836988° N, 11.079623° E	2010-05-11 to 2010-05-25	flight trap	15 days		Saxony-Anhalt
1245	310	413	Andrena nigroaenea	m	1	51.836988° N, 11.079623° E	2010-05-11 to 2010-05-25	flight trap	15 days		Saxony-Anhalt
1246	310	413	Bombus cryptarum	f	1	51.836988° N, 11.079623° E	2010-05-11 to 2010-05-25	flight trap	15 days		Saxony-Anhalt
1247	310	413	Bombus lucorum	f	1	51.836988° N, 11.079623° E	2010-05-11 to 2010-05-25	flight trap	15 days		Saxony-Anhalt
1248	310	413	Lasioglossum calceatum	f	1	51.836988° N, 11.079623° E	2010-05-11 to 2010-05-25	flight trap	15 days		Saxony-Anhalt
1249	310	413	Lasioglossum xanthopus	f	1	51.836988° N, 11.079623° E	2010-05-11 to 2010-05-25	flight trap	15 days		Saxony-Anhalt
1250	310	413	Andrena helvola	m	1	51.843688° N, 11.10043° E	2010-05-11 to 2010-05-25	flight trap	15 days		Saxony-Anhalt
1251	310	413	Andrena nigroaenea	f	3	51.843688° N, 11.10043° E	2010-05-11 to 2010-05-25	flight trap	15 days		Saxony-Anhalt
1252	310	413	Andrena nigroaenea	m	5	51.843688° N, 11.10043° E	2010-05-11 to 2010-05-25	flight trap	15 days		Saxony-Anhalt
1253	310	413	Bombus pascuorum	f	1	51.843688° N, 11.10043° E	2010-05-11 to 2010-05-25	flight trap	15 days		Saxony-Anhalt
1254	310	413	Andrena cineraria	f	3	51.838605° N, 11.057861° E	2010-05-11 to 2010-05-25	flight trap	15 days		Saxony-Anhalt
1255	310	413	Andrena flavipes	f	2	51.838605° N, 11.057861° E	2010-05-11 to 2010-05-25	flight trap	15 days		Saxony-Anhalt
1256	310	413	Andrena gravida	f	1	51.838605° N, 11.057861° E	2010-05-11 to 2010-05-25	flight trap	15 days		Saxony-Anhalt
1257	310	413	Andrena nigroaenea	f	20	51.838605° N, 11.057861° E	2010-05-11 to 2010-05-25	flight trap	15 days		Saxony-Anhalt
1258	310	413	Andrena nigroaenea	m	3	51.838605° N, 11.057861° E	2010-05-11 to 2010-05-25	flight trap	15 days		Saxony-Anhalt
1259	310	413	Bombus hortorum	f	1	51.838605° N, 11.057861° E	2010-05-11 to 2010-05-25	flight trap	15 days		Saxony-Anhalt
1260	310	413	Bombus ruderarius	f	1	51.838605° N, 11.057861° E	2010-05-11 to 2010-05-25	flight trap	15 days		Saxony-Anhalt
1261	310	413	Bombus sylvarum	f	1	51.838605° N, 11.057861° E	2010-05-11 to 2010-05-25	flight trap	15 days		Saxony-Anhalt
1262	310	413	Lasioglossum calceatum	f	1	51.838605° N, 11.057861° E	2010-05-11 to 2010-05-25	flight trap	15 days		Saxony-Anhalt
1263	310	413	Lasioglossum lineare	f	1	51.838605° N, 11.057861° E	2010-05-11 to 2010-05-25	flight trap	15 days		Saxony-Anhalt
1264	310	413	Lasioglossum malachurum	f	1	51.838605° N, 11.057861° E	2010-05-11 to 2010-05-25	flight trap	15 days		Saxony-Anhalt
1265	310	413	Lasioglossum pauxillum	f	1	51.838605° N, 11.057861° E	2010-05-11 to 2010-05-25	flight trap	15 days		Saxony-Anhalt
1266	310	413	Osmia bicornis	f	3	51.838605° N, 11.057861° E	2010-05-11 to 2010-05-25	flight trap	15 days		Saxony-Anhalt
1267	310	413	Andrena cineraria	f	1	51.840268° N, 11.065848° E	2010-05-11 to 2010-05-25	flight trap	15 days		Saxony-Anhalt
1268	310	413	Andrena flavipes	m	1	51.840268° N, 11.065848° E	2010-05-11 to 2010-05-25	flight trap	15 days		Saxony-Anhalt
1269	310	413	Andrena fulva	f	1	51.840268° N, 11.065848° E	2010-05-11 to 2010-05-25	flight trap	15 days		Saxony-Anhalt
1270	310	413	Andrena gravida	f	1	51.840268° N, 11.065848° E	2010-05-11 to 2010-05-25	flight trap	15 days		Saxony-Anhalt
1271	310	413	Andrena haemorrhoa	m	1	51.840268° N, 11.065848° E	2010-05-11 to 2010-05-25	flight trap	15 days		Saxony-Anhalt
1272	310	413	Andrena helvola	f	1	51.840268° N, 11.065848° E	2010-05-11 to 2010-05-25	flight trap	15 days		Saxony-Anhalt
1273	310	413	Andrena nigroaenea	f	14	51.840268° N, 11.065848° E	2010-05-11 to 2010-05-25	flight trap	15 days		Saxony-Anhalt
1274	310	413	Andrena nigroaenea	m	5	51.840268° N, 11.065848° E	2010-05-11 to 2010-05-25	flight trap	15 days		Saxony-Anhalt
1275	310	413	Bombus lucorum	f	2	51.840268° N, 11.065848° E	2010-05-11 to 2010-05-25	flight trap	15 days		Saxony-Anhalt
1276	310	413	Bombus pascuorum	f	1	51.840268° N, 11.065848° E	2010-05-11 to 2010-05-25	flight trap	15 days		Saxony-Anhalt
1277	310	413	Bombus soroeensis	f	4	51.840268° N, 11.065848° E	2010-05-11 to 2010-05-25	flight trap	15 days		Saxony-Anhalt
1278	310	413	Bombus terrestris	f	2	51.840268° N, 11.065848° E	2010-05-11 to 2010-05-25	flight trap	15 days		Saxony-Anhalt
1279	310	413	Halictus maculatus	f	1	51.840268° N, 11.065848° E	2010-05-11 to 2010-05-25	flight trap	15 days		Saxony-Anhalt
1280	310	413	Lasioglossum calceatum	f	2	51.840268° N, 11.065848° E	2010-05-11 to 2010-05-25	flight trap	15 days		Saxony-Anhalt
1281	310	413	Lasioglossum minutulum	f	1	51.840268° N, 11.065848° E	2010-05-11 to 2010-05-25	flight trap	15 days		Saxony-Anhalt
1282	310	413	Lasioglossum pauxillum	f	3	51.840268° N, 11.065848° E	2010-05-11 to 2010-05-25	flight trap	15 days		Saxony-Anhalt
1283	310	413	Nomada fucata	f	1	51.840268° N, 11.065848° E	2010-05-11 to 2010-05-25	flight trap	15 days		Saxony-Anhalt
1284	310	413	Nomada lathburiana	f	1	51.840268° N, 11.065848° E	2010-05-11 to 2010-05-25	flight trap	15 days		Saxony-Anhalt
1285	310	413	Andrena cineraria	f	1	51.833376° N, 11.080862° E	2010-05-11 to 2010-05-25	flight trap	15 days		Saxony-Anhalt
1286	310	413	Andrena ferox	m	3	51.833376° N, 11.080862° E	2010-05-11 to 2010-05-25	flight trap	15 days		Saxony-Anhalt
1287	310	413	Andrena haemorrhoa	f	2	51.833376° N, 11.080862° E	2010-05-11 to 2010-05-25	flight trap	15 days		Saxony-Anhalt
1288	310	413	Andrena haemorrhoa	m	1	51.833376° N, 11.080862° E	2010-05-11 to 2010-05-25	flight trap	15 days		Saxony-Anhalt
1289	310	413	Andrena helvola	f	6	51.833376° N, 11.080862° E	2010-05-11 to 2010-05-25	flight trap	15 days		Saxony-Anhalt
1290	310	413	Andrena nigroaenea	f	6	51.833376° N, 11.080862° E	2010-05-11 to 2010-05-25	flight trap	15 days		Saxony-Anhalt
1291	310	413	Andrena nigroaenea	m	7	51.833376° N, 11.080862° E	2010-05-11 to 2010-05-25	flight trap	15 days		Saxony-Anhalt
1292	310	413	Andrena scotica	m	1	51.833376° N, 11.080862° E	2010-05-11 to 2010-05-25	flight trap	15 days		Saxony-Anhalt
1293	310	413	Andrena strohmella	f	1	51.833376° N, 11.080862° E	2010-05-11 to 2010-05-25	flight trap	15 days		Saxony-Anhalt
1294	310	413	Andrena subopaca	f	1	51.833376° N, 11.080862° E	2010-05-11 to 2010-05-25	flight trap	15 days		Saxony-Anhalt
1295	310	413	Andrena synadelpha	m	2	51.833376° N, 11.080862° E	2010-05-11 to 2010-05-25	flight trap	15 days		Saxony-Anhalt
1296	310	413	Lasioglossum minutulum	f	1	51.833376° N, 11.080862° E	2010-05-11 to 2010-05-25	flight trap	15 days		Saxony-Anhalt
1297	310	413	Lasioglossum morio	f	1	51.833376° N, 11.080862° E	2010-05-11 to 2010-05-25	flight trap	15 days		Saxony-Anhalt
1298	310	413	Lasioglossum pallens	f	4	51.833376° N, 11.080862° E	2010-05-11 to 2010-05-25	flight trap	15 days		Saxony-Anhalt
1299	310	413	Nomada flava	m	1	51.833376° N, 11.080862° E	2010-05-11 to 2010-05-25	flight trap	15 days		Saxony-Anhalt
1300	310	413	Nomada flavoguttata	m	2	51.833376° N, 11.080862° E	2010-05-11 to 2010-05-25	flight trap	15 days		Saxony-Anhalt
1301	310	413	Nomada lathburiana	f	2	51.833376° N, 11.080862° E	2010-05-11 to 2010-05-25	flight trap	15 days		Saxony-Anhalt
1302	310	413	Nomada panzeri	m	1	51.833376° N, 11.080862° E	2010-05-11 to 2010-05-25	flight trap	15 days		Saxony-Anhalt
1303	310	413	Nomada ruficornis	f	2	51.833376° N, 11.080862° E	2010-05-11 to 2010-05-25	flight trap	15 days		Saxony-Anhalt
1304	310	413	Nomada succincta	f	1	51.833376° N, 11.080862° E	2010-05-11 to 2010-05-25	flight trap	15 days		Saxony-Anhalt
1305	310	413	Sphecodes majalis	f	1	51.833376° N, 11.080862° E	2010-05-11 to 2010-05-25	flight trap	15 days		Saxony-Anhalt
1306	310	413	Sphecodes rubicundus	f	1	51.833376° N, 11.080862° E	2010-05-11 to 2010-05-25	flight trap	15 days		Saxony-Anhalt
1307	310	413	Andrena flavipes	m	1	51.836028° N, 11.089737° E	2010-05-11 to 2010-05-25	flight trap	15 days		Saxony-Anhalt
1308	310	413	Andrena haemorrhoa	f	2	51.836028° N, 11.089737° E	2010-05-11 to 2010-05-25	flight trap	15 days		Saxony-Anhalt
1309	310	413	Andrena nigroaenea	f	14	51.836028° N, 11.089737° E	2010-05-11 to 2010-05-25	flight trap	15 days		Saxony-Anhalt
1310	310	413	Andrena nigroaenea	m	3	51.836028° N, 11.089737° E	2010-05-11 to 2010-05-25	flight trap	15 days		Saxony-Anhalt
1311	310	413	Andrena nitida	m	1	51.836028° N, 11.089737° E	2010-05-11 to 2010-05-25	flight trap	15 days		Saxony-Anhalt
1312	310	413	Nomada goodeniana	m	1	51.836028° N, 11.089737° E	2010-05-11 to 2010-05-25	flight trap	15 days		Saxony-Anhalt
1313	310	413	Nomada succincta	m	1	51.836028° N, 11.089737° E	2010-05-11 to 2010-05-25	flight trap	15 days		Saxony-Anhalt
1314	310	413	Andrena cineraria	f	1	51.827738° N, 11.05662° E	2010-05-11 to 2010-05-25	flight trap	15 days		Saxony-Anhalt
1315	310	413	Andrena fulva	f	2	51.827738° N, 11.05662° E	2010-05-11 to 2010-05-25	flight trap	15 days		Saxony-Anhalt
1316	310	413	Andrena nigroaenea	f	3	51.827738° N, 11.05662° E	2010-05-11 to 2010-05-25	flight trap	15 days		Saxony-Anhalt
1317	310	413	Osmia bicornis	f	1	51.827738° N, 11.05662° E	2010-05-11 to 2010-05-25	flight trap	15 days		Saxony-Anhalt
1318	310	413	Andrena flavipes	f	1	51.827631° N, 11.061898° E	2010-05-11 to 2010-05-25	flight trap	15 days		Saxony-Anhalt
1319	310	413	Andrena nigroaenea	f	5	51.827631° N, 11.061898° E	2010-05-11 to 2010-05-25	flight trap	15 days		Saxony-Anhalt
1320	310	413	Lasioglossum pauxillum	f	1	51.827631° N, 11.061898° E	2010-05-11 to 2010-05-25	flight trap	15 days		Saxony-Anhalt
1321	310	413	Andrena flavipes	m	4	51.824329° N, 11.08684° E	2010-05-11 to 2010-05-25	flight trap	15 days		Saxony-Anhalt
1322	310	413	Andrena nigroaenea	m	5	51.824329° N, 11.08684° E	2010-05-11 to 2010-05-25	flight trap	15 days		Saxony-Anhalt
1323	310	413	Osmia brevicornis	m	2	51.824329° N, 11.08684° E	2010-05-11 to 2010-05-25	flight trap	15 days		Saxony-Anhalt
1324	310	413	Andrena cineraria	m	1	51.824329° N, 11.08684° E	2010-05-11 to 2010-05-25	flight trap	15 days		Saxony-Anhalt
1325	310	413	Andrena dorsata	m	1	51.824329° N, 11.08684° E	2010-05-11 to 2010-05-25	flight trap	15 days		Saxony-Anhalt
1326	310	413	Andrena haemorrhoa	m	2	51.824329° N, 11.08684° E	2010-05-11 to 2010-05-25	flight trap	15 days		Saxony-Anhalt
1327	310	413	Andrena labiata	m	1	51.824329° N, 11.08684° E	2010-05-11 to 2010-05-25	flight trap	15 days		Saxony-Anhalt
1328	310	413	Bombus lucorum	m	1	51.824329° N, 11.08684° E	2010-05-11 to 2010-05-25	flight trap	15 days		Saxony-Anhalt
1329	310	413	Bombus rupestris	m	1	51.824329° N, 11.08684° E	2010-05-11 to 2010-05-25	flight trap	15 days		Saxony-Anhalt
1330	310	413	Lasioglossum malachurum	m	1	51.824329° N, 11.08684° E	2010-05-11 to 2010-05-25	flight trap	15 days		Saxony-Anhalt
1331	310	413	Lasioglossum minutulum	f	1	51.824329° N, 11.08684° E	2010-05-11 to 2010-05-25	flight trap	15 days		Saxony-Anhalt
1332	310	413	Lasioglossum pygmaeum	f	2	51.824329° N, 11.08684° E	2010-05-11 to 2010-05-25	flight trap	15 days		Saxony-Anhalt
1333	310	413	Lasioglossum pygmaeum	m	1	51.824329° N, 11.08684° E	2010-05-11 to 2010-05-25	flight trap	15 days		Saxony-Anhalt
1334	310	413	Andrena haemorrhoa	f	2	51.828608° N, 11.090535° E	2010-05-11 to 2010-05-25	flight trap	15 days		Saxony-Anhalt
1335	310	413	Andrena helvola	f	1	51.828608° N, 11.090535° E	2010-05-11 to 2010-05-25	flight trap	15 days		Saxony-Anhalt
1336	310	413	Andrena helvola	m	1	51.828608° N, 11.090535° E	2010-05-11 to 2010-05-25	flight trap	15 days		Saxony-Anhalt
1337	310	413	Andrena nigroaenea	f	7	51.828608° N, 11.090535° E	2010-05-11 to 2010-05-25	flight trap	15 days		Saxony-Anhalt
1338	310	413	Andrena nigroaenea	m	3	51.828608° N, 11.090535° E	2010-05-11 to 2010-05-25	flight trap	15 days		Saxony-Anhalt
1339	310	413	Andrena subopaca	f	1	51.828608° N, 11.090535° E	2010-05-11 to 2010-05-25	flight trap	15 days		Saxony-Anhalt
1340	310	413	Bombus bohemicus	f	1	51.828608° N, 11.090535° E	2010-05-11 to 2010-05-25	flight trap	15 days		Saxony-Anhalt
1341	310	413	Bombus lucorum	f	1	51.828608° N, 11.090535° E	2010-05-11 to 2010-05-25	flight trap	15 days		Saxony-Anhalt
1342	310	413	Bombus pascuorum	f	1	51.828608° N, 11.090535° E	2010-05-11 to 2010-05-25	flight trap	15 days		Saxony-Anhalt
1343	310	413	Bombus soroeensis	f	1	51.828608° N, 11.090535° E	2010-05-11 to 2010-05-25	flight trap	15 days		Saxony-Anhalt
1344	310	413	Bombus sylvarum	f	1	51.828608° N, 11.090535° E	2010-05-11 to 2010-05-25	flight trap	15 days		Saxony-Anhalt
1345	310	413	Bombus sylvestris	f	1	51.828608° N, 11.090535° E	2010-05-11 to 2010-05-25	flight trap	15 days		Saxony-Anhalt
1346	310	413	Bombus vestalis	f	4	51.828608° N, 11.090535° E	2010-05-11 to 2010-05-25	flight trap	15 days		Saxony-Anhalt
1347	310	413	Lasioglossum pygmaeum	f	1	51.828608° N, 11.090535° E	2010-05-11 to 2010-05-25	flight trap	15 days		Saxony-Anhalt
1348	310	413	Nomada fucata	m	2	51.828608° N, 11.090535° E	2010-05-11 to 2010-05-25	flight trap	15 days		Saxony-Anhalt
1349	310	413	Nomada succincta	m	1	51.828608° N, 11.090535° E	2010-05-11 to 2010-05-25	flight trap	15 days		Saxony-Anhalt
1350	310	413	Andrena clarkella	f	19	51.660313° N, 11.023361° E	2010-05-04 to 2010-05-26	flight trap	15 days		Saxony-Anhalt
1351	310	413	Andrena fucata	f	1	51.660313° N, 11.023361° E	2010-05-04 to 2010-05-26	flight trap	15 days		Saxony-Anhalt
1352	310	413	Andrena fulva	m	2	51.660313° N, 11.023361° E	2010-05-04 to 2010-05-26	flight trap	15 days		Saxony-Anhalt
1353	310	413	Andrena haemorrhoa	f	3	51.660313° N, 11.023361° E	2010-05-04 to 2010-05-26	flight trap	15 days		Saxony-Anhalt
1354	310	413	Andrena haemorrhoa	m	2	51.660313° N, 11.023361° E	2010-05-04 to 2010-05-26	flight trap	15 days		Saxony-Anhalt
1355	310	413	Bombus cryptarum	f	1	51.660313° N, 11.023361° E	2010-05-04 to 2010-05-26	flight trap	15 days		Saxony-Anhalt
1356	310	413	Bombus hortorum	f	1	51.660313° N, 11.023361° E	2010-05-04 to 2010-05-26	flight trap	15 days		Saxony-Anhalt
1357	310	413	Bombus soroeensis	f	12	51.660313° N, 11.023361° E	2010-05-04 to 2010-05-26	flight trap	15 days		Saxony-Anhalt
1358	310	413	Bombus sylvarum	f	1	51.660313° N, 11.023361° E	2010-05-04 to 2010-05-26	flight trap	15 days		Saxony-Anhalt
1359	310	413	Bombus sylvestris	f	1	51.660313° N, 11.023361° E	2010-05-04 to 2010-05-26	flight trap	15 days		Saxony-Anhalt
1360	310	413	Andrena fucata	m	2	51.663543° N, 11.038816° E	2010-05-04 to 2010-05-26	flight trap	15 days		Saxony-Anhalt
1361	310	413	Andrena haemorrhoa	f	1	51.663543° N, 11.038816° E	2010-05-04 to 2010-05-26	flight trap	15 days		Saxony-Anhalt
1362	310	413	Andrena nigroaenea	m	5	51.663543° N, 11.038816° E	2010-05-04 to 2010-05-26	flight trap	15 days		Saxony-Anhalt
1363	310	413	Andrena subopaca	f	1	51.663543° N, 11.038816° E	2010-05-04 to 2010-05-26	flight trap	15 days		Saxony-Anhalt
1364	310	413	Bombus bohemicus	f	1	51.663543° N, 11.038816° E	2010-05-04 to 2010-05-26	flight trap	15 days		Saxony-Anhalt
1365	310	413	Bombus cryptarum	f	1	51.663543° N, 11.038816° E	2010-05-04 to 2010-05-26	flight trap	15 days		Saxony-Anhalt
1366	310	413	Bombus pascuorum	f	2	51.663543° N, 11.038816° E	2010-05-04 to 2010-05-26	flight trap	15 days		Saxony-Anhalt
1367	310	413	Bombus soroeensis	f	1	51.663543° N, 11.038816° E	2010-05-04 to 2010-05-26	flight trap	15 days		Saxony-Anhalt
1368	310	413	Nomada panzeri	f	1	51.663543° N, 11.038816° E	2010-05-04 to 2010-05-26	flight trap	15 days		Saxony-Anhalt
1369	310	413	Andrena fucata	f	1	51.660839° N, 11.049448° E	2010-05-04 to 2010-05-26	flight trap	15 days		Saxony-Anhalt
1370	310	413	Andrena helvola	f	3	51.660839° N, 11.049448° E	2010-05-04 to 2010-05-26	flight trap	15 days		Saxony-Anhalt
1371	310	413	Andrena subopaca	m	1	51.660839° N, 11.049448° E	2010-05-04 to 2010-05-26	flight trap	15 days		Saxony-Anhalt
1372	310	413	Bombus pascuorum	f	1	51.660839° N, 11.049448° E	2010-05-04 to 2010-05-26	flight trap	15 days		Saxony-Anhalt
1373	310	413	Lasioglossum parvulum	f	2	51.660839° N, 11.049448° E	2010-05-04 to 2010-05-26	flight trap	15 days		Saxony-Anhalt
1374	310	413	Nomada flavoguttata	m	1	51.660839° N, 11.049448° E	2010-05-04 to 2010-05-26	flight trap	15 days		Saxony-Anhalt
1375	310	413	Andrena fulva	m	1	51.651369° N, 11.025006° E	2010-05-04 to 2010-05-26	flight trap	15 days		Saxony-Anhalt
1376	310	413	Andrena helvola	m	1	51.651369° N, 11.025006° E	2010-05-04 to 2010-05-26	flight trap	15 days		Saxony-Anhalt
1377	310	413	Andrena scotica	m	1	51.651369° N, 11.025006° E	2010-05-04 to 2010-05-26	flight trap	15 days		Saxony-Anhalt
1378	310	413	Lasioglossum morio	f	1	51.651369° N, 11.025006° E	2010-05-04 to 2010-05-26	flight trap	15 days		Saxony-Anhalt
1379	310	413	Andrena clarkella	f	13	51.654169° N, 11.040867° E	2010-05-04 to 2010-05-26	flight trap	15 days		Saxony-Anhalt
1380	310	413	Andrena gravida	m	1	51.654169° N, 11.040867° E	2010-05-04 to 2010-05-26	flight trap	15 days		Saxony-Anhalt
1381	310	413	Andrena haemorrhoa	f	6	51.654169° N, 11.040867° E	2010-05-04 to 2010-05-26	flight trap	15 days		Saxony-Anhalt
1382	310	413	Andrena haemorrhoa	m	14	51.654169° N, 11.040867° E	2010-05-04 to 2010-05-26	flight trap	15 days		Saxony-Anhalt
1383	310	413	Andrena praecox	f	5	51.654169° N, 11.040867° E	2010-05-04 to 2010-05-26	flight trap	15 days		Saxony-Anhalt
1384	310	413	Andrena praecox	m	1	51.654169° N, 11.040867° E	2010-05-04 to 2010-05-26	flight trap	15 days		Saxony-Anhalt
1385	310	413	Andrena scotica	f	1	51.654169° N, 11.040867° E	2010-05-04 to 2010-05-26	flight trap	15 days		Saxony-Anhalt
1386	310	413	Bombus cryptarum	f	1	51.654169° N, 11.040867° E	2010-05-04 to 2010-05-26	flight trap	15 days		Saxony-Anhalt
1387	310	413	Bombus lucorum	f	1	51.654169° N, 11.040867° E	2010-05-04 to 2010-05-26	flight trap	15 days		Saxony-Anhalt
1388	310	413	Bombus pratorum	f	1	51.654169° N, 11.040867° E	2010-05-04 to 2010-05-26	flight trap	15 days		Saxony-Anhalt
1389	310	413	Bombus soroeensis	f	1	51.654169° N, 11.040867° E	2010-05-04 to 2010-05-26	flight trap	15 days		Saxony-Anhalt
1390	310	413	Bombus sylvestris	f	1	51.654169° N, 11.040867° E	2010-05-04 to 2010-05-26	flight trap	15 days		Saxony-Anhalt
1391	310	413	Nomada ruficornis	m	1	51.654169° N, 11.040867° E	2010-05-04 to 2010-05-26	flight trap	15 days		Saxony-Anhalt
1392	310	413	Andrena angustior	f	1	51.654855° N, 11.04983° E	2010-05-04 to 2010-05-26	flight trap	15 days		Saxony-Anhalt
1393	310	413	Andrena cineraria	f	2	51.654855° N, 11.04983° E	2010-05-04 to 2010-05-26	flight trap	15 days		Saxony-Anhalt
1394	310	413	Andrena minutula	f	1	51.654855° N, 11.04983° E	2010-05-04 to 2010-05-26	flight trap	15 days		Saxony-Anhalt
1395	310	413	Andrena praecox	f	1	51.654855° N, 11.04983° E	2010-05-04 to 2010-05-26	flight trap	15 days		Saxony-Anhalt
1396	310	413	Bombus pratorum	f	1	51.654855° N, 11.04983° E	2010-05-04 to 2010-05-26	flight trap	15 days		Saxony-Anhalt
1397	310	413	Bombus sylvestris	f	1	51.654855° N, 11.04983° E	2010-05-04 to 2010-05-26	flight trap	15 days		Saxony-Anhalt
1398	310	413	Andrena chrysosceles	f	1	51.652965° N, 11.061995° E	2010-05-04 to 2010-05-26	flight trap	15 days		Saxony-Anhalt
1399	310	413	Andrena cineraria	f	1	51.652965° N, 11.061995° E	2010-05-04 to 2010-05-26	flight trap	15 days		Saxony-Anhalt
1400	310	413	Andrena haemorrhoa	f	1	51.652965° N, 11.061995° E	2010-05-04 to 2010-05-26	flight trap	15 days		Saxony-Anhalt
1401	310	413	Andrena helvola	f	2	51.652965° N, 11.061995° E	2010-05-04 to 2010-05-26	flight trap	15 days		Saxony-Anhalt
1402	310	413	Andrena minutuloides	m	1	51.652965° N, 11.061995° E	2010-05-04 to 2010-05-26	flight trap	15 days		Saxony-Anhalt
1403	310	413	Bombus pascuorum	f	2	51.652965° N, 11.061995° E	2010-05-04 to 2010-05-26	flight trap	15 days		Saxony-Anhalt
1404	310	413	Lasioglossum laevigatum	f	1	51.652965° N, 11.061995° E	2010-05-04 to 2010-05-26	flight trap	15 days		Saxony-Anhalt
1405	310	413	Osmia florisomnis	f	1	51.652965° N, 11.061995° E	2010-05-04 to 2010-05-26	flight trap	15 days		Saxony-Anhalt
1406	310	413	Andrena haemorrhoa	f	1	51.645298° N, 11.026938° E	2010-05-04 to 2010-05-26	flight trap	15 days		Saxony-Anhalt
1407	310	413	Andrena helvola	f	2	51.645298° N, 11.026938° E	2010-05-04 to 2010-05-26	flight trap	15 days		Saxony-Anhalt
1408	310	413	Andrena nigroaenea	m	1	51.645298° N, 11.026938° E	2010-05-04 to 2010-05-26	flight trap	15 days		Saxony-Anhalt
1409	310	413	Bombus cryptarum	f	2	51.645298° N, 11.026938° E	2010-05-04 to 2010-05-26	flight trap	15 days		Saxony-Anhalt
1410	310	413	Nomada panzeri	f	1	51.645298° N, 11.026938° E	2010-05-04 to 2010-05-26	flight trap	15 days		Saxony-Anhalt
1411	310	413	Andrena haemorrhoa	m	2	51.650662° N, 11.041345° E	2010-05-04 to 2010-05-26	flight trap	15 days		Saxony-Anhalt
1412	310	413	Andrena nigroaenea	f	2	51.650662° N, 11.041345° E	2010-05-04 to 2010-05-26	flight trap	15 days		Saxony-Anhalt
1413	310	413	Andrena nigroaenea	m	4	51.650662° N, 11.041345° E	2010-05-04 to 2010-05-26	flight trap	15 days		Saxony-Anhalt
1414	310	413	Andrena scotica	f	1	51.650662° N, 11.041345° E	2010-05-04 to 2010-05-26	flight trap	15 days		Saxony-Anhalt
1415	310	413	Bombus sylvarum	f	2	51.650662° N, 11.041345° E	2010-05-04 to 2010-05-26	flight trap	15 days		Saxony-Anhalt
1416	310	413	Andrena bicolor	f	1	51.648454° N, 11.05209° E	2010-05-04 to 2010-05-26	flight trap	15 days		Saxony-Anhalt
1417	310	413	Andrena fulva	f	1	51.648454° N, 11.05209° E	2010-05-04 to 2010-05-26	flight trap	15 days		Saxony-Anhalt
1418	310	413	Andrena haemorrhoa	f	2	51.648454° N, 11.05209° E	2010-05-04 to 2010-05-26	flight trap	15 days		Saxony-Anhalt
1419	310	413	Andrena nigroaenea	f	5	51.648454° N, 11.05209° E	2010-05-04 to 2010-05-26	flight trap	15 days		Saxony-Anhalt
1420	310	413	Andrena nigroaenea	m	1	51.648454° N, 11.05209° E	2010-05-04 to 2010-05-26	flight trap	15 days		Saxony-Anhalt
1421	310	413	Nomada panzeri	m	1	51.648454° N, 11.05209° E	2010-05-04 to 2010-05-26	flight trap	15 days		Saxony-Anhalt
1422	310	413	Andrena haemorrhoa	f	5	51.646924° N, 11.068167° E	2010-05-04 to 2010-05-26	flight trap	15 days		Saxony-Anhalt
1423	310	413	Andrena nigroaenea	f	1	51.646924° N, 11.068167° E	2010-05-04 to 2010-05-26	flight trap	15 days		Saxony-Anhalt
1424	310	413	Bombus cryptarum	f	2	51.646924° N, 11.068167° E	2010-05-04 to 2010-05-26	flight trap	15 days		Saxony-Anhalt
1425	310	413	Bombus pascuorum	f	1	51.646924° N, 11.068167° E	2010-05-04 to 2010-05-26	flight trap	15 days		Saxony-Anhalt
1426	310	413	Bombus sylvestris	f	1	51.646924° N, 11.068167° E	2010-05-04 to 2010-05-26	flight trap	15 days		Saxony-Anhalt
1427	310	413	Osmia bicornis	m	1	51.646924° N, 11.068167° E	2010-05-04 to 2010-05-26	flight trap	15 days		Saxony-Anhalt
1428	310	413	Andrena bicolor	f	1	51.640721° N, 11.025159° E	2010-05-04 to 2010-05-26	flight trap	15 days		Saxony-Anhalt
1429	310	413	Andrena cineraria	m	1	51.640721° N, 11.025159° E	2010-05-04 to 2010-05-26	flight trap	15 days		Saxony-Anhalt
1430	310	413	Andrena haemorrhoa	f	1	51.640721° N, 11.025159° E	2010-05-04 to 2010-05-26	flight trap	15 days		Saxony-Anhalt
1431	310	413	Andrena semilaevis	m	1	51.640721° N, 11.025159° E	2010-05-04 to 2010-05-26	flight trap	15 days		Saxony-Anhalt
1432	310	413	Bombus bohemicus	f	2	51.640721° N, 11.025159° E	2010-05-04 to 2010-05-26	flight trap	15 days		Saxony-Anhalt
1433	310	413	Bombus cryptarum	f	1	51.640721° N, 11.025159° E	2010-05-04 to 2010-05-26	flight trap	15 days		Saxony-Anhalt
1434	310	413	Bombus lucorum	f	1	51.640721° N, 11.025159° E	2010-05-04 to 2010-05-26	flight trap	15 days		Saxony-Anhalt
1435	310	413	Bombus pascuorum	f	3	51.640721° N, 11.025159° E	2010-05-04 to 2010-05-26	flight trap	15 days		Saxony-Anhalt
1436	310	413	Bombus soroeensis	f	1	51.640721° N, 11.025159° E	2010-05-04 to 2010-05-26	flight trap	15 days		Saxony-Anhalt
1437	310	413	Bombus terrestris	f	1	51.640721° N, 11.025159° E	2010-05-04 to 2010-05-26	flight trap	15 days		Saxony-Anhalt
1438	310	413	Lasioglossum quadrinotatum	m	1	51.640721° N, 11.025159° E	2010-05-04 to 2010-05-26	flight trap	15 days		Saxony-Anhalt
1439	310	413	Andrena haemorrhoa	f	1	51.637915° N, 11.040095° E	2010-05-04 to 2010-05-26	flight trap	15 days		Saxony-Anhalt
1440	310	413	Andrena helvola	f	1	51.637915° N, 11.040095° E	2010-05-04 to 2010-05-26	flight trap	15 days		Saxony-Anhalt
1441	310	413	Bombus bohemicus	f	2	51.637915° N, 11.040095° E	2010-05-04 to 2010-05-26	flight trap	15 days		Saxony-Anhalt
1442	310	413	Bombus lucorum	f	1	51.637915° N, 11.040095° E	2010-05-04 to 2010-05-26	flight trap	15 days		Saxony-Anhalt
1443	310	413	Bombus pascuorum	f	3	51.637915° N, 11.040095° E	2010-05-04 to 2010-05-26	flight trap	15 days		Saxony-Anhalt
1444	310	413	Bombus pratorum	f	1	51.637915° N, 11.040095° E	2010-05-04 to 2010-05-26	flight trap	15 days		Saxony-Anhalt
1445	310	413	Bombus soroeensis	f	5	51.637915° N, 11.040095° E	2010-05-04 to 2010-05-26	flight trap	15 days		Saxony-Anhalt
1446	310	413	Andrena cineraria	m	1	51.639183° N, 11.057239° E	2010-05-04 to 2010-05-26	flight trap	15 days		Saxony-Anhalt
1447	310	413	Andrena haemorrhoa	f	3	51.639183° N, 11.057239° E	2010-05-04 to 2010-05-26	flight trap	15 days		Saxony-Anhalt
1448	310	413	Andrena minutuloides	f	1	51.639183° N, 11.057239° E	2010-05-04 to 2010-05-26	flight trap	15 days		Saxony-Anhalt
1449	310	413	Andrena nigroaenea	f	1	51.639183° N, 11.057239° E	2010-05-04 to 2010-05-26	flight trap	15 days		Saxony-Anhalt
1450	310	413	Andrena nigroaenea	m	1	51.639183° N, 11.057239° E	2010-05-04 to 2010-05-26	flight trap	15 days		Saxony-Anhalt
1451	310	413	Bombus pascuorum	f	1	51.639183° N, 11.057239° E	2010-05-04 to 2010-05-26	flight trap	15 days		Saxony-Anhalt
1452	310	413	Andrena fulva	m	1	51.6368° N, 11.065746° E	2010-05-04 to 2010-05-26	flight trap	15 days		Saxony-Anhalt
1453	310	413	Andrena helvola	f	1	51.6368° N, 11.065746° E	2010-05-04 to 2010-05-26	flight trap	15 days		Saxony-Anhalt
1454	310	413	Andrena helvola	m	2	51.6368° N, 11.065746° E	2010-05-04 to 2010-05-26	flight trap	15 days		Saxony-Anhalt
1455	310	413	Andrena nigroaenea	m	2	51.6368° N, 11.065746° E	2010-05-04 to 2010-05-26	flight trap	15 days		Saxony-Anhalt
1456	310	413	Bombus bohemicus	f	1	51.6368° N, 11.065746° E	2010-05-04 to 2010-05-26	flight trap	15 days		Saxony-Anhalt
1457	310	413	Bombus cryptarum	f	1	51.6368° N, 11.065746° E	2010-05-04 to 2010-05-26	flight trap	15 days		Saxony-Anhalt
1458	310	413	Andrena nigroaenea	f	1	51.392306° N, 11.70323° E	2010-05-17 to 2010-05-24	flight trap	15 days		Saxony-Anhalt
1459	310	413	Lasioglossum minutissimum	f	1	51.392306° N, 11.70323° E	2010-05-17 to 2010-05-24	flight trap	15 days		Saxony-Anhalt
1460	310	413	Nomada flavoguttata	m	1	51.392306° N, 11.70323° E	2010-05-17 to 2010-05-24	flight trap	15 days		Saxony-Anhalt
1461	310	413	Andrena haemorrhoa	f	1	51.388603° N, 11.714612° E	2010-05-17 to 2010-05-24	flight trap	15 days		Saxony-Anhalt
1462	310	413	Andrena strohmella	f	1	51.388603° N, 11.714612° E	2010-05-17 to 2010-05-24	flight trap	15 days		Saxony-Anhalt
1463	310	413	Nomada goodeniana	f	1	51.388603° N, 11.714612° E	2010-05-17 to 2010-05-24	flight trap	15 days		Saxony-Anhalt
1464	310	413	Nomada succincta	f	1	51.388603° N, 11.714612° E	2010-05-17 to 2010-05-24	flight trap	15 days		Saxony-Anhalt
1465	310	413	Osmia bicornis	f	1	51.388603° N, 11.714612° E	2010-05-17 to 2010-05-24	flight trap	15 days		Saxony-Anhalt
1466	310	413	Andrena helvola	f	1	51.388047° N, 11.731761° E	2010-05-17 to 2010-05-24	flight trap	15 days		Saxony-Anhalt
1467	310	413	Andrena nigroaenea	f	1	51.388047° N, 11.731761° E	2010-05-17 to 2010-05-24	flight trap	15 days		Saxony-Anhalt
1468	310	413	Andrena scotica	f	1	51.388047° N, 11.731761° E	2010-05-17 to 2010-05-24	flight trap	15 days		Saxony-Anhalt
1469	310	413	Andrena nigroaenea	f	3	51.393693° N, 11.74954° E	2010-05-17 to 2010-05-24	flight trap	15 days		Saxony-Anhalt
1470	310	413	Andrena nigroaenea	m	2	51.393693° N, 11.74954° E	2010-05-17 to 2010-05-24	flight trap	15 days		Saxony-Anhalt
1471	310	413	Andrena niveata	f	1	51.393693° N, 11.74954° E	2010-05-17 to 2010-05-24	flight trap	15 days		Saxony-Anhalt
1472	310	413	Anthophora plumipes	m	1	51.393693° N, 11.74954° E	2010-05-17 to 2010-05-24	flight trap	15 days		Saxony-Anhalt
1473	310	413	Andrena flavipes	m	1	51.37942° N, 11.705984° E	2010-05-17 to 2010-05-24	flight trap	15 days		Saxony-Anhalt
1474	310	413	Andrena nigroaenea	f	7	51.37942° N, 11.705984° E	2010-05-17 to 2010-05-24	flight trap	15 days		Saxony-Anhalt
1475	310	413	Andrena niveata	m	4	51.37942° N, 11.705984° E	2010-05-17 to 2010-05-24	flight trap	15 days		Saxony-Anhalt
1476	310	413	Andrena semilaevis	m	1	51.37942° N, 11.705984° E	2010-05-17 to 2010-05-24	flight trap	15 days		Saxony-Anhalt
1477	310	413	Halictus tumulorum	f	1	51.37942° N, 11.705984° E	2010-05-17 to 2010-05-24	flight trap	15 days		Saxony-Anhalt
1478	310	413	Lasioglossum malachurum	f	1	51.37942° N, 11.705984° E	2010-05-17 to 2010-05-24	flight trap	15 days		Saxony-Anhalt
1479	310	413	Lasioglossum xanthopus	f	1	51.37942° N, 11.705984° E	2010-05-17 to 2010-05-24	flight trap	15 days		Saxony-Anhalt
1480	310	413	Nomada goodeniana	f	1	51.37942° N, 11.705984° E	2010-05-17 to 2010-05-24	flight trap	15 days		Saxony-Anhalt
1481	310	413	Andrena helvola	f	1	51.378288° N, 11.720461° E	2010-05-17 to 2010-05-24	flight trap	15 days		Saxony-Anhalt
1482	310	413	Andrena nigroaenea	m	3	51.378288° N, 11.720461° E	2010-05-17 to 2010-05-24	flight trap	15 days		Saxony-Anhalt
1483	310	413	Andrena semilaevis	f	1	51.378288° N, 11.720461° E	2010-05-17 to 2010-05-24	flight trap	15 days		Saxony-Anhalt
1484	310	413	Lasioglossum calceatum	f	1	51.378288° N, 11.720461° E	2010-05-17 to 2010-05-24	flight trap	15 days		Saxony-Anhalt
1485	310	413	Nomada goodeniana	f	1	51.378288° N, 11.720461° E	2010-05-17 to 2010-05-24	flight trap	15 days		Saxony-Anhalt
1486	310	413	Nomada succincta	f	1	51.378288° N, 11.720461° E	2010-05-17 to 2010-05-24	flight trap	15 days		Saxony-Anhalt
1487	310	413	Nomada succincta	m	1	51.378288° N, 11.720461° E	2010-05-17 to 2010-05-24	flight trap	15 days		Saxony-Anhalt
1488	310	413	Sphecodes ephippius	f	1	51.378288° N, 11.720461° E	2010-05-17 to 2010-05-24	flight trap	15 days		Saxony-Anhalt
1489	310	413	Andrena nigroaenea	f	3	51.379796° N, 11.730947° E	2010-05-17 to 2010-05-24	flight trap	15 days		Saxony-Anhalt
1490	310	413	Andrena praecox	f	1	51.379796° N, 11.730947° E	2010-05-17 to 2010-05-24	flight trap	15 days		Saxony-Anhalt
1491	310	413	Nomada flavoguttata	m	1	51.379796° N, 11.730947° E	2010-05-17 to 2010-05-24	flight trap	15 days		Saxony-Anhalt
1492	310	413	Andrena flavipes	m	1	51.378427° N, 11.749873° E	2010-05-17 to 2010-05-24	flight trap	15 days		Saxony-Anhalt
1493	310	413	Andrena nigroaenea	f	2	51.378427° N, 11.749873° E	2010-05-17 to 2010-05-24	flight trap	15 days		Saxony-Anhalt
1494	310	413	Andrena nigroaenea	m	4	51.378427° N, 11.749873° E	2010-05-17 to 2010-05-24	flight trap	15 days		Saxony-Anhalt
1495	310	413	Andrena strohmella	f	1	51.378427° N, 11.749873° E	2010-05-17 to 2010-05-24	flight trap	15 days		Saxony-Anhalt
1496	310	413	Lasioglossum malachurum	f	1	51.378427° N, 11.749873° E	2010-05-17 to 2010-05-24	flight trap	15 days		Saxony-Anhalt
1497	310	413	Lasioglossum minutissimum	f	1	51.378427° N, 11.749873° E	2010-05-17 to 2010-05-24	flight trap	15 days		Saxony-Anhalt
1498	310	413	Lasioglossum pauxillum	f	1	51.378427° N, 11.749873° E	2010-05-17 to 2010-05-24	flight trap	15 days		Saxony-Anhalt
1499	310	413	Lasioglossum xanthopus	f	1	51.378427° N, 11.749873° E	2010-05-17 to 2010-05-24	flight trap	15 days		Saxony-Anhalt
1500	310	413	Nomada goodeniana	m	4	51.378427° N, 11.749873° E	2010-05-17 to 2010-05-24	flight trap	15 days		Saxony-Anhalt
1501	310	413	Nomada marshamella	f	1	51.378427° N, 11.749873° E	2010-05-17 to 2010-05-24	flight trap	15 days		Saxony-Anhalt
1502	310	413	Nomada succincta	m	1	51.378427° N, 11.749873° E	2010-05-17 to 2010-05-24	flight trap	15 days		Saxony-Anhalt
1503	310	413	Sphecodes crassus	f	1	51.378427° N, 11.749873° E	2010-05-17 to 2010-05-24	flight trap	15 days		Saxony-Anhalt
1504	310	413	Sphecodes ephippius	f	1	51.378427° N, 11.749873° E	2010-05-17 to 2010-05-24	flight trap	15 days		Saxony-Anhalt
1505	310	413	Andrena haemorrhoa	f	1	51.36941° N, 11.702125° E	2010-05-17 to 2010-05-24	flight trap	15 days		Saxony-Anhalt
1506	310	413	Andrena helvola	f	1	51.36941° N, 11.702125° E	2010-05-17 to 2010-05-24	flight trap	15 days		Saxony-Anhalt
1507	310	413	Andrena nigroaenea	f	9	51.36941° N, 11.702125° E	2010-05-17 to 2010-05-24	flight trap	15 days		Saxony-Anhalt
1508	310	413	Andrena nigroaenea	m	11	51.36941° N, 11.702125° E	2010-05-17 to 2010-05-24	flight trap	15 days		Saxony-Anhalt
1509	310	413	Bombus terrestris	f	1	51.36941° N, 11.702125° E	2010-05-17 to 2010-05-24	flight trap	15 days		Saxony-Anhalt
1510	310	413	Lasioglossum calceatum	f	1	51.36941° N, 11.702125° E	2010-05-17 to 2010-05-24	flight trap	15 days		Saxony-Anhalt
1511	310	413	Lasioglossum parvulum	f	1	51.36941° N, 11.702125° E	2010-05-17 to 2010-05-24	flight trap	15 days		Saxony-Anhalt
1512	310	413	Lasioglossum xanthopus	f	1	51.36941° N, 11.702125° E	2010-05-17 to 2010-05-24	flight trap	15 days		Saxony-Anhalt
1513	310	413	Andrena nigroaenea	f	7	51.372466° N, 11.723319° E	2010-05-17 to 2010-05-24	flight trap	15 days		Saxony-Anhalt
1514	310	413	Andrena nigroaenea	m	5	51.372466° N, 11.723319° E	2010-05-17 to 2010-05-24	flight trap	15 days		Saxony-Anhalt
1515	310	413	Andrena pilipes	m	1	51.372466° N, 11.723319° E	2010-05-17 to 2010-05-24	flight trap	15 days		Saxony-Anhalt
1516	310	413	Bombus pratorum	f	1	51.372466° N, 11.723319° E	2010-05-17 to 2010-05-24	flight trap	15 days		Saxony-Anhalt
1517	310	413	Bombus terrestris	f	2	51.372466° N, 11.723319° E	2010-05-17 to 2010-05-24	flight trap	15 days		Saxony-Anhalt
1518	310	413	Lasioglossum calceatum	f	1	51.372466° N, 11.723319° E	2010-05-17 to 2010-05-24	flight trap	15 days		Saxony-Anhalt
1519	310	413	Andrena nigroaenea	f	4	51.374869° N, 11.735648° E	2010-05-17 to 2010-05-24	flight trap	15 days		Saxony-Anhalt
1520	310	413	Andrena nigroaenea	m	2	51.374869° N, 11.735648° E	2010-05-17 to 2010-05-24	flight trap	15 days		Saxony-Anhalt
1521	310	413	Bombus terrestris	f	3	51.374869° N, 11.735648° E	2010-05-17 to 2010-05-24	flight trap	15 days		Saxony-Anhalt
1522	310	413	Nomada fulvicornis	m	1	51.374869° N, 11.735648° E	2010-05-17 to 2010-05-24	flight trap	15 days		Saxony-Anhalt
1523	310	413	Nomada goodeniana	f	1	51.374869° N, 11.735648° E	2010-05-17 to 2010-05-24	flight trap	15 days		Saxony-Anhalt
1524	310	413	Nomada lathburiana	f	1	51.374869° N, 11.735648° E	2010-05-17 to 2010-05-24	flight trap	15 days		Saxony-Anhalt
1525	310	413	Nomada marshamella	m	1	51.374869° N, 11.735648° E	2010-05-17 to 2010-05-24	flight trap	15 days		Saxony-Anhalt
1526	310	413	Nomada succincta	f	1	51.374869° N, 11.735648° E	2010-05-17 to 2010-05-24	flight trap	15 days		Saxony-Anhalt
1527	310	413	Nomada succincta	m	3	51.374869° N, 11.735648° E	2010-05-17 to 2010-05-24	flight trap	15 days		Saxony-Anhalt
1528	310	413	Osmia bicornis	f	1	51.374869° N, 11.735648° E	2010-05-17 to 2010-05-24	flight trap	15 days		Saxony-Anhalt
1529	310	413	Andrena nigroaenea	f	3	51.375622° N, 11.750568° E	2010-05-17 to 2010-05-24	flight trap	15 days		Saxony-Anhalt
1530	310	413	Andrena nigroaenea	m	5	51.375622° N, 11.750568° E	2010-05-17 to 2010-05-24	flight trap	15 days		Saxony-Anhalt
1531	310	413	Andrena niveata	f	1	51.375622° N, 11.750568° E	2010-05-17 to 2010-05-24	flight trap	15 days		Saxony-Anhalt
1532	310	413	Lasioglossum malachurum	f	2	51.375622° N, 11.750568° E	2010-05-17 to 2010-05-24	flight trap	15 days		Saxony-Anhalt
1533	310	413	Andrena flavipes	m	1	51.362775° N, 11.705258° E	2010-05-17 to 2010-05-24	flight trap	15 days		Saxony-Anhalt
1534	310	413	Andrena haemorrhoa	f	1	51.362775° N, 11.705258° E	2010-05-17 to 2010-05-24	flight trap	15 days		Saxony-Anhalt
1535	310	413	Andrena helvola	f	5	51.362775° N, 11.705258° E	2010-05-17 to 2010-05-24	flight trap	15 days		Saxony-Anhalt
1536	310	413	Andrena nigroaenea	f	15	51.362775° N, 11.705258° E	2010-05-17 to 2010-05-24	flight trap	15 days		Saxony-Anhalt
1537	310	413	Andrena nigroaenea	m	18	51.362775° N, 11.705258° E	2010-05-17 to 2010-05-24	flight trap	15 days		Saxony-Anhalt
1538	310	413	Andrena pilipes	f	1	51.362775° N, 11.705258° E	2010-05-17 to 2010-05-24	flight trap	15 days		Saxony-Anhalt
1539	310	413	Andrena scotica	f	1	51.362775° N, 11.705258° E	2010-05-17 to 2010-05-24	flight trap	15 days		Saxony-Anhalt
1540	310	413	Lasioglossum xanthopus	f	1	51.362775° N, 11.705258° E	2010-05-17 to 2010-05-24	flight trap	15 days		Saxony-Anhalt
1541	310	413	Nomada goodeniana	f	1	51.362775° N, 11.705258° E	2010-05-17 to 2010-05-24	flight trap	15 days		Saxony-Anhalt
1542	310	413	Nomada goodeniana	m	3	51.362775° N, 11.705258° E	2010-05-17 to 2010-05-24	flight trap	15 days		Saxony-Anhalt
1543	310	413	Nomada succincta	m	1	51.362775° N, 11.705258° E	2010-05-17 to 2010-05-24	flight trap	15 days		Saxony-Anhalt
1544	310	413	Osmia bicornis	m	1	51.362775° N, 11.705258° E	2010-05-17 to 2010-05-24	flight trap	15 days		Saxony-Anhalt
1545	310	413	Andrena bimaculata	m	1	51.360773° N, 11.721058° E	2010-05-17 to 2010-05-24	flight trap	15 days		Saxony-Anhalt
1546	310	413	Andrena nigroaenea	f	5	51.360773° N, 11.721058° E	2010-05-17 to 2010-05-24	flight trap	15 days		Saxony-Anhalt
1547	310	413	Andrena pilipes	m	1	51.360773° N, 11.721058° E	2010-05-17 to 2010-05-24	flight trap	15 days		Saxony-Anhalt
1548	310	413	Bombus vestalis	f	1	51.360773° N, 11.721058° E	2010-05-17 to 2010-05-24	flight trap	15 days		Saxony-Anhalt
1549	310	413	Lasioglossum nitidiusculum	f	1	51.360773° N, 11.721058° E	2010-05-17 to 2010-05-24	flight trap	15 days		Saxony-Anhalt
1550	310	413	Nomada succincta	m	1	51.360773° N, 11.721058° E	2010-05-17 to 2010-05-24	flight trap	15 days		Saxony-Anhalt
1551	310	413	Andrena dorsata	f	1	51.359584° N, 11.730813° E	2010-05-17 to 2010-05-24	flight trap	15 days		Saxony-Anhalt
1552	310	413	Andrena haemorrhoa	f	2	51.359584° N, 11.730813° E	2010-05-17 to 2010-05-24	flight trap	15 days		Saxony-Anhalt
1553	310	413	Andrena mitis	f	1	51.359584° N, 11.730813° E	2010-05-17 to 2010-05-24	flight trap	15 days		Saxony-Anhalt
1554	310	413	Andrena nigroaenea	f	6	51.359584° N, 11.730813° E	2010-05-17 to 2010-05-24	flight trap	15 days		Saxony-Anhalt
1555	310	413	Andrena nigroaenea	m	5	51.359584° N, 11.730813° E	2010-05-17 to 2010-05-24	flight trap	15 days		Saxony-Anhalt
1556	310	413	Andrena ventralis	f	1	51.359584° N, 11.730813° E	2010-05-17 to 2010-05-24	flight trap	15 days		Saxony-Anhalt
1557	310	413	Lasioglossum xanthopus	f	3	51.359584° N, 11.730813° E	2010-05-17 to 2010-05-24	flight trap	15 days		Saxony-Anhalt
1558	310	413	Nomada goodeniana	f	1	51.359584° N, 11.730813° E	2010-05-17 to 2010-05-24	flight trap	15 days		Saxony-Anhalt
1559	310	413	Osmia bicornis	f	1	51.359584° N, 11.730813° E	2010-05-17 to 2010-05-24	flight trap	15 days		Saxony-Anhalt
1560	310	413	Andrena cineraria	f	1	51.363787° N, 11.747272° E	2010-05-17 to 2010-05-24	flight trap	15 days		Saxony-Anhalt
1561	310	413	Andrena flavipes	m	1	51.363787° N, 11.747272° E	2010-05-17 to 2010-05-24	flight trap	15 days		Saxony-Anhalt
1562	310	413	Andrena haemorrhoa	f	4	51.363787° N, 11.747272° E	2010-05-17 to 2010-05-24	flight trap	15 days		Saxony-Anhalt
1563	310	413	Andrena helvola	m	1	51.363787° N, 11.747272° E	2010-05-17 to 2010-05-24	flight trap	15 days		Saxony-Anhalt
1564	310	413	Andrena nigroaenea	f	10	51.363787° N, 11.747272° E	2010-05-17 to 2010-05-24	flight trap	15 days		Saxony-Anhalt
1565	310	413	Andrena nigroaenea	m	6	51.363787° N, 11.747272° E	2010-05-17 to 2010-05-24	flight trap	15 days		Saxony-Anhalt
1566	310	413	Andrena niveata	m	1	51.363787° N, 11.747272° E	2010-05-17 to 2010-05-24	flight trap	15 days		Saxony-Anhalt
1567	310	413	Andrena scotica	f	1	51.363787° N, 11.747272° E	2010-05-17 to 2010-05-24	flight trap	15 days		Saxony-Anhalt
1568	310	413	Lasioglossum malachurum	f	1	51.363787° N, 11.747272° E	2010-05-17 to 2010-05-24	flight trap	15 days		Saxony-Anhalt
1569	310	413	Lasioglossum parvulum	f	1	51.363787° N, 11.747272° E	2010-05-17 to 2010-05-24	flight trap	15 days		Saxony-Anhalt
1570	310	413	Melecta albifrons	f	1	51.363787° N, 11.747272° E	2010-05-17 to 2010-05-24	flight trap	15 days		Saxony-Anhalt
1571	310	413	Nomada succincta	f	1	51.363787° N, 11.747272° E	2010-05-17 to 2010-05-24	flight trap	15 days		Saxony-Anhalt
1572	310	413	Andrena cineraria	f	5	52.094678° N, 11.417395° E	2010-05-03 to 2010-05-25	flight trap	15 days		Saxony-Anhalt
1573	310	413	Andrena gravida	f	1	52.094678° N, 11.417395° E	2010-05-03 to 2010-05-25	flight trap	15 days		Saxony-Anhalt
1574	310	413	Andrena haemorrhoa	f	5	52.094678° N, 11.417395° E	2010-05-03 to 2010-05-25	flight trap	15 days		Saxony-Anhalt
1575	310	413	Andrena mitis	f	1	52.094678° N, 11.417395° E	2010-05-03 to 2010-05-25	flight trap	15 days		Saxony-Anhalt
1576	310	413	Andrena nigroaenea	f	14	52.094678° N, 11.417395° E	2010-05-03 to 2010-05-25	flight trap	15 days		Saxony-Anhalt
1577	310	413	Andrena nigroaenea	m	2	52.094678° N, 11.417395° E	2010-05-03 to 2010-05-25	flight trap	15 days		Saxony-Anhalt
1578	310	413	Andrena nitida	f	1	52.094678° N, 11.417395° E	2010-05-03 to 2010-05-25	flight trap	15 days		Saxony-Anhalt
1579	310	413	Andrena proxima	m	1	52.094678° N, 11.417395° E	2010-05-03 to 2010-05-25	flight trap	15 days		Saxony-Anhalt
1580	310	413	Andrena varians	f	1	52.094678° N, 11.417395° E	2010-05-03 to 2010-05-25	flight trap	15 days		Saxony-Anhalt
1581	310	413	Lasioglossum parvulum	f	2	52.094678° N, 11.417395° E	2010-05-03 to 2010-05-25	flight trap	15 days		Saxony-Anhalt
1582	310	413	Lasioglossum xanthopus	f	1	52.094678° N, 11.417395° E	2010-05-03 to 2010-05-25	flight trap	15 days		Saxony-Anhalt
1583	310	413	Nomada goodeniana	m	3	52.094678° N, 11.417395° E	2010-05-03 to 2010-05-25	flight trap	15 days		Saxony-Anhalt
1584	310	413	Osmia bicornis	f	1	52.094678° N, 11.417395° E	2010-05-03 to 2010-05-25	flight trap	15 days		Saxony-Anhalt
1585	310	413	Andrena cineraria	f	1	52.096539° N, 11.428941° E	2010-05-03 to 2010-05-25	flight trap	15 days		Saxony-Anhalt
1586	310	413	Andrena haemorrhoa	f	3	52.096539° N, 11.428941° E	2010-05-03 to 2010-05-25	flight trap	15 days		Saxony-Anhalt
1587	310	413	Andrena nigroaenea	f	25	52.096539° N, 11.428941° E	2010-05-03 to 2010-05-25	flight trap	15 days		Saxony-Anhalt
1588	310	413	Andrena nigroaenea	m	2	52.096539° N, 11.428941° E	2010-05-03 to 2010-05-25	flight trap	15 days		Saxony-Anhalt
1589	310	413	Andrena nitida	f	2	52.096539° N, 11.428941° E	2010-05-03 to 2010-05-25	flight trap	15 days		Saxony-Anhalt
1590	310	413	Andrena scotica	f	1	52.096539° N, 11.428941° E	2010-05-03 to 2010-05-25	flight trap	15 days		Saxony-Anhalt
1591	310	413	Bombus terrestris	f	1	52.096539° N, 11.428941° E	2010-05-03 to 2010-05-25	flight trap	15 days		Saxony-Anhalt
1592	310	413	Halictus tumulorum	f	1	52.096539° N, 11.428941° E	2010-05-03 to 2010-05-25	flight trap	15 days		Saxony-Anhalt
1593	310	413	Lasioglossum parvulum	f	2	52.096539° N, 11.428941° E	2010-05-03 to 2010-05-25	flight trap	15 days		Saxony-Anhalt
1594	310	413	Lasioglossum pauxillum	f	1	52.096539° N, 11.428941° E	2010-05-03 to 2010-05-25	flight trap	15 days		Saxony-Anhalt
1595	310	413	Nomada goodeniana	m	1	52.096539° N, 11.428941° E	2010-05-03 to 2010-05-25	flight trap	15 days		Saxony-Anhalt
1596	310	413	Nomada lathburiana	m	1	52.096539° N, 11.428941° E	2010-05-03 to 2010-05-25	flight trap	15 days		Saxony-Anhalt
1597	310	413	Nomada marshamella	f	1	52.096539° N, 11.428941° E	2010-05-03 to 2010-05-25	flight trap	15 days		Saxony-Anhalt
1598	310	413	Sphecodes ephippius	f	1	52.096539° N, 11.428941° E	2010-05-03 to 2010-05-25	flight trap	15 days		Saxony-Anhalt
1599	310	413	Andrena anthrisci	m	2	52.095412° N, 11.44463° E	2010-05-03 to 2010-05-25	flight trap	15 days		Saxony-Anhalt
1600	310	413	Andrena cineraria	f	1	52.095412° N, 11.44463° E	2010-05-03 to 2010-05-25	flight trap	15 days		Saxony-Anhalt
1601	310	413	Andrena haemorrhoa	f	3	52.095412° N, 11.44463° E	2010-05-03 to 2010-05-25	flight trap	15 days		Saxony-Anhalt
1602	310	413	Andrena helvola	f	1	52.095412° N, 11.44463° E	2010-05-03 to 2010-05-25	flight trap	15 days		Saxony-Anhalt
1603	310	413	Andrena nigroaenea	f	6	52.095412° N, 11.44463° E	2010-05-03 to 2010-05-25	flight trap	15 days		Saxony-Anhalt
1604	310	413	Andrena nigroaenea	m	1	52.095412° N, 11.44463° E	2010-05-03 to 2010-05-25	flight trap	15 days		Saxony-Anhalt
1605	310	413	Bombus terrestris	f	1	52.095412° N, 11.44463° E	2010-05-03 to 2010-05-25	flight trap	15 days		Saxony-Anhalt
1606	310	413	Lasioglossum parvulum	f	1	52.095412° N, 11.44463° E	2010-05-03 to 2010-05-25	flight trap	15 days		Saxony-Anhalt
1607	310	413	Lasioglossum pauxillum	f	1	52.095412° N, 11.44463° E	2010-05-03 to 2010-05-25	flight trap	15 days		Saxony-Anhalt
1608	310	413	Lasioglossum xanthopus	f	1	52.095412° N, 11.44463° E	2010-05-03 to 2010-05-25	flight trap	15 days		Saxony-Anhalt
1609	310	413	Nomada flavoguttata	f	1	52.095412° N, 11.44463° E	2010-05-03 to 2010-05-25	flight trap	15 days		Saxony-Anhalt
1610	310	413	Nomada goodeniana	m	1	52.095412° N, 11.44463° E	2010-05-03 to 2010-05-25	flight trap	15 days		Saxony-Anhalt
1611	310	413	Nomada lathburiana	f	1	52.095412° N, 11.44463° E	2010-05-03 to 2010-05-25	flight trap	15 days		Saxony-Anhalt
1612	310	413	Andrena anthrisci	m	1	52.090402° N, 11.453965° E	2010-05-03 to 2010-05-25	flight trap	15 days		Saxony-Anhalt
1613	310	413	Andrena fulva	f	1	52.090402° N, 11.453965° E	2010-05-03 to 2010-05-25	flight trap	15 days		Saxony-Anhalt
1614	310	413	Andrena haemorrhoa	f	12	52.090402° N, 11.453965° E	2010-05-03 to 2010-05-25	flight trap	15 days		Saxony-Anhalt
1615	310	413	Andrena helvola	f	1	52.090402° N, 11.453965° E	2010-05-03 to 2010-05-25	flight trap	15 days		Saxony-Anhalt
1616	310	413	Andrena nigroaenea	f	4	52.090402° N, 11.453965° E	2010-05-03 to 2010-05-25	flight trap	15 days		Saxony-Anhalt
1617	310	413	Andrena nigroaenea	m	2	52.090402° N, 11.453965° E	2010-05-03 to 2010-05-25	flight trap	15 days		Saxony-Anhalt
1618	310	413	Andrena scotica	f	1	52.090402° N, 11.453965° E	2010-05-03 to 2010-05-25	flight trap	15 days		Saxony-Anhalt
1619	310	413	Andrena haemorrhoa	f	2	52.089332° N, 11.420269° E	2010-05-03 to 2010-05-25	flight trap	15 days		Saxony-Anhalt
1620	310	413	Andrena helvola	f	17	52.089332° N, 11.420269° E	2010-05-03 to 2010-05-25	flight trap	15 days		Saxony-Anhalt
1621	310	413	Andrena nigroaenea	f	1	52.089332° N, 11.420269° E	2010-05-03 to 2010-05-25	flight trap	15 days		Saxony-Anhalt
1622	310	413	Andrena vaga	f	1	52.089332° N, 11.420269° E	2010-05-03 to 2010-05-25	flight trap	15 days		Saxony-Anhalt
1623	310	413	Bombus sylvarum	f	1	52.089332° N, 11.420269° E	2010-05-03 to 2010-05-25	flight trap	15 days		Saxony-Anhalt
1624	310	413	Lasioglossum parvulum	f	16	52.089332° N, 11.420269° E	2010-05-03 to 2010-05-25	flight trap	15 days		Saxony-Anhalt
1625	310	413	Lasioglossum parvulum	m	1	52.089332° N, 11.420269° E	2010-05-03 to 2010-05-25	flight trap	15 days		Saxony-Anhalt
1626	310	413	Andrena cineraria	f	3	52.081673° N, 11.427448° E	2010-05-03 to 2010-05-25	flight trap	15 days		Saxony-Anhalt
1627	310	413	Andrena cineraria	m	2	52.081673° N, 11.427448° E	2010-05-03 to 2010-05-25	flight trap	15 days		Saxony-Anhalt
1628	310	413	Andrena flavipes	f	1	52.081673° N, 11.427448° E	2010-05-03 to 2010-05-25	flight trap	15 days		Saxony-Anhalt
1629	310	413	Andrena haemorrhoa	f	8	52.081673° N, 11.427448° E	2010-05-03 to 2010-05-25	flight trap	15 days		Saxony-Anhalt
1630	310	413	Andrena nigroaenea	f	8	52.081673° N, 11.427448° E	2010-05-03 to 2010-05-25	flight trap	15 days		Saxony-Anhalt
1631	310	413	Andrena nigroaenea	m	2	52.081673° N, 11.427448° E	2010-05-03 to 2010-05-25	flight trap	15 days		Saxony-Anhalt
1632	310	413	Andrena subopaca	f	1	52.081673° N, 11.427448° E	2010-05-03 to 2010-05-25	flight trap	15 days		Saxony-Anhalt
1633	310	413	Andrena vaga	f	4	52.081673° N, 11.427448° E	2010-05-03 to 2010-05-25	flight trap	15 days		Saxony-Anhalt
1634	310	413	Andrena varians	f	1	52.081673° N, 11.427448° E	2010-05-03 to 2010-05-25	flight trap	15 days		Saxony-Anhalt
1635	310	413	Andrena ventralis	m	1	52.081673° N, 11.427448° E	2010-05-03 to 2010-05-25	flight trap	15 days		Saxony-Anhalt
1636	310	413	Bombus lucorum	f	1	52.081673° N, 11.427448° E	2010-05-03 to 2010-05-25	flight trap	15 days		Saxony-Anhalt
1637	310	413	Bombus terrestris	f	1	52.081673° N, 11.427448° E	2010-05-03 to 2010-05-25	flight trap	15 days		Saxony-Anhalt
1638	310	413	Lasioglossum malachurum	f	1	52.081673° N, 11.427448° E	2010-05-03 to 2010-05-25	flight trap	15 days		Saxony-Anhalt
1639	310	413	Lasioglossum parvulum	f	4	52.081673° N, 11.427448° E	2010-05-03 to 2010-05-25	flight trap	15 days		Saxony-Anhalt
1640	310	413	Nomada goodeniana	m	1	52.081673° N, 11.427448° E	2010-05-03 to 2010-05-25	flight trap	15 days		Saxony-Anhalt
1641	310	413	Nomada panzeri	f	1	52.081673° N, 11.427448° E	2010-05-03 to 2010-05-25	flight trap	15 days		Saxony-Anhalt
1642	310	413	Andrena chrysosceles	f	1	52.083088° N, 11.442821° E	2010-05-03 to 2010-05-25	flight trap	15 days		Saxony-Anhalt
1643	310	413	Andrena cineraria	m	1	52.083088° N, 11.442821° E	2010-05-03 to 2010-05-25	flight trap	15 days		Saxony-Anhalt
1644	310	413	Andrena haemorrhoa	f	2	52.083088° N, 11.442821° E	2010-05-03 to 2010-05-25	flight trap	15 days		Saxony-Anhalt
1645	310	413	Andrena nigroaenea	f	1	52.083088° N, 11.442821° E	2010-05-03 to 2010-05-25	flight trap	15 days		Saxony-Anhalt
1646	310	413	Andrena nigroaenea	m	2	52.083088° N, 11.442821° E	2010-05-03 to 2010-05-25	flight trap	15 days		Saxony-Anhalt
1647	310	413	Andrena strohmella	m	1	52.083088° N, 11.442821° E	2010-05-03 to 2010-05-25	flight trap	15 days		Saxony-Anhalt
1648	310	413	Andrena subopaca	f	1	52.083088° N, 11.442821° E	2010-05-03 to 2010-05-25	flight trap	15 days		Saxony-Anhalt
1649	310	413	Andrena ventralis	f	1	52.083088° N, 11.442821° E	2010-05-03 to 2010-05-25	flight trap	15 days		Saxony-Anhalt
1650	310	413	Lasioglossum pauxillum	f	1	52.083088° N, 11.442821° E	2010-05-03 to 2010-05-25	flight trap	15 days		Saxony-Anhalt
1651	310	413	Andrena mitis	f	1	52.081753° N, 11.45821° E	2010-05-03 to 2010-05-25	flight trap	15 days		Saxony-Anhalt
1652	310	413	Andrena nigroaenea	f	5	52.081753° N, 11.45821° E	2010-05-03 to 2010-05-25	flight trap	15 days		Saxony-Anhalt
1653	310	413	Andrena nigroaenea	m	2	52.081753° N, 11.45821° E	2010-05-03 to 2010-05-25	flight trap	15 days		Saxony-Anhalt
1654	310	413	Lasioglossum parvulum	f	1	52.081753° N, 11.45821° E	2010-05-03 to 2010-05-25	flight trap	15 days		Saxony-Anhalt
1655	310	413	Nomada goodeniana	f	1	52.081753° N, 11.45821° E	2010-05-03 to 2010-05-25	flight trap	15 days		Saxony-Anhalt
1656	310	413	Andrena cineraria	f	5	52.076233° N, 11.40898° E	2010-05-03 to 2010-05-25	flight trap	15 days		Saxony-Anhalt
1657	310	413	Andrena helvola	f	1	52.076233° N, 11.40898° E	2010-05-03 to 2010-05-25	flight trap	15 days		Saxony-Anhalt
1658	310	413	Andrena minutula	f	1	52.076233° N, 11.40898° E	2010-05-03 to 2010-05-25	flight trap	15 days		Saxony-Anhalt
1659	310	413	Andrena mitis	f	1	52.076233° N, 11.40898° E	2010-05-03 to 2010-05-25	flight trap	15 days		Saxony-Anhalt
1660	310	413	Andrena nigroaenea	f	95	52.076233° N, 11.40898° E	2010-05-03 to 2010-05-25	flight trap	15 days		Saxony-Anhalt
1661	310	413	Andrena strohmella	f	1	52.076233° N, 11.40898° E	2010-05-03 to 2010-05-25	flight trap	15 days		Saxony-Anhalt
1662	310	413	Andrena varians	f	1	52.076233° N, 11.40898° E	2010-05-03 to 2010-05-25	flight trap	15 days		Saxony-Anhalt
1663	310	413	Bombus bohemicus	f	1	52.076233° N, 11.40898° E	2010-05-03 to 2010-05-25	flight trap	15 days		Saxony-Anhalt
1664	310	413	Bombus sylvarum	f	1	52.076233° N, 11.40898° E	2010-05-03 to 2010-05-25	flight trap	15 days		Saxony-Anhalt
1665	310	413	Bombus terrestris	f	4	52.076233° N, 11.40898° E	2010-05-03 to 2010-05-25	flight trap	15 days		Saxony-Anhalt
1666	310	413	Lasioglossum nitidiusculum	f	1	52.076233° N, 11.40898° E	2010-05-03 to 2010-05-25	flight trap	15 days		Saxony-Anhalt
1667	310	413	Lasioglossum pauxillum	f	1	52.076233° N, 11.40898° E	2010-05-03 to 2010-05-25	flight trap	15 days		Saxony-Anhalt
1668	310	413	Nomada bifasciata	f	1	52.076233° N, 11.40898° E	2010-05-03 to 2010-05-25	flight trap	15 days		Saxony-Anhalt
1669	310	413	Nomada flava	f	1	52.076233° N, 11.40898° E	2010-05-03 to 2010-05-25	flight trap	15 days		Saxony-Anhalt
1670	310	413	Nomada goodeniana	f	27	52.076233° N, 11.40898° E	2010-05-03 to 2010-05-25	flight trap	15 days		Saxony-Anhalt
1671	310	413	Nomada goodeniana	m	1	52.076233° N, 11.40898° E	2010-05-03 to 2010-05-25	flight trap	15 days		Saxony-Anhalt
1672	310	413	Nomada lathburiana	f	3	52.076233° N, 11.40898° E	2010-05-03 to 2010-05-25	flight trap	15 days		Saxony-Anhalt
1673	310	413	Nomada marshamella	f	1	52.076233° N, 11.40898° E	2010-05-03 to 2010-05-25	flight trap	15 days		Saxony-Anhalt
1674	310	413	Nomada panzeri	f	2	52.076233° N, 11.40898° E	2010-05-03 to 2010-05-25	flight trap	15 days		Saxony-Anhalt
1675	310	413	Andrena gravida	f	1	52.076233° N, 11.40898° E	2010-05-03 to 2010-05-25	flight trap	15 days		Saxony-Anhalt
1676	310	413	Nomada succincta	f	4	52.076233° N, 11.40898° E	2010-05-03 to 2010-05-25	flight trap	15 days		Saxony-Anhalt
1677	310	413	Nomada succincta	m	1	52.076233° N, 11.40898° E	2010-05-03 to 2010-05-25	flight trap	15 days		Saxony-Anhalt
1678	310	413	Osmia bicornis	f	1	52.076233° N, 11.40898° E	2010-05-03 to 2010-05-25	flight trap	15 days		Saxony-Anhalt
1679	310	413	Andrena flavipes	m	1	52.078668° N, 11.430523° E	2010-05-03 to 2010-05-25	flight trap	15 days		Saxony-Anhalt
1680	310	413	Andrena nigroaenea	f	9	52.078668° N, 11.430523° E	2010-05-03 to 2010-05-25	flight trap	15 days		Saxony-Anhalt
1681	310	413	Andrena nigroaenea	m	2	52.078668° N, 11.430523° E	2010-05-03 to 2010-05-25	flight trap	15 days		Saxony-Anhalt
1682	310	413	Bombus lapidarius	f	1	52.078668° N, 11.430523° E	2010-05-03 to 2010-05-25	flight trap	15 days		Saxony-Anhalt
1683	310	413	Bombus terrestris	f	1	52.078668° N, 11.430523° E	2010-05-03 to 2010-05-25	flight trap	15 days		Saxony-Anhalt
1684	310	413	Halictus tumulorum	f	2	52.078668° N, 11.430523° E	2010-05-03 to 2010-05-25	flight trap	15 days		Saxony-Anhalt
1685	310	413	Lasioglossum malachurum	f	17	52.078668° N, 11.430523° E	2010-05-03 to 2010-05-25	flight trap	15 days		Saxony-Anhalt
1686	310	413	Lasioglossum pauxillum	f	7	52.078668° N, 11.430523° E	2010-05-03 to 2010-05-25	flight trap	15 days		Saxony-Anhalt
1687	310	413	Nomada goodeniana	f	1	52.078668° N, 11.430523° E	2010-05-03 to 2010-05-25	flight trap	15 days		Saxony-Anhalt
1688	310	413	Nomada lathburiana	f	1	52.078668° N, 11.430523° E	2010-05-03 to 2010-05-25	flight trap	15 days		Saxony-Anhalt
1689	310	413	Andrena haemorrhoa	f	2	52.072546° N, 11.448241° E	2010-05-03 to 2010-05-25	flight trap	15 days		Saxony-Anhalt
1690	310	413	Andrena nigroaenea	f	3	52.072546° N, 11.448241° E	2010-05-03 to 2010-05-25	flight trap	15 days		Saxony-Anhalt
1691	310	413	Andrena anthrisci	m	1	52.073982° N, 11.467305° E	2010-05-03 to 2010-05-25	flight trap	15 days		Saxony-Anhalt
1692	310	413	Andrena cineraria	f	1	52.073982° N, 11.467305° E	2010-05-03 to 2010-05-25	flight trap	15 days		Saxony-Anhalt
1693	310	413	Andrena flavipes	m	3	52.073982° N, 11.467305° E	2010-05-03 to 2010-05-25	flight trap	15 days		Saxony-Anhalt
1694	310	413	Andrena haemorrhoa	f	1	52.073982° N, 11.467305° E	2010-05-03 to 2010-05-25	flight trap	15 days		Saxony-Anhalt
1695	310	413	Andrena helvola	f	1	52.073982° N, 11.467305° E	2010-05-03 to 2010-05-25	flight trap	15 days		Saxony-Anhalt
1696	310	413	Andrena minutuloides	f	1	52.073982° N, 11.467305° E	2010-05-03 to 2010-05-25	flight trap	15 days		Saxony-Anhalt
1697	310	413	Andrena nigroaenea	f	18	52.073982° N, 11.467305° E	2010-05-03 to 2010-05-25	flight trap	15 days		Saxony-Anhalt
1698	310	413	Andrena nigroaenea	m	4	52.073982° N, 11.467305° E	2010-05-03 to 2010-05-25	flight trap	15 days		Saxony-Anhalt
1699	310	413	Andrena niveata	m	1	52.073982° N, 11.467305° E	2010-05-03 to 2010-05-25	flight trap	15 days		Saxony-Anhalt
1700	310	413	Andrena scotica	f	1	52.073982° N, 11.467305° E	2010-05-03 to 2010-05-25	flight trap	15 days		Saxony-Anhalt
1701	310	413	Andrena varians	f	1	52.073982° N, 11.467305° E	2010-05-03 to 2010-05-25	flight trap	15 days		Saxony-Anhalt
1702	310	413	Bombus lucorum	f	2	52.073982° N, 11.467305° E	2010-05-03 to 2010-05-25	flight trap	15 days		Saxony-Anhalt
1703	310	413	Bombus terrestris	f	2	52.073982° N, 11.467305° E	2010-05-03 to 2010-05-25	flight trap	15 days		Saxony-Anhalt
1704	310	413	Lasioglossum parvulum	f	2	52.073982° N, 11.467305° E	2010-05-03 to 2010-05-25	flight trap	15 days		Saxony-Anhalt
1705	310	413	Lasioglossum pauxillum	f	1	52.073982° N, 11.467305° E	2010-05-03 to 2010-05-25	flight trap	15 days		Saxony-Anhalt
1706	310	413	Lasioglossum xanthopus	f	2	52.073982° N, 11.467305° E	2010-05-03 to 2010-05-25	flight trap	15 days		Saxony-Anhalt
1707	310	413	Nomada bifasciata	m	1	52.073982° N, 11.467305° E	2010-05-03 to 2010-05-25	flight trap	15 days		Saxony-Anhalt
1708	310	413	Nomada goodeniana	m	4	52.073982° N, 11.467305° E	2010-05-03 to 2010-05-25	flight trap	15 days		Saxony-Anhalt
1709	310	413	Sphecodes ephippius	f	1	52.073982° N, 11.467305° E	2010-05-03 to 2010-05-25	flight trap	15 days		Saxony-Anhalt
1710	310	413	Andrena cineraria	f	1	52.067877° N, 11.417615° E	2010-05-03 to 2010-05-25	flight trap	15 days		Saxony-Anhalt
1711	310	413	Andrena flavipes	f	1	52.067877° N, 11.417615° E	2010-05-03 to 2010-05-25	flight trap	15 days		Saxony-Anhalt
1712	310	413	Andrena nigroaenea	f	11	52.067877° N, 11.417615° E	2010-05-03 to 2010-05-25	flight trap	15 days		Saxony-Anhalt
1713	310	413	Andrena nigroaenea	m	2	52.067877° N, 11.417615° E	2010-05-03 to 2010-05-25	flight trap	15 days		Saxony-Anhalt
1714	310	413	Andrena vaga	f	1	52.067877° N, 11.417615° E	2010-05-03 to 2010-05-25	flight trap	15 days		Saxony-Anhalt
1715	310	413	Andrena cineraria	f	1	52.067934° N, 11.425019° E	2010-05-03 to 2010-05-25	flight trap	15 days		Saxony-Anhalt
1716	310	413	Andrena haemorrhoa	f	2	52.067934° N, 11.425019° E	2010-05-03 to 2010-05-25	flight trap	15 days		Saxony-Anhalt
1717	310	413	Andrena nigroaenea	f	8	52.067934° N, 11.425019° E	2010-05-03 to 2010-05-25	flight trap	15 days		Saxony-Anhalt
1718	310	413	Andrena nigroaenea	m	2	52.067934° N, 11.425019° E	2010-05-03 to 2010-05-25	flight trap	15 days		Saxony-Anhalt
1719	310	413	Andrena strohmella	f	1	52.067934° N, 11.425019° E	2010-05-03 to 2010-05-25	flight trap	15 days		Saxony-Anhalt
1720	310	413	Bombus hortorum	f	1	52.067934° N, 11.425019° E	2010-05-03 to 2010-05-25	flight trap	15 days		Saxony-Anhalt
1721	310	413	Halictus tumulorum	f	1	52.067934° N, 11.425019° E	2010-05-03 to 2010-05-25	flight trap	15 days		Saxony-Anhalt
1722	310	413	Nomada flava	m	1	52.067934° N, 11.425019° E	2010-05-03 to 2010-05-25	flight trap	15 days		Saxony-Anhalt
1723	310	413	Nomada goodeniana	f	1	52.067934° N, 11.425019° E	2010-05-03 to 2010-05-25	flight trap	15 days		Saxony-Anhalt
1724	310	413	Nomada panzeri	f	1	52.067934° N, 11.425019° E	2010-05-03 to 2010-05-25	flight trap	15 days		Saxony-Anhalt
1725	310	413	Nomada succincta	m	1	52.067934° N, 11.425019° E	2010-05-03 to 2010-05-25	flight trap	15 days		Saxony-Anhalt
1726	310	413	Andrena bicolor	f	1	52.06772° N, 11.443356° E	2010-05-03 to 2010-05-25	flight trap	15 days		Saxony-Anhalt
1727	310	413	Andrena gravida	f	1	52.06772° N, 11.443356° E	2010-05-03 to 2010-05-25	flight trap	15 days		Saxony-Anhalt
1728	310	413	Andrena haemorrhoa	f	1	52.06772° N, 11.443356° E	2010-05-03 to 2010-05-25	flight trap	15 days		Saxony-Anhalt
1729	310	413	Andrena mitis	f	1	52.06772° N, 11.443356° E	2010-05-03 to 2010-05-25	flight trap	15 days		Saxony-Anhalt
1730	310	413	Andrena nigroaenea	f	6	52.06772° N, 11.443356° E	2010-05-03 to 2010-05-25	flight trap	15 days		Saxony-Anhalt
1731	310	413	Andrena nigroaenea	m	2	52.06772° N, 11.443356° E	2010-05-03 to 2010-05-25	flight trap	15 days		Saxony-Anhalt
1732	310	413	Andrena semilaevis	m	1	52.06772° N, 11.443356° E	2010-05-03 to 2010-05-25	flight trap	15 days		Saxony-Anhalt
1733	310	413	Bombus vestalis	f	1	52.06772° N, 11.443356° E	2010-05-03 to 2010-05-25	flight trap	15 days		Saxony-Anhalt
1734	310	413	Lasioglossum calceatum	f	3	52.06772° N, 11.443356° E	2010-05-03 to 2010-05-25	flight trap	15 days		Saxony-Anhalt
1735	310	413	Lasioglossum parvulum	f	1	52.06772° N, 11.443356° E	2010-05-03 to 2010-05-25	flight trap	15 days		Saxony-Anhalt
1736	310	413	Lasioglossum pauxillum	f	15	52.06772° N, 11.443356° E	2010-05-03 to 2010-05-25	flight trap	15 days		Saxony-Anhalt
1737	310	413	Lasioglossum pygmaeum	f	2	52.06772° N, 11.443356° E	2010-05-03 to 2010-05-25	flight trap	15 days		Saxony-Anhalt
1738	310	413	Nomada flavoguttata	f	1	52.06772° N, 11.443356° E	2010-05-03 to 2010-05-25	flight trap	15 days		Saxony-Anhalt
1739	310	413	Nomada succincta	f	1	52.06772° N, 11.443356° E	2010-05-03 to 2010-05-25	flight trap	15 days		Saxony-Anhalt
1740	310	413	Andrena chrysosceles	f	2	52.064069° N, 11.465944° E	2010-05-03 to 2010-05-25	flight trap	15 days		Saxony-Anhalt
1741	310	413	Andrena cineraria	f	1	52.064069° N, 11.465944° E	2010-05-03 to 2010-05-25	flight trap	15 days		Saxony-Anhalt
1742	310	413	Andrena flavipes	f	1	52.064069° N, 11.465944° E	2010-05-03 to 2010-05-25	flight trap	15 days		Saxony-Anhalt
1743	310	413	Andrena flavipes	m	2	52.064069° N, 11.465944° E	2010-05-03 to 2010-05-25	flight trap	15 days		Saxony-Anhalt
1744	310	413	Andrena fulva	f	1	52.064069° N, 11.465944° E	2010-05-03 to 2010-05-25	flight trap	15 days		Saxony-Anhalt
1745	310	413	Andrena haemorrhoa	f	1	52.064069° N, 11.465944° E	2010-05-03 to 2010-05-25	flight trap	15 days		Saxony-Anhalt
1746	310	413	Andrena helvola	f	1	52.064069° N, 11.465944° E	2010-05-03 to 2010-05-25	flight trap	15 days		Saxony-Anhalt
1747	310	413	Andrena helvola	m	1	52.064069° N, 11.465944° E	2010-05-03 to 2010-05-25	flight trap	15 days		Saxony-Anhalt
1748	310	413	Andrena minutuloides	f	11	52.064069° N, 11.465944° E	2010-05-03 to 2010-05-25	flight trap	15 days		Saxony-Anhalt
1749	310	413	Andrena mitis	f	1	52.064069° N, 11.465944° E	2010-05-03 to 2010-05-25	flight trap	15 days		Saxony-Anhalt
1750	310	413	Andrena nigroaenea	f	3	52.064069° N, 11.465944° E	2010-05-03 to 2010-05-25	flight trap	15 days		Saxony-Anhalt
1751	310	413	Andrena nigroaenea	m	2	52.064069° N, 11.465944° E	2010-05-03 to 2010-05-25	flight trap	15 days		Saxony-Anhalt
1752	310	413	Andrena strohmella	f	1	52.064069° N, 11.465944° E	2010-05-03 to 2010-05-25	flight trap	15 days		Saxony-Anhalt
1753	310	413	Andrena subopaca	f	1	52.064069° N, 11.465944° E	2010-05-03 to 2010-05-25	flight trap	15 days		Saxony-Anhalt
1754	310	413	Bombus cryptarum	f	1	52.064069° N, 11.465944° E	2010-05-03 to 2010-05-25	flight trap	15 days		Saxony-Anhalt
1755	310	413	Bombus pascuorum	f	2	52.064069° N, 11.465944° E	2010-05-03 to 2010-05-25	flight trap	15 days		Saxony-Anhalt
1756	310	413	Bombus pratorum	f	3	52.064069° N, 11.465944° E	2010-05-03 to 2010-05-25	flight trap	15 days		Saxony-Anhalt
1757	310	413	Bombus sylvarum	f	1	52.064069° N, 11.465944° E	2010-05-03 to 2010-05-25	flight trap	15 days		Saxony-Anhalt
1758	310	413	Bombus vestalis	f	1	52.064069° N, 11.465944° E	2010-05-03 to 2010-05-25	flight trap	15 days		Saxony-Anhalt
1759	310	413	Lasioglossum lativentre	f	1	52.064069° N, 11.465944° E	2010-05-03 to 2010-05-25	flight trap	15 days		Saxony-Anhalt
1760	310	413	Lasioglossum malachurum	f	1	52.064069° N, 11.465944° E	2010-05-03 to 2010-05-25	flight trap	15 days		Saxony-Anhalt
1761	310	413	Lasioglossum minutissimum	f	1	52.064069° N, 11.465944° E	2010-05-03 to 2010-05-25	flight trap	15 days		Saxony-Anhalt
1762	310	413	Lasioglossum nitidiusculum	f	1	52.064069° N, 11.465944° E	2010-05-03 to 2010-05-25	flight trap	15 days		Saxony-Anhalt
1763	310	413	Lasioglossum parvulum	f	21	52.064069° N, 11.465944° E	2010-05-03 to 2010-05-25	flight trap	15 days		Saxony-Anhalt
1764	310	413	Lasioglossum pauxillum	f	5	52.064069° N, 11.465944° E	2010-05-03 to 2010-05-25	flight trap	15 days		Saxony-Anhalt
1765	310	413	Lasioglossum pygmaeum	f	10	52.064069° N, 11.465944° E	2010-05-03 to 2010-05-25	flight trap	15 days		Saxony-Anhalt
1766	310	413	Nomada flava	m	1	52.064069° N, 11.465944° E	2010-05-03 to 2010-05-25	flight trap	15 days		Saxony-Anhalt
1767	310	413	Nomada goodeniana	f	1	52.064069° N, 11.465944° E	2010-05-03 to 2010-05-25	flight trap	15 days		Saxony-Anhalt
1768	310	413	Nomada goodeniana	m	1	52.064069° N, 11.465944° E	2010-05-03 to 2010-05-25	flight trap	15 days		Saxony-Anhalt
1769	310	413	Nomada sheppardana	f	1	52.064069° N, 11.465944° E	2010-05-03 to 2010-05-25	flight trap	15 days		Saxony-Anhalt
1770	310	413	Osmia bicornis	m	1	52.064069° N, 11.465944° E	2010-05-03 to 2010-05-25	flight trap	15 days		Saxony-Anhalt
1771	310	413	Sphecodes ephippius	f	9	52.064069° N, 11.465944° E	2010-05-03 to 2010-05-25	flight trap	15 days		Saxony-Anhalt
1772	310	413	Andrena fulva	f	1	51.628725° N, 11.684629° E	2010-05-24 to 2010-06-07	flight trap	15 days		Saxony-Anhalt
1773	310	413	Andrena niveata	f	3	51.628725° N, 11.684629° E	2010-05-24 to 2010-06-07	flight trap	15 days		Saxony-Anhalt
1774	310	413	Andrena varians	f	1	51.628725° N, 11.684629° E	2010-05-24 to 2010-06-07	flight trap	15 days		Saxony-Anhalt
1775	310	413	Anthophora plumipes	f	2	51.628725° N, 11.684629° E	2010-05-24 to 2010-06-07	flight trap	15 days		Saxony-Anhalt
1776	310	413	Bombus vestalis	f	2	51.628725° N, 11.684629° E	2010-05-24 to 2010-06-07	flight trap	15 days		Saxony-Anhalt
1777	310	413	Colletes cunicularius	f	1	51.628725° N, 11.684629° E	2010-05-24 to 2010-06-07	flight trap	15 days		Saxony-Anhalt
1778	310	413	Lasioglossum lativentre	f	1	51.628725° N, 11.684629° E	2010-05-24 to 2010-06-07	flight trap	15 days		Saxony-Anhalt
1779	310	413	Lasioglossum pauxillum	f	1	51.628725° N, 11.684629° E	2010-05-24 to 2010-06-07	flight trap	15 days		Saxony-Anhalt
1780	310	413	Lasioglossum politum	f	1	51.628725° N, 11.684629° E	2010-05-24 to 2010-06-07	flight trap	15 days		Saxony-Anhalt
1781	310	413	Lasioglossum quadrinotatum	f	1	51.628725° N, 11.684629° E	2010-05-24 to 2010-06-07	flight trap	15 days		Saxony-Anhalt
1782	310	413	Melecta albifrons	f	1	51.628725° N, 11.684629° E	2010-05-24 to 2010-06-07	flight trap	15 days		Saxony-Anhalt
1783	310	413	Nomada alboguttata	f	1	51.628725° N, 11.684629° E	2010-05-24 to 2010-06-07	flight trap	15 days		Saxony-Anhalt
1784	310	413	Nomada fabriciana	m	1	51.628725° N, 11.684629° E	2010-05-24 to 2010-06-07	flight trap	15 days		Saxony-Anhalt
1785	310	413	Osmia brevicornis	f	1	51.628725° N, 11.684629° E	2010-05-24 to 2010-06-07	flight trap	15 days		Saxony-Anhalt
1786	310	413	Sphecodes ephippius	f	3	51.628725° N, 11.684629° E	2010-05-24 to 2010-06-07	flight trap	15 days		Saxony-Anhalt
1787	310	413	Sphecodes ephippius	m	2	51.628725° N, 11.684629° E	2010-05-24 to 2010-06-07	flight trap	15 days		Saxony-Anhalt
1788	310	413	Sphecodes spinulosus	f	1	51.628725° N, 11.684629° E	2010-05-24 to 2010-06-07	flight trap	15 days		Saxony-Anhalt
1789	310	413	Andrena anthrisci	m	1	51.631466° N, 11.696278° E	2010-05-24 to 2010-06-07	flight trap	15 days		Saxony-Anhalt
1790	310	413	Andrena minutuloides	f	1	51.631466° N, 11.696278° E	2010-05-24 to 2010-06-07	flight trap	15 days		Saxony-Anhalt
1791	310	413	Andrena mitis	f	2	51.631466° N, 11.696278° E	2010-05-24 to 2010-06-07	flight trap	15 days		Saxony-Anhalt
1792	310	413	Andrena nigroaenea	f	1	51.631466° N, 11.696278° E	2010-05-24 to 2010-06-07	flight trap	15 days		Saxony-Anhalt
1793	310	413	Andrena niveata	f	12	51.631466° N, 11.696278° E	2010-05-24 to 2010-06-07	flight trap	15 days		Saxony-Anhalt
1794	310	413	Andrena varians	f	4	51.631466° N, 11.696278° E	2010-05-24 to 2010-06-07	flight trap	15 days		Saxony-Anhalt
1795	310	413	Anthophora plumipes	f	2	51.631466° N, 11.696278° E	2010-05-24 to 2010-06-07	flight trap	15 days		Saxony-Anhalt
1796	310	413	Bombus cryptarum	f	7	51.631466° N, 11.696278° E	2010-05-24 to 2010-06-07	flight trap	15 days		Saxony-Anhalt
1797	310	413	Bombus sylvarum	f	1	51.631466° N, 11.696278° E	2010-05-24 to 2010-06-07	flight trap	15 days		Saxony-Anhalt
1798	310	413	Bombus vestalis	f	2	51.631466° N, 11.696278° E	2010-05-24 to 2010-06-07	flight trap	15 days		Saxony-Anhalt
1799	310	413	Colletes cunicularius	f	1	51.631466° N, 11.696278° E	2010-05-24 to 2010-06-07	flight trap	15 days		Saxony-Anhalt
1800	310	413	Halictus langobardicus	f	1	51.631466° N, 11.696278° E	2010-05-24 to 2010-06-07	flight trap	15 days		Saxony-Anhalt
1801	310	413	Halictus quadricinctus	f	1	51.631466° N, 11.696278° E	2010-05-24 to 2010-06-07	flight trap	15 days		Saxony-Anhalt
1802	310	413	Hylaeus confusus	f	1	51.631466° N, 11.696278° E	2010-05-24 to 2010-06-07	flight trap	15 days		Saxony-Anhalt
1803	310	413	Lasioglossum calceatum	f	1	51.631466° N, 11.696278° E	2010-05-24 to 2010-06-07	flight trap	15 days		Saxony-Anhalt
1804	310	413	Lasioglossum interruptum	f	1	51.631466° N, 11.696278° E	2010-05-24 to 2010-06-07	flight trap	15 days		Saxony-Anhalt
1805	310	413	Lasioglossum nitidiusculum	f	1	51.631466° N, 11.696278° E	2010-05-24 to 2010-06-07	flight trap	15 days		Saxony-Anhalt
1806	310	413	Lasioglossum pauxillum	f	3	51.631466° N, 11.696278° E	2010-05-24 to 2010-06-07	flight trap	15 days		Saxony-Anhalt
1807	310	413	Lasioglossum politum	f	2	51.631466° N, 11.696278° E	2010-05-24 to 2010-06-07	flight trap	15 days		Saxony-Anhalt
1808	310	413	Melecta albifrons	f	1	51.631466° N, 11.696278° E	2010-05-24 to 2010-06-07	flight trap	15 days		Saxony-Anhalt
1809	310	413	Osmia brevicornis	f	1	51.631466° N, 11.696278° E	2010-05-24 to 2010-06-07	flight trap	15 days		Saxony-Anhalt
1810	310	413	Sphecodes ephippius	f	1	51.631466° N, 11.696278° E	2010-05-24 to 2010-06-07	flight trap	15 days		Saxony-Anhalt
1811	310	413	Sphecodes ephippius	m	1	51.631466° N, 11.696278° E	2010-05-24 to 2010-06-07	flight trap	15 days		Saxony-Anhalt
1812	310	413	Sphecodes spinulosus	f	2	51.631466° N, 11.696278° E	2010-05-24 to 2010-06-07	flight trap	15 days		Saxony-Anhalt
1813	310	413	Andrena niveata	f	5	51.627166° N, 11.720747° E	2010-05-24 to 2010-06-07	flight trap	15 days		Saxony-Anhalt
1814	310	413	Bombus ruderarius	f	1	51.627166° N, 11.720747° E	2010-05-24 to 2010-06-07	flight trap	15 days		Saxony-Anhalt
1815	310	413	Andrena flavipes	f	2	51.631131° N, 11.732891° E	2010-05-24 to 2010-06-07	flight trap	15 days		Saxony-Anhalt
1816	310	413	Andrena fulva	f	1	51.631131° N, 11.732891° E	2010-05-24 to 2010-06-07	flight trap	15 days		Saxony-Anhalt
1817	310	413	Andrena fulva	m	1	51.631131° N, 11.732891° E	2010-05-24 to 2010-06-07	flight trap	15 days		Saxony-Anhalt
1818	310	413	Andrena niveata	f	19	51.631131° N, 11.732891° E	2010-05-24 to 2010-06-07	flight trap	15 days		Saxony-Anhalt
1819	310	413	Andrena niveata	m	4	51.631131° N, 11.732891° E	2010-05-24 to 2010-06-07	flight trap	15 days		Saxony-Anhalt
1820	310	413	Andrena proxima	f	1	51.631131° N, 11.732891° E	2010-05-24 to 2010-06-07	flight trap	15 days		Saxony-Anhalt
1821	310	413	Lasioglossum minutissimum	f	1	51.631131° N, 11.732891° E	2010-05-24 to 2010-06-07	flight trap	15 days		Saxony-Anhalt
1822	310	413	Lasioglossum subfasciatum	f	2	51.631131° N, 11.732891° E	2010-05-24 to 2010-06-07	flight trap	15 days		Saxony-Anhalt
1823	310	413	Osmia bicornis	m	2	51.631131° N, 11.732891° E	2010-05-24 to 2010-06-07	flight trap	15 days		Saxony-Anhalt
1824	310	413	Sphecodes ephippius	m	1	51.631131° N, 11.732891° E	2010-05-24 to 2010-06-07	flight trap	15 days		Saxony-Anhalt
1825	310	413	Andrena chrysosceles	f	1	51.617756° N, 11.690425° E	2010-05-24 to 2010-06-07	flight trap	15 days		Saxony-Anhalt
1826	310	413	Andrena fulva	f	1	51.617756° N, 11.690425° E	2010-05-24 to 2010-06-07	flight trap	15 days		Saxony-Anhalt
1827	310	413	Andrena minutula	f	1	51.617756° N, 11.690425° E	2010-05-24 to 2010-06-07	flight trap	15 days		Saxony-Anhalt
1828	310	413	Andrena nigroaenea	f	1	51.617756° N, 11.690425° E	2010-05-24 to 2010-06-07	flight trap	15 days		Saxony-Anhalt
1829	310	413	Andrena niveata	f	7	51.617756° N, 11.690425° E	2010-05-24 to 2010-06-07	flight trap	15 days		Saxony-Anhalt
1830	310	413	Andrena scotica	m	3	51.617756° N, 11.690425° E	2010-05-24 to 2010-06-07	flight trap	15 days		Saxony-Anhalt
1831	310	413	Andrena synadelpha	f	1	51.617756° N, 11.690425° E	2010-05-24 to 2010-06-07	flight trap	15 days		Saxony-Anhalt
1832	310	413	Bombus cryptarum	f	1	51.617756° N, 11.690425° E	2010-05-24 to 2010-06-07	flight trap	15 days		Saxony-Anhalt
1833	310	413	Bombus terrestris	f	1	51.617756° N, 11.690425° E	2010-05-24 to 2010-06-07	flight trap	15 days		Saxony-Anhalt
1834	310	413	Bombus vestalis	f	1	51.617756° N, 11.690425° E	2010-05-24 to 2010-06-07	flight trap	15 days		Saxony-Anhalt
1835	310	413	Halictus langobardicus	f	1	51.617756° N, 11.690425° E	2010-05-24 to 2010-06-07	flight trap	15 days		Saxony-Anhalt
1836	310	413	Lasioglossum nitidiusculum	f	5	51.617756° N, 11.690425° E	2010-05-24 to 2010-06-07	flight trap	15 days		Saxony-Anhalt
1837	310	413	Lasioglossum pauxillum	f	6	51.617756° N, 11.690425° E	2010-05-24 to 2010-06-07	flight trap	15 days		Saxony-Anhalt
1838	310	413	Lasioglossum politum	f	5	51.617756° N, 11.690425° E	2010-05-24 to 2010-06-07	flight trap	15 days		Saxony-Anhalt
1839	310	413	Lasioglossum subfasciatum	f	2	51.617756° N, 11.690425° E	2010-05-24 to 2010-06-07	flight trap	15 days		Saxony-Anhalt
1840	310	413	Melecta albifrons	f	1	51.617756° N, 11.690425° E	2010-05-24 to 2010-06-07	flight trap	15 days		Saxony-Anhalt
1841	310	413	Nomada panzeri	f	2	51.617756° N, 11.690425° E	2010-05-24 to 2010-06-07	flight trap	15 days		Saxony-Anhalt
1842	310	413	Nomada succincta	f	1	51.617756° N, 11.690425° E	2010-05-24 to 2010-06-07	flight trap	15 days		Saxony-Anhalt
1843	310	413	Osmia bicornis	f	1	51.617756° N, 11.690425° E	2010-05-24 to 2010-06-07	flight trap	15 days		Saxony-Anhalt
1844	310	413	Sphecodes ephippius	f	1	51.617756° N, 11.690425° E	2010-05-24 to 2010-06-07	flight trap	15 days		Saxony-Anhalt
1845	310	413	Andrena fulva	m	1	51.621043° N, 11.701505° E	2010-05-24 to 2010-06-07	flight trap	15 days		Saxony-Anhalt
1846	310	413	Andrena niveata	f	20	51.621043° N, 11.701505° E	2010-05-24 to 2010-06-07	flight trap	15 days		Saxony-Anhalt
1847	310	413	Andrena niveata	m	3	51.621043° N, 11.701505° E	2010-05-24 to 2010-06-07	flight trap	15 days		Saxony-Anhalt
1848	310	413	Bombus cryptarum	f	1	51.621043° N, 11.701505° E	2010-05-24 to 2010-06-07	flight trap	15 days		Saxony-Anhalt
1849	310	413	Bombus vestalis	f	3	51.621043° N, 11.701505° E	2010-05-24 to 2010-06-07	flight trap	15 days		Saxony-Anhalt
1850	310	413	Halictus maculatus	f	2	51.621043° N, 11.701505° E	2010-05-24 to 2010-06-07	flight trap	15 days		Saxony-Anhalt
1851	310	413	Lasioglossum lativentre	f	9	51.621043° N, 11.701505° E	2010-05-24 to 2010-06-07	flight trap	15 days		Saxony-Anhalt
1852	310	413	Lasioglossum minutissimum	f	1	51.621043° N, 11.701505° E	2010-05-24 to 2010-06-07	flight trap	15 days		Saxony-Anhalt
1853	310	413	Lasioglossum morio	f	1	51.621043° N, 11.701505° E	2010-05-24 to 2010-06-07	flight trap	15 days		Saxony-Anhalt
1854	310	413	Lasioglossum nitidiusculum	f	11	51.621043° N, 11.701505° E	2010-05-24 to 2010-06-07	flight trap	15 days		Saxony-Anhalt
1855	310	413	Lasioglossum pauxillum	f	2	51.621043° N, 11.701505° E	2010-05-24 to 2010-06-07	flight trap	15 days		Saxony-Anhalt
1856	310	413	Lasioglossum politum	f	7	51.621043° N, 11.701505° E	2010-05-24 to 2010-06-07	flight trap	15 days		Saxony-Anhalt
1857	310	413	Lasioglossum subfasciatum	f	1	51.621043° N, 11.701505° E	2010-05-24 to 2010-06-07	flight trap	15 days		Saxony-Anhalt
1858	310	413	Melecta albifrons	f	2	51.621043° N, 11.701505° E	2010-05-24 to 2010-06-07	flight trap	15 days		Saxony-Anhalt
1859	310	413	Osmia bicornis	m	1	51.621043° N, 11.701505° E	2010-05-24 to 2010-06-07	flight trap	15 days		Saxony-Anhalt
1860	310	413	Sphecodes ephippius	m	1	51.621043° N, 11.701505° E	2010-05-24 to 2010-06-07	flight trap	15 days		Saxony-Anhalt
1861	310	413	Sphecodes spinulosus	f	3	51.621043° N, 11.701505° E	2010-05-24 to 2010-06-07	flight trap	15 days		Saxony-Anhalt
1862	310	413	Andrena fulva	m	1	51.620996° N, 11.721939° E	2010-05-24 to 2010-06-07	flight trap	15 days		Saxony-Anhalt
1863	310	413	Andrena niveata	f	17	51.620996° N, 11.721939° E	2010-05-24 to 2010-06-07	flight trap	15 days		Saxony-Anhalt
1864	310	413	Andrena varians	f	1	51.620996° N, 11.721939° E	2010-05-24 to 2010-06-07	flight trap	15 days		Saxony-Anhalt
1865	310	413	Bombus lucorum	f	2	51.620996° N, 11.721939° E	2010-05-24 to 2010-06-07	flight trap	15 days		Saxony-Anhalt
1866	310	413	Bombus pascuorum	f	2	51.620996° N, 11.721939° E	2010-05-24 to 2010-06-07	flight trap	15 days		Saxony-Anhalt
1867	310	413	Bombus ruderarius	f	1	51.620996° N, 11.721939° E	2010-05-24 to 2010-06-07	flight trap	15 days		Saxony-Anhalt
1868	310	413	Halictus scabiosae	f	5	51.620996° N, 11.721939° E	2010-05-24 to 2010-06-07	flight trap	15 days		Saxony-Anhalt
1869	310	413	Halictus simplex	f	1	51.620996° N, 11.721939° E	2010-05-24 to 2010-06-07	flight trap	15 days		Saxony-Anhalt
1870	310	413	Halictus tumulorum	f	6	51.620996° N, 11.721939° E	2010-05-24 to 2010-06-07	flight trap	15 days		Saxony-Anhalt
1871	310	413	Lasioglossum interruptum	f	1	51.620996° N, 11.721939° E	2010-05-24 to 2010-06-07	flight trap	15 days		Saxony-Anhalt
1872	310	413	Lasioglossum lativentre	f	8	51.620996° N, 11.721939° E	2010-05-24 to 2010-06-07	flight trap	15 days		Saxony-Anhalt
1873	310	413	Lasioglossum malachurum	f	2	51.620996° N, 11.721939° E	2010-05-24 to 2010-06-07	flight trap	15 days		Saxony-Anhalt
1874	310	413	Lasioglossum minutulum	f	1	51.620996° N, 11.721939° E	2010-05-24 to 2010-06-07	flight trap	15 days		Saxony-Anhalt
1875	310	413	Lasioglossum nitidiusculum	f	4	51.620996° N, 11.721939° E	2010-05-24 to 2010-06-07	flight trap	15 days		Saxony-Anhalt
1876	310	413	Lasioglossum pauxillum	f	3	51.620996° N, 11.721939° E	2010-05-24 to 2010-06-07	flight trap	15 days		Saxony-Anhalt
1877	310	413	Lasioglossum subfasciatum	f	15	51.620996° N, 11.721939° E	2010-05-24 to 2010-06-07	flight trap	15 days		Saxony-Anhalt
1878	310	413	Melecta albifrons	f	12	51.620996° N, 11.721939° E	2010-05-24 to 2010-06-07	flight trap	15 days		Saxony-Anhalt
1879	310	413	Sphecodes ephippius	f	4	51.620996° N, 11.721939° E	2010-05-24 to 2010-06-07	flight trap	15 days		Saxony-Anhalt
1880	310	413	Sphecodes ephippius	m	15	51.620996° N, 11.721939° E	2010-05-24 to 2010-06-07	flight trap	15 days		Saxony-Anhalt
1881	310	413	Andrena minutula	f	1	51.622739° N, 11.732224° E	2010-05-24 to 2010-06-07	flight trap	15 days		Saxony-Anhalt
1882	310	413	Andrena niveata	f	3	51.622739° N, 11.732224° E	2010-05-24 to 2010-06-07	flight trap	15 days		Saxony-Anhalt
1883	310	413	Halictus scabiosae	f	1	51.622739° N, 11.732224° E	2010-05-24 to 2010-06-07	flight trap	15 days		Saxony-Anhalt
1884	310	413	Lasioglossum lativentre	f	1	51.622739° N, 11.732224° E	2010-05-24 to 2010-06-07	flight trap	15 days		Saxony-Anhalt
1885	310	413	Lasioglossum nitidiusculum	f	3	51.622739° N, 11.732224° E	2010-05-24 to 2010-06-07	flight trap	15 days		Saxony-Anhalt
1886	310	413	Lasioglossum sexnotatum	f	1	51.622739° N, 11.732224° E	2010-05-24 to 2010-06-07	flight trap	15 days		Saxony-Anhalt
1887	310	413	Nomada succincta	f	1	51.622739° N, 11.732224° E	2010-05-24 to 2010-06-07	flight trap	15 days		Saxony-Anhalt
1888	310	413	Osmia bicornis	f	2	51.622739° N, 11.732224° E	2010-05-24 to 2010-06-07	flight trap	15 days		Saxony-Anhalt
1889	310	413	Osmia brevicornis	f	1	51.622739° N, 11.732224° E	2010-05-24 to 2010-06-07	flight trap	15 days		Saxony-Anhalt
1890	310	413	Sphecodes ephippius	m	1	51.622739° N, 11.732224° E	2010-05-24 to 2010-06-07	flight trap	15 days		Saxony-Anhalt
1891	310	413	Andrena minutula	f	1	51.615738° N, 11.680208° E	2010-05-24 to 2010-06-07	flight trap	15 days		Saxony-Anhalt
1892	310	413	Andrena minutuloides	f	1	51.615738° N, 11.680208° E	2010-05-24 to 2010-06-07	flight trap	15 days		Saxony-Anhalt
1893	310	413	Andrena nigroaenea	f	1	51.615738° N, 11.680208° E	2010-05-24 to 2010-06-07	flight trap	15 days		Saxony-Anhalt
1894	310	413	Andrena niveata	f	9	51.615738° N, 11.680208° E	2010-05-24 to 2010-06-07	flight trap	15 days		Saxony-Anhalt
1895	310	413	Andrena scotica	m	1	51.615738° N, 11.680208° E	2010-05-24 to 2010-06-07	flight trap	15 days		Saxony-Anhalt
1896	310	413	Andrena semilaevis	m	1	51.615738° N, 11.680208° E	2010-05-24 to 2010-06-07	flight trap	15 days		Saxony-Anhalt
1897	310	413	Anthophora plumipes	f	1	51.615738° N, 11.680208° E	2010-05-24 to 2010-06-07	flight trap	15 days		Saxony-Anhalt
1898	310	413	Bombus cryptarum	f	1	51.615738° N, 11.680208° E	2010-05-24 to 2010-06-07	flight trap	15 days		Saxony-Anhalt
1899	310	413	Bombus vestalis	f	4	51.615738° N, 11.680208° E	2010-05-24 to 2010-06-07	flight trap	15 days		Saxony-Anhalt
1900	310	413	Hylaeus paulus	f	1	51.615738° N, 11.680208° E	2010-05-24 to 2010-06-07	flight trap	15 days		Saxony-Anhalt
1901	310	413	Lasioglossum interruptum	f	1	51.615738° N, 11.680208° E	2010-05-24 to 2010-06-07	flight trap	15 days		Saxony-Anhalt
1902	310	413	Lasioglossum malachurum	f	1	51.615738° N, 11.680208° E	2010-05-24 to 2010-06-07	flight trap	15 days		Saxony-Anhalt
1903	310	413	Lasioglossum pauxillum	f	21	51.615738° N, 11.680208° E	2010-05-24 to 2010-06-07	flight trap	15 days		Saxony-Anhalt
1904	310	413	Lasioglossum politum	f	3	51.615738° N, 11.680208° E	2010-05-24 to 2010-06-07	flight trap	15 days		Saxony-Anhalt
1905	310	413	Lasioglossum pygmaeum	f	1	51.615738° N, 11.680208° E	2010-05-24 to 2010-06-07	flight trap	15 days		Saxony-Anhalt
1906	310	413	Sphecodes ephippius	f	1	51.615738° N, 11.680208° E	2010-05-24 to 2010-06-07	flight trap	15 days		Saxony-Anhalt
1907	310	413	Andrena niveata	f	4	51.61415° N, 11.694703° E	2010-05-24 to 2010-06-07	flight trap	15 days		Saxony-Anhalt
1908	310	413	Andrena niveata	m	3	51.61415° N, 11.694703° E	2010-05-24 to 2010-06-07	flight trap	15 days		Saxony-Anhalt
1909	310	413	Andrena scotica	m	1	51.61415° N, 11.694703° E	2010-05-24 to 2010-06-07	flight trap	15 days		Saxony-Anhalt
1910	310	413	Anthophora plumipes	f	1	51.61415° N, 11.694703° E	2010-05-24 to 2010-06-07	flight trap	15 days		Saxony-Anhalt
1911	310	413	Bombus terrestris	f	1	51.61415° N, 11.694703° E	2010-05-24 to 2010-06-07	flight trap	15 days		Saxony-Anhalt
1912	310	413	Bombus vestalis	f	5	51.61415° N, 11.694703° E	2010-05-24 to 2010-06-07	flight trap	15 days		Saxony-Anhalt
1913	310	413	Hylaeus confusus	f	1	51.61415° N, 11.694703° E	2010-05-24 to 2010-06-07	flight trap	15 days		Saxony-Anhalt
1914	310	413	Lasioglossum lativentre	f	2	51.61415° N, 11.694703° E	2010-05-24 to 2010-06-07	flight trap	15 days		Saxony-Anhalt
1915	310	413	Lasioglossum pauxillum	f	2	51.61415° N, 11.694703° E	2010-05-24 to 2010-06-07	flight trap	15 days		Saxony-Anhalt
1916	310	413	Lasioglossum politum	f	4	51.61415° N, 11.694703° E	2010-05-24 to 2010-06-07	flight trap	15 days		Saxony-Anhalt
1917	310	413	Lasioglossum subfasciatum	f	1	51.61415° N, 11.694703° E	2010-05-24 to 2010-06-07	flight trap	15 days		Saxony-Anhalt
1918	310	413	Sphecodes ephippius	f	2	51.61415° N, 11.694703° E	2010-05-24 to 2010-06-07	flight trap	15 days		Saxony-Anhalt
1919	310	413	Andrena mitis	m	1	51.612596° N, 11.714923° E	2010-05-24 to 2010-06-07	flight trap	15 days		Saxony-Anhalt
1920	310	413	Andrena nigroaenea	f	5	51.612596° N, 11.714923° E	2010-05-24 to 2010-06-07	flight trap	15 days		Saxony-Anhalt
1921	310	413	Andrena niveata	f	19	51.612596° N, 11.714923° E	2010-05-24 to 2010-06-07	flight trap	15 days		Saxony-Anhalt
1922	310	413	Andrena scotica	m	1	51.612596° N, 11.714923° E	2010-05-24 to 2010-06-07	flight trap	15 days		Saxony-Anhalt
1923	310	413	Anthophora plumipes	f	2	51.612596° N, 11.714923° E	2010-05-24 to 2010-06-07	flight trap	15 days		Saxony-Anhalt
1924	310	413	Bombus ruderarius	m	1	51.612596° N, 11.714923° E	2010-05-24 to 2010-06-07	flight trap	15 days		Saxony-Anhalt
1925	310	413	Bombus vestalis	f	4	51.612596° N, 11.714923° E	2010-05-24 to 2010-06-07	flight trap	15 days		Saxony-Anhalt
1926	310	413	Halictus scabiosae	f	1	51.612596° N, 11.714923° E	2010-05-24 to 2010-06-07	flight trap	15 days		Saxony-Anhalt
1927	310	413	Lasioglossum interruptum	f	1	51.612596° N, 11.714923° E	2010-05-24 to 2010-06-07	flight trap	15 days		Saxony-Anhalt
1928	310	413	Lasioglossum lativentre	f	38	51.612596° N, 11.714923° E	2010-05-24 to 2010-06-07	flight trap	15 days		Saxony-Anhalt
1929	310	413	Lasioglossum minutulum	f	1	51.612596° N, 11.714923° E	2010-05-24 to 2010-06-07	flight trap	15 days		Saxony-Anhalt
1930	310	413	Lasioglossum subfasciatum	f	2	51.612596° N, 11.714923° E	2010-05-24 to 2010-06-07	flight trap	15 days		Saxony-Anhalt
1931	310	413	Sphecodes ephippius	f	3	51.612596° N, 11.714923° E	2010-05-24 to 2010-06-07	flight trap	15 days		Saxony-Anhalt
1932	310	413	Andrena mitis	m	1	51.611814° N, 11.727427° E	2010-05-24 to 2010-06-07	flight trap	15 days		Saxony-Anhalt
1933	310	413	Andrena niveata	f	4	51.611814° N, 11.727427° E	2010-05-24 to 2010-06-07	flight trap	15 days		Saxony-Anhalt
1934	310	413	Andrena semilaevis	f	1	51.611814° N, 11.727427° E	2010-05-24 to 2010-06-07	flight trap	15 days		Saxony-Anhalt
1935	310	413	Anthophora plumipes	f	1	51.611814° N, 11.727427° E	2010-05-24 to 2010-06-07	flight trap	15 days		Saxony-Anhalt
1936	310	413	Lasioglossum quadrinotatum	f	1	51.611814° N, 11.727427° E	2010-05-24 to 2010-06-07	flight trap	15 days		Saxony-Anhalt
1937	310	413	Andrena flavipes	f	2	51.604681° N, 11.68299° E	2010-05-24 to 2010-06-07	flight trap	15 days		Saxony-Anhalt
1938	310	413	Andrena fulva	f	1	51.604681° N, 11.68299° E	2010-05-24 to 2010-06-07	flight trap	15 days		Saxony-Anhalt
1939	310	413	Andrena haemorrhoa	f	1	51.604681° N, 11.68299° E	2010-05-24 to 2010-06-07	flight trap	15 days		Saxony-Anhalt
1940	310	413	Andrena minutula	f	1	51.604681° N, 11.68299° E	2010-05-24 to 2010-06-07	flight trap	15 days		Saxony-Anhalt
1941	310	413	Andrena niveata	f	11	51.604681° N, 11.68299° E	2010-05-24 to 2010-06-07	flight trap	15 days		Saxony-Anhalt
1942	310	413	Andrena niveata	m	3	51.604681° N, 11.68299° E	2010-05-24 to 2010-06-07	flight trap	15 days		Saxony-Anhalt
1943	310	413	Andrena varians	f	1	51.604681° N, 11.68299° E	2010-05-24 to 2010-06-07	flight trap	15 days		Saxony-Anhalt
1944	310	413	Andrena ventralis	f	1	51.604681° N, 11.68299° E	2010-05-24 to 2010-06-07	flight trap	15 days		Saxony-Anhalt
1945	310	413	Anthophora plumipes	f	2	51.604681° N, 11.68299° E	2010-05-24 to 2010-06-07	flight trap	15 days		Saxony-Anhalt
1946	310	413	Bombus cryptarum	f	5	51.604681° N, 11.68299° E	2010-05-24 to 2010-06-07	flight trap	15 days		Saxony-Anhalt
1947	310	413	Halictus langobardicus	f	1	51.604681° N, 11.68299° E	2010-05-24 to 2010-06-07	flight trap	15 days		Saxony-Anhalt
1948	310	413	Halictus maculatus	f	1	51.604681° N, 11.68299° E	2010-05-24 to 2010-06-07	flight trap	15 days		Saxony-Anhalt
1949	310	413	Halictus scabiosae	f	1	51.604681° N, 11.68299° E	2010-05-24 to 2010-06-07	flight trap	15 days		Saxony-Anhalt
1950	310	413	Lasioglossum interruptum	f	2	51.604681° N, 11.68299° E	2010-05-24 to 2010-06-07	flight trap	15 days		Saxony-Anhalt
1951	310	413	Lasioglossum lativentre	f	1	51.604681° N, 11.68299° E	2010-05-24 to 2010-06-07	flight trap	15 days		Saxony-Anhalt
1952	310	413	Lasioglossum parvulum	f	1	51.604681° N, 11.68299° E	2010-05-24 to 2010-06-07	flight trap	15 days		Saxony-Anhalt
1953	310	413	Lasioglossum pauxillum	f	18	51.604681° N, 11.68299° E	2010-05-24 to 2010-06-07	flight trap	15 days		Saxony-Anhalt
1954	310	413	Lasioglossum politum	f	4	51.604681° N, 11.68299° E	2010-05-24 to 2010-06-07	flight trap	15 days		Saxony-Anhalt
1955	310	413	Lasioglossum subfasciatum	f	1	51.604681° N, 11.68299° E	2010-05-24 to 2010-06-07	flight trap	15 days		Saxony-Anhalt
1956	310	413	Lasioglossum xanthopus	f	2	51.604681° N, 11.68299° E	2010-05-24 to 2010-06-07	flight trap	15 days		Saxony-Anhalt
1957	310	413	Melecta albifrons	f	1	51.604681° N, 11.68299° E	2010-05-24 to 2010-06-07	flight trap	15 days		Saxony-Anhalt
1958	310	413	Nomada alboguttata	f	1	51.604681° N, 11.68299° E	2010-05-24 to 2010-06-07	flight trap	15 days		Saxony-Anhalt
1959	310	413	Nomada panzeri	f	1	51.604681° N, 11.68299° E	2010-05-24 to 2010-06-07	flight trap	15 days		Saxony-Anhalt
1960	310	413	Nomada succincta	f	1	51.604681° N, 11.68299° E	2010-05-24 to 2010-06-07	flight trap	15 days		Saxony-Anhalt
1961	310	413	Sphecodes spinulosus	f	1	51.604681° N, 11.68299° E	2010-05-24 to 2010-06-07	flight trap	15 days		Saxony-Anhalt
1962	310	413	Andrena cineraria	m	1	51.605336° N, 11.695395° E	2010-05-24 to 2010-06-07	flight trap	15 days		Saxony-Anhalt
1963	310	413	Andrena flavipes	f	1	51.605336° N, 11.695395° E	2010-05-24 to 2010-06-07	flight trap	15 days		Saxony-Anhalt
1964	310	413	Andrena niveata	f	9	51.605336° N, 11.695395° E	2010-05-24 to 2010-06-07	flight trap	15 days		Saxony-Anhalt
1965	310	413	Andrena scotica	f	1	51.605336° N, 11.695395° E	2010-05-24 to 2010-06-07	flight trap	15 days		Saxony-Anhalt
1966	310	413	Bombus cryptarum	f	3	51.605336° N, 11.695395° E	2010-05-24 to 2010-06-07	flight trap	15 days		Saxony-Anhalt
1967	310	413	Bombus ruderarius	f	1	51.605336° N, 11.695395° E	2010-05-24 to 2010-06-07	flight trap	15 days		Saxony-Anhalt
1968	310	413	Halictus langobardicus	f	1	51.605336° N, 11.695395° E	2010-05-24 to 2010-06-07	flight trap	15 days		Saxony-Anhalt
1969	310	413	Lasioglossum malachurum	f	3	51.605336° N, 11.695395° E	2010-05-24 to 2010-06-07	flight trap	15 days		Saxony-Anhalt
1970	310	413	Lasioglossum pauxillum	f	2	51.605336° N, 11.695395° E	2010-05-24 to 2010-06-07	flight trap	15 days		Saxony-Anhalt
1971	310	413	Lasioglossum politum	f	1	51.605336° N, 11.695395° E	2010-05-24 to 2010-06-07	flight trap	15 days		Saxony-Anhalt
1972	310	413	Lasioglossum pygmaeum	f	2	51.605336° N, 11.695395° E	2010-05-24 to 2010-06-07	flight trap	15 days		Saxony-Anhalt
1973	310	413	Lasioglossum subfasciatum	f	1	51.605336° N, 11.695395° E	2010-05-24 to 2010-06-07	flight trap	15 days		Saxony-Anhalt
1974	310	413	Melecta albifrons	f	3	51.605336° N, 11.695395° E	2010-05-24 to 2010-06-07	flight trap	15 days		Saxony-Anhalt
1975	310	413	Nomada marshamella	f	1	51.605336° N, 11.695395° E	2010-05-24 to 2010-06-07	flight trap	15 days		Saxony-Anhalt
1976	310	413	Nomada succincta	f	1	51.605336° N, 11.695395° E	2010-05-24 to 2010-06-07	flight trap	15 days		Saxony-Anhalt
1977	310	413	Andrena niveata	f	13	51.604604° N, 11.720682° E	2010-05-24 to 2010-06-07	flight trap	15 days		Saxony-Anhalt
1978	310	413	Anthophora plumipes	f	1	51.604604° N, 11.720682° E	2010-05-24 to 2010-06-07	flight trap	15 days		Saxony-Anhalt
1979	310	413	Halictus scabiosae	f	1	51.604604° N, 11.720682° E	2010-05-24 to 2010-06-07	flight trap	15 days		Saxony-Anhalt
1980	310	413	Lasioglossum interruptum	f	1	51.604604° N, 11.720682° E	2010-05-24 to 2010-06-07	flight trap	15 days		Saxony-Anhalt
1981	310	413	Lasioglossum nitidiusculum	f	7	51.604604° N, 11.720682° E	2010-05-24 to 2010-06-07	flight trap	15 days		Saxony-Anhalt
1982	310	413	Lasioglossum politum	f	1	51.604604° N, 11.720682° E	2010-05-24 to 2010-06-07	flight trap	15 days		Saxony-Anhalt
1983	310	413	Lasioglossum subfasciatum	f	1	51.604604° N, 11.720682° E	2010-05-24 to 2010-06-07	flight trap	15 days		Saxony-Anhalt
1984	310	413	Melecta albifrons	f	4	51.604604° N, 11.720682° E	2010-05-24 to 2010-06-07	flight trap	15 days		Saxony-Anhalt
1985	310	413	Osmia bicornis	f	1	51.604604° N, 11.720682° E	2010-05-24 to 2010-06-07	flight trap	15 days		Saxony-Anhalt
1986	310	413	Andrena fulva	f	2	51.60528° N, 11.745483° E	2010-05-24 to 2010-06-07	flight trap	15 days		Saxony-Anhalt
1987	310	413	Andrena gravida	f	1	51.60528° N, 11.745483° E	2010-05-24 to 2010-06-07	flight trap	15 days		Saxony-Anhalt
1988	310	413	Andrena mitis	f	1	51.60528° N, 11.745483° E	2010-05-24 to 2010-06-07	flight trap	15 days		Saxony-Anhalt
1989	310	413	Andrena niveata	f	5	51.60528° N, 11.745483° E	2010-05-24 to 2010-06-07	flight trap	15 days		Saxony-Anhalt
1990	310	413	Andrena niveata	m	3	51.60528° N, 11.745483° E	2010-05-24 to 2010-06-07	flight trap	15 days		Saxony-Anhalt
1991	310	413	Andrena varians	f	2	51.60528° N, 11.745483° E	2010-05-24 to 2010-06-07	flight trap	15 days		Saxony-Anhalt
1992	310	413	Bombus cryptarum	f	3	51.60528° N, 11.745483° E	2010-05-24 to 2010-06-07	flight trap	15 days		Saxony-Anhalt
1993	310	413	Bombus vestalis	f	1	51.60528° N, 11.745483° E	2010-05-24 to 2010-06-07	flight trap	15 days		Saxony-Anhalt
1994	310	413	Halictus scabiosae	f	1	51.60528° N, 11.745483° E	2010-05-24 to 2010-06-07	flight trap	15 days		Saxony-Anhalt
1995	310	413	Lasioglossum majus	f	1	51.60528° N, 11.745483° E	2010-05-24 to 2010-06-07	flight trap	15 days		Saxony-Anhalt
1996	310	413	Lasioglossum pauxillum	f	2	51.60528° N, 11.745483° E	2010-05-24 to 2010-06-07	flight trap	15 days		Saxony-Anhalt
1997	310	413	Lasioglossum politum	f	1	51.60528° N, 11.745483° E	2010-05-24 to 2010-06-07	flight trap	15 days		Saxony-Anhalt
1998	310	413	Lasioglossum pygmaeum	f	2	51.60528° N, 11.745483° E	2010-05-24 to 2010-06-07	flight trap	15 days		Saxony-Anhalt
1999	310	413	Lasioglossum quadrinotatum	f	1	51.60528° N, 11.745483° E	2010-05-24 to 2010-06-07	flight trap	15 days		Saxony-Anhalt
[truncated: 25,437 more rows]
