# Supplementary material for: What evidence exists on wild bee trends in Germany? A systematic map
Source: Environ Evid. 2025 Jun 19;14:11. doi: 10.1186/s13750-025-00364-7 (PMC12178071; doi:10.1186/s13750-025-00364-7)
Supplement: Supplementary file 1 — Supplementary Material 1: Additional file S1. Search term for searches in Web of Science and Scopus. Additional file S2. Search record. Additional file S3. ROSES form for systematic maps. Additional file S4. R code and data. Additional file S5. Excluded full text records with reasons for exclusion. Additional file S6. Unretrievable full texts. Additional file S7. Study clusters. Additional file S8. Species List of Hesse and Saxony-Anhalt, German. [file 13750_2025_364_MOESM1_ESM.zip › Supplements Environ Evid (2025-05-15)/Mupepele_Hellwig_et_al_2025_S4_RCode_Data/studies_2025_05.csv]

study_id	study_type	bibtex_key	authors	title	year	doi	journal	volume	issue	pages	editors	publisher	city	chapter	institution	url	timestamp	comment	assessor
2	Article	Gerth2012	Gerth, M.; Mayer, R.; Hering, L.; Wolf, R.; Schaffer, S.; Bleidorn, C.	Zur Stechimmenfauna (Hymenoptera, Aculeata) des Bienitz in Leipzig	2012		Ampulex	5		5-14				NA			2020-11-25	Cf. previous studies by Müller (1944, 1954), data used in Hausotte & Schaffer (2017) / study_id 731	VL
4	Article	Jacobi2015	Jacobi, B.; Holtappels, E.; Martin, H. J.; Menke, M.	Neue Funde der Efeu-Seidenbiene Colletes hederae Schmidt & Westrich, 1993 (Apoidea, Colletidae) in Nordrhein-Westfalen mit einem aktuellen Überblick der Gesamtverbreitung der Art	2015		Ampulex	7		14-25				NA			2020-11-25		VL
5	Article	Treiber2015	Treiber, R.	Beobachtungen der Südlichen Holzbiene Xylocopa valga Gerstaecker, 1872 (Hymenoptera: Apidae, Xylocopinae) in Südbaden und im Elsass (France, Alsace, Département Haut-Rhin)	2015		Ampulex	7		26-31				NA			2020-11-25		VL
7	Article	Witt2016	Witt, R.	Vorkommen und Bestandssituation seltener Hummelarten (Bombus) in Niedersachsen und Bremen (Hymenoptera: Apidae)	2016		Ampulex	8		24-39				NA			2020-11-26		VL
8	Article	Flügel2017	Flügel, H.-J.	Verbreitung der Hylaeus gibbus–Artengruppe in Hessen, weitere eigene Fundnachweise und Anmerkungen zur Biologie (Hymenoptera Aculeata: Apoidea, Colletidae)	2017		Ampulex	9		15-19				NA			2020-11-26		VL
10	Article	Koppitz2017	Koppitz, C.; Schubert, L. F.; Jung, M.; Schmid-Egger, C.	Neue Funde der Steppen-Buntbiene Camptopoeum frontale (Fabricius, 1804) in Sachsen-Anhalt (Hymenoptera, Apoidea, Panurginae)	2017		Ampulex	9		32-35				NA			2020-11-26		VL
11	Article	Witt2017	Witt, R.	Bemerkenswerte Stechimmenfunde aus Niedersachsen (Hymenoptera: Aculeata)	2017		Ampulex	9		36-40				NA			2020-11-26		VL
14	Article	Burger2020	Burger, R.; Rennwald, K.; Doczkal, D.	Zahlreiche Nachweise von Andrena bimaculata (Kirby 1802) (Hymenoptera: Anthophila) in Baden-Württemberg und Anmerkungen zur Lebensweise in Südwestdeutschland)	2020		Ampulex	11		51-54				NA			2020-11-26		VL
16	Article	Wolf1992a	Wolf, H.	Bienen und Wespen als Bewohner eines Waldrandes II.	1992		Mitteilungen der Arbeitsgemeinschaft ostwestfälisch-lippischer Entomologen	8	3	85-95				NA			2021-04-27	Part 2 of Wolf 1986	VL
24	Article	Trautmann1924	Trautmann, G.; Trautmann, W.	Beitrag zur Erforschung der Bienenfauna des Allgäus	1924		Zeitschrift für wissenschaftliche Insektenbiologie	19		224-225				NA			2021-07-15	Update of Trautmann & Trautmann (1915) Int. Ent. Z.	NH
25	Article	Trautmann1915	Trautmann, G.; Trautmann, W.	Beitrag zur Kenntnis der Hummelfauna des deutschen Alpengebietes	1915		Internationale Entomologische Zeitschrift	9		59				NA			2021-07-15	Update in Trautmann & Trautmann (1924) Z. wiss. Insektenbiol.	NH
32	Article	Kuttig2007	Kuttig, K.	Sechs Jahre Bienenbeobachtung im Gebiet der Stadt Hameln (Hymenoptera: Apidae). Eine Zwischenbilanz	2007		Bembix	24		17-24				NA			2021-08-13		VL
33	Article	Weigand2005	Weigand, E.	Explosionsartige Vermehrung der Gelbbindigen Furchenbiene (Halictus scabiosae Rossi) im Hunsrück	2005		Bembix	21		18				NA			2021-08-13		VL
34	Article	Hepp1936	Hepp, A.; Seitz, Dr.	Kleine Mitteilungen. Xylocopa violacea	1936		Entomologische Rundschau	53		280				NA			2021-08-14		VL
35	Article	Heldmann1936	Heldmann, G.	Über einige Hymenopteren in den Sandgebieten an der hessischen Bergstraße	1936		Entomologische Rundschau	53		102-104				NA			2021-08-14		VL
41	Article	Balles1925	Balles, L.	Beiträge zur Kenntnis der Hymenopterenfauna Badens. I. Beitrag zur Kenntnis der badischen Bienen	1925		Mitteilungen des Badischen Landesvereins für Naturkunde und Naturschutz e.V., Freiburg i. Br.	1	23/24	438-461				NA			2021-08-15	list of all bees in Baden	VL
42	Article	Balles1926	Balles, L.	Beiträge zur Kenntnis der Hymenopterenfauna Badens. II. Zweiter Beitrag zur Kenntnis der bad. Bienen.	1926		Mitteilungen des Badischen Landesvereins für Naturkunde und Naturschutz e.V., Freiburg i. Br.	2	3	32-38				NA			2021-08-15	listed are only new species for Baden	VL
43	Article	Balles1927b	Balles, L.	Beiträge zur Kenntnis der Hymenopterenfauna Badens. III. Dritter Beitrag zur Kenntnis der badischen Bienen	1927		Archiv für Insektenkunde des Oberrheingebietes und der angrenzenden Länder	2	4	161-198				NA			2021-08-15		VL
44	Article	Balles1927a	Balles, L.	Beiträge zur Kenntnis der Hymenopterenfauna Badens. IV. Vierter Beitrag zur Kenntnis der badischen Bienen	1927		Archiv für Insektenkunde des Oberrheingebietes und der angrenzenden Länder	2	4	199-203				NA			2021-08-15		VL/NH
45	Article	Balles1933	Balles, L.	Beiträge zur Kenntnis der Hymenopterenfauna Badens. V. Fünfter Beitrag zur Kenntnis der badischen Bienen.	1933		Beiträge zur Naturwissenschaftlichen Erforschung Badens	12		189-196				NA			2021-08-15	remarkable species for Baden	VL
46	Article	Balles1952	Balles, L.	Beiträge zur Kenntnis der Hymenopterenfauna von Baden. VIII. Beitrag zur Kenntnis der Badischen Bienen	1952		Mitteilungen des Badischen Landesvereins für Naturkunde und Naturschutz e.V., Freiburg i. Br.	5	1-6	57-62				NA			2021-08-15	new species in Baden	VL
47	Article	Wickl2009	Wickl, K.-H.	Nachruf auf eine der größten Seidenbienen-Aggregationen in Bayern	2009		Galathea	25	4	173-178				NA			2021-11-04		BS
51	Article	Dunk2014	von der Dunk, K.; Kraus, M.	Grundlegende Untersuchungen zur vielfältigen Insektenfauna im Tiergarten Nürnberg unter besonderer Betonung der Hymenoptera	2014		Beiträge zur bayerischen Entomofaunistik	13		67-207				NA			2021-11-05		MM
52	Article	Scheuchl2014	Scheuchl, E.	Lithurgus chrysurus FONSCOLOMBE, 1834 neu für Bayern und weitere faunistische Neuigkeiten	2014		Beiträge zur bayerischen Entomofaunistik	14		93-101				NA			2021-11-05		MM
53	Article	Dunk2018	von der Dunk, K.; Kraus, M.; Wickl, K.-H.	Hymenoptera im Nürnberger Reichswald	2018		Beiträge zur bayerischen Entomofaunistik	18		123-201				NA			2021-11-05		MM
54	Article	Donath1989	Donath, H.	Straßenverkehr und Hummeln - eine erste Bilanz	1989		Beiträge zur Entomologie	39	1	181-187				NA			2021-11-05		MM
55	Article	Reder2004	Reder, G.	Neu- und Wiederfunde von Stechimmen im Naturraum Nördlicher Oberrheingraben von Rheinland-Pfalz und Hessen (Hymenoptera: Aculeata)	2004		Bembix	18		26-32				NA			2021-11-08		MM
56	Article	Jacobi2002	Jacobi, B.	Nachweis von Megachile (Eutricharaea) rotundata (Fabricius 1784) für NRW	2002		Bembix	16		5-6				NA			2021-11-08		MM
57	Article	Jacobi2006	Jacobi, B.	Zur Situation von Megachile (Eutricharaea) rotundata (FABRICUS, 1784) im Niederrheinischen Tiefland	2006		Bembix	23		18-21				NA			2021-11-08	Daten hängen mit study_id: 56 bibtex_key: Jacobi 2002 zusammen	MM
58	Article	Weigand2006	Weigand, E.	Massenvorkommen der Zottelbiene Panurgus dentipes im Hunsrück	2006		Bembix	23		40-41				NA			2021-11-08		MM
59	Article	Wickl1994a	Wickl, K.-H.	Colletes daviesanus SMITH als Kunstnestbewohner	1994		Bembix	3		37-38				NA			2021-11-09		BS
60	Article	Scharrer1991	Scharrer, S.	Die Bienen (Hymenoptera, Apoidea) der Sammlung des Naturwissenschaftlichen Museums Aschaffenburg	1991		Nachrichten des Naturwissenschaftlichen Museums der Stadt Aschaffenburg	98		1-41				NA			2021-11-09		BS
61	Article	Dix1973	Dix, V.; Wussow, J.	Die Hummeln und Schmarotzerhummeln der Insel Hiddensee (Hymenoptera, Bombinae)	1973		Faunistische Abhandlungen Staatliches Museum für Tierkunde in Dresden	4	9	69-75				NA			2021-11-09		BS
62	Article	Wagner1971	Wagner, R.	Die Veränderung der Hummelfauna Cuxhavens in diesem Jahrhundert. Der Versuch einer Deutung.	1971		Entomologische Mitteilungen aus dem Zoologischen Museum Hamburg	4	75	207-232				NA			2021-11-09		BS
63	Article	Reidt2006	Von der Reidt, J.	Zum Vorkommen von Wildbienen und Wespen (Hymenoptera, Aculeata) auf Magerrasenflächen, Wald- und Wegrändern, verschiedenen Grünlandbereichen der (Nethe-) Flussaue sowie im Siedlungsbereich bei den Ortschaften Ottbergen, Bruchhausen und Amelunxen (Nordrhein-Westfalen, Landkreis Höxter)	2006		Beiträge zur Naturkunde zwischen Egge und Weser	18		38-49				NA			2021-11-09		BS
65	Article	Parzefall2015	Parzefall, J.; Kwetschlich, O.	Zur Populationsdynamik solitärer Bienen und Wespen (Hymenoptera: Aculeata) im menschlichen Siedlungsraum	2015		Artenschutzreport	34		18-27				NA			2021-11-11		BS
66	Article	Klaus2011	Klaus, D.; Kipping, J.; Olbrich, M.	Aktuelle Nachweise der Holzbiene Xylocopa violacea (Linnaeus, 1758) (Insecta: Hymenoptera, Apidae) in Nordost-Thüringen und Nordwest-Sachsen	2011		Mauritiana	22		245-256				NA			2021-11-11		BS
67	Article	Riemann2010b	Riemann, H.	Die Bienen, Wespen und Ameisen (Hymenoptera: Aculeata) des ehemaligen Standortübungsplatzes der Bundeswehr in Achim bei Bremen	2010		Abhandlungen des Naturwissenschaftlichen Vereins zu Bremen	46	3	479-518				NA			2021-11-11		BS
68	Article	Flügel2007	Flügel, H.-J.	Erste Beobachtungen der Blauen Holzbiene Xylocopa violacea (L., 1758) im Schwalm-Eder-Kreis (Nordhessen) (Hymenoptera: Apidae)	2007		Bembix	24		2-6				NA			2021-11-12		MM
69	Article	Tischendorf2007	Tischendorf, S.; Frommer, U.; Chalwatzis, N.	Ausbreitung von Colletes hederae (Hymenoptera, Apidae) in Hessen	2007		Bembix	25		31-36				NA			2021-11-12		MM
70	Article	Blösch2008	Blösch, M.	Zum Blütenbesuch der zweizelligen Sandbiene Andrena lagopus Latreille, 1809 (Hymenoptera: Apidae)	2008		Bembix	27		3-5				NA			2021-11-12		MM
71	Article	Schmalz2009	Schmalz, K.-H.; Flügel, H.-J.	Nomada villosa Thomson, 1870 in Nordhessen mit Angaben aus angrenzenden Regionen	2009		Bembix	29		5-9				NA			2021-11-15		MM
72	Article	Kraus2010	Kraus, M.	Ergänzung zum Vorkommen der Karst-Mauerbiene Osmia labialis (Pérez, 1879) in Deutschland	2010		Bembix	31		9-12				NA			2021-11-15		MM
73	Article	Jakubzik2013	Jakubzik, A.; Cölln, K.	Bemerkenswerte Stechimmen aus dem NSG "Ehemaliges Munitionsdepot im Friesheimer Busch" in der Niederrheinischen Bucht (NRW)	2013		Bembix	36		21-24				NA			2021-11-15		MM
74	Article	Reder2012	Reder, G.	Die Steinbiene Lithurgus chrysopus Fonsc. nun auch bei Worms nachgewiesen (Hymenoptera: Apoidea: Megachilidae)	2012		Fauna und Flora in Rheinland-Pfalz	12	2	601-609				NA			2021-11-16		BS
76	Article	Exeler2009	Exeler, N.; Kratochwil, A.; Hochkirch, A.	Restoration of riverine inland sand dune complexes: implications for the conservation of wild bees	2009	10.1111/j.1365-2664.2009.01701.x	Journal of Applied Ecology	46	5	1097-1105				NA			2021-11-16		BS
77	Article	Cölln1990	Cölln, K.	Die Hummeln und Schmarotzerhummeln von Gönnersdorf (Kr. Daun). Beiträge zur Insektenfauna der Eifeldörfer II	1990		Dendrocopos	17		109-117				NA			2021-11-18	Nachtrag bei Cölln (1991) Dendrocopos	BS
78	Article	Schmid-Egger1997	Schmid-Egger, C.	Massenauftreten von Colletes hederae Schmidt & Westrich	1997		Bembix	9		16-17				NA			2021-11-18		BS
79	Article	Ulbricht1908	Ulbricht, A.	Ein neuer Hymenopteren-Zwitter	1908		Deutsche Entomologische Zeitschrift	1908		490				NA			2021-11-19		MM
80	Article	Hedicke1922	Hedicke, H.	Die Hymenopterenfauna des Gr.-Machnower Weinbergs bei Mittenwalde (Mark). Ein Beitrag zur Kenntnis der faunistischen Verhältnisse pontischer Hügel.	1922		Deutsche Entomologische Zeitschrift	1922	3	249-287				NA			2021-11-22		MM
81	Article	Peus1926	Peus, F.	Andrena nycthemera Imhoff im Münsterlande. (Hym. Apid.)	1926		Deutsche Entomologische Zeitschrift	1926		101-103				NA			2021-11-22	Keine Datentabelle, Daten aus Text entnommen	MM
82	Article	Markowsky1929	Markowsky, H.	Zwei Vorkommen von Osmia tridentata Duf. et Perr. bei Berlin. (Hym. Apid.)	1929		Deutsche Entomologische Zeitschrift	1929		72				NA			2021-11-22		MM
83	Article	Müller1918	Müller, M.	Über seltene märkische Bienen und Wespen in ihren Beziehungen zur heimischen Scholle	1918		Deutsche Entomologische Zeitschrift	1918		113-132				NA			2021-11-22		MM
84	Article	Haeseler2005	Haeseler, V.	Stechimmen der Steller Heide bei Bremen im Zeitraum 1985 bis 2004 (Hymenoptera: Aculeata)	2005		Abhandlungen des Naturwissenschaftlichen Vereins zu Bremen	45	3	621-656				NA			2021-11-23		BS
85	Article	Burton2016	Burton, J. F.	On the increase and range expansion of Xylocopa violacea (Linnaeus, 1758) and Xylocopa iris (Christ, 1791) in north-west Baden, Germany, 1992-2015 (Hymenoptera, Apidae)	2016		Atalanta	47	1/2	115-116				NA			2021-11-23		BS
86	Article	Körner1997	Körner, F.	Hummeln und Schmarotzerhummeln der Umgebung von Arnstadt in Thüringen	1997		Landschaftspflege und Naturschutz in Thüringen	34	2	40-48				NA			2021-11-25		BS
87	Article	Scheuchl1995	Scheuchl, E.	Andrena taraxaci Gir. als Wirt von Nomada integra Br.	1995		Nachrichtenblatt der bayerischen Entomologen	44	1/2	22				NA			2021-11-25		BS
88	Article	Haeseler1982	Haeseler, V.	Über die weitere Besiedlung der Nordseeinsel Mellum durch Wespen, Ameisen und Bienen (Hymenoptera)	1982		Schriften des Naturwissenschaftlichen Vereins für Schleswig-Holstein	52		57-67				NA			2021-11-25		BS
89	Article	Agricola1996	Agricola, U.; Scharrer, S.; Plachter, H.	Veränderungen der Hautflüglerzönose (Hymenoptera Aculeata) einer süddeutschen Agrarlandschaft als Folge von Nutzungsumstellungen und Biotopneuschaffungen	1996		Verhandlungen der Gesellschaft für Ökologie	26		701-709				NA			2021-11-25		BS
92	Article	Günter1997	Günter, R.	Beobachtungen zur Mohnbiene (Osmia papaveris)	1997		Bembix	8		22-30				NA			2021-11-25		BS
93	Article	Westrich2007	Westrich, P.	Über eine gelungene Wiederansiedlung der Schwarzen Mörtelbiene (Megachile parietina [Geoffroy, 1785]) (Hymenoptera, Apidae)	2007		Entomologische Nachrichten und Berichte	51	3/4	197-201				NA			2021-11-25		BS
94	Article	Friese1886	Friese, H.	Ueber seltene Andrenen	1886		Entomologische Nachrichten	12		113-115				NA			2021-11-26		MM
95	Article	Höppner1898	Höppner, H.	Stelis minima Schenck	1898		Entomologische Nachrichten	24		306-309				NA			2021-11-26		MM
96	Article	Westrich1997	Westrich, P.	Zur Verbreitung und Ökologie der Seidenbiene Colletes collaris Dours (Hym., Apidae)	1997		Entomologische Nachrichten und Berichte	41		141-148				NA			2021-11-29		MM
97	Article	Scheuchl2011	Scheuchl, E.	Andrena pontica Warncke, 1972 und Andrena susterai Alfken, 1914, neu für Deutschland, Nomada bispinosa Mocsáry, 1883 und Andrena saxonica Stöckhert, 1935, neu für Bayern, sowie weitere faunistische Neuigkeiten (Insecta: Hymenoptera: Apoidea)	2011		Beiträge zur bayerischen Entomofaunistik	11		31-38				NA			2021-11-29		MM
99	Article	Thomas2005	Thomas, B.; Witt, R.	Erstnachweis der Holzbiene Xylocopa violacea (LINNÉ 1758) in Niedersachsen und weitere Vorkommen am nordwestlichen Arealrand (Hymenoptera: Apidae)	2005		Drosera	2005	2	89-96				NA			2021-11-30		BS
100	Article	Franke2016	Franke, R.	Andrena synadelpha Perkins, 1914 - eine für Sachsen neue Wildbienenart	2016		Entomologische Nachrichten und Berichte	60	1	64				NA			2021-11-30		BS
101	Article	Dainese2018	Dainese, M.; Riedinger, V.; Holzschuh, A.; Kleijn, D.; Scheper, J.; Steffan-Dewenter, I.	Managing trap-nesting bees as crop pollinators: Spatiotemporal effects of floral resources and antagonists	2018		Journal of Applied Ecology	55	1	195-204				NA			2021-12-02		BS
102	Article	Drewes1998	Drewes, B.	Zur Besiedlung einer Kiesgrube im Landkreis Stade durch Grabwespen, Wildbienen und weitere aculeate Hymenopteren (Hymenoptera: Aculeata)	1998		Drosera	98	1	45-68				NA			2021-12-02		BS
103	Article	Haeseler1973	Haeseler, V.	Zur Kenntnis der Aculeaten- und Chrisidienfauna Schleswig-Holsteins und angrenzender Gebiete. 2. Beitrag	1973		Schriften des Naturwissenschaftlichen Vereins für Schleswig-Holstein	43		51-60				NA			2021-12-02		BS
104	Article	Steffan-Dewenter2008	Steffan-Dewenter, I.; Schiele, S.	Do resources or natural enemies drive bee population dynamics in fragmented habitats?	2008	10.1890/06-1323.1	Ecology	89	5	1375-1387				NA			2021-12-02		BS
105	Article	Riemann1990	Riemann, H.; Melber, A.	Hymenopteren (Hym., Aculeata, excl. Formicidae) aus Bodenfallen in norwestdeutschen Calluna-Heiden	1990		Abhandlungen des Naturwissenschaftlichen Vereins zu Bremen	41	2	111-130				NA			2021-12-02		BS
106	Article	Theunert2002	Theunert, R.	Schlüssel zur Unterscheidung der Weibchen der Blattschneiderbienen Megachile lagopoda (Linnaeus, 1761), M. ligniseca (Kirby, 1802), M. maritima (Kirby, 1802) und M. willughbiella (Kirby, 1802) (Hym., Apidae)	2002		Entomologische Nachrichten und Berichte	46		91-97				NA			2021-12-03		MM
107	Article	Burger2008	Burger, F.; Kuhlmann, M.	Erstnachweis der Bienenart Colletes mlokossewiczi Radoszkowski, 1891 für Deutschland (Hymenoptera, Apoidea, Colletidae)	2008		Entomologische Nachrichten und Berichte	52		115-117				NA			2021-12-06		MM
108	Article	Parré1964	Parré, F.	Bienen aus Staßfurt und ein neuer Fundort zweier seltener Hymenopteren-Arten aus Sachsen-Anhalt	1964		Entomologische Zeitschrift	74	9	97-100				NA			2021-12-06		MM
109	Article	Parré1967	Parré, F.	Bienen aus Staßfurt (Sachsen-Anhalt) III	1967		Entomologische Zeitschrift	77		171-174				NA			2021-12-06		MM
110	Article	Prosi2005	Prosi, R.; Schwenninger, H. R.	Wiederfund von Andrena decipiens s. str. Schenck 1861 in Baden-Württemberg	2005		Mitteilungen des Entomologischen Vereins Stuttgart	40	1/2	9-14				NA			2021-12-07		BS
111	Article	Mandery1992	Mandery, K.	Andrena sericata Imhoff, 1866, Andrena nasuta Giraud, 1863, und andere seltene Wildbienen im Maintal bei Haßfurt	1992		Nachrichtenblatt der bayerischen Entomologen	41	2	62-68				NA			2021-12-07		BS
112	Article	Herrmann1999	Herrmann, M.; Doczkal, D.	Schlüssel zur Trennung der Zwillingsarten Lasioglossum sexstrigatum (Schenck, 1870) und Lasioglossum sabulosum (Warncke, 1986) (Hym., Apidae)	1999		Entomologische Nachrichten und Berichte	43	1	33-40				NA			2021-12-07		BS
113	Article	Schwarzwälder2004	Schwarzwälder, S.	Entomologische Bedeutung von neu geschaffenen Sandabgrabungen. Beispiel einer Kompensationsfläche nahe Dettingen (Unterfranken, Bayern)	2004		Entomologie heute	16		217-234				NA			2021-12-09		BS
114	Article	Höregott1998	Höregott, H.	Kritische Anmerkungen zur Verbreitung einiger Hummelarten (Bombus distinguendus Morawitz, B. muscorum Linné, B. pomporum Panzer, B. ruderatus Fabricius, B. soroeensis Fabricius, B. subterraneus Linné) in Rheinland-Pfalz	1998		Bembix	10		11-14				NA			2021-12-10		MM
115	Article	Woydak1967	Woydak, H.	Beitrag zur Bienenfauna Westfalens (Lippetal und Umgebung)	1967		Entomologische Zeitschrift	77		115-124				NA			2021-12-10		MM
116	Article	Schwenninger2000	Schwenninger, H. R.; Schanowski, A.	Wiederfund der Sächsischen Sandbiene (Andrena saxonica STOECKHERT, 1935) in Deutschland (Hymenoptera: Apidae)	2000		Entomologische Zeitschrift	110		342-344				NA			2021-12-10		MM
117	Article	Flügel2001	Flügel, H.-J.	Andrena viridescens VIERECK, 1916 (Hymenoptera: Apidae) im unteren Odertal. Zweiter Nachweis der Ehrenpreis-Sandbiene in Brandenburg	2001		Entomologische Zeitschrift	111		156-157				NA			2021-12-13		MM
118	Article	Saure2013	Saure, C.; Jörns, S.; Berger, G.	Beitrag zur Stechimmenfauna von Sachsen-Anhalt – Teil II: Bienen im Agrarland nördlich von Köthen (Hymenoptera: Aculeata, Apiformes)	2013		Entomologische Zeitschrift	123	2	67-77				NA			2021-12-13		MM
119	Article	Parré1966	Parré, F.	Bienen aus Staßfurt (Sachsen-Anhalt) II	1966		Entomologische Zeitschrift	76		212-216				NA			2021-12-13		MM
120	Article	Saure1996	Saure, C.	Andrena haemorrhoa und Nomada moeschleri - eine mutmaßlich neue Wirt-Parasitoid-Beziehung (Hymneoptera: Apidae)	1996		NOVIUS	20	1	439-444				NA			2021-12-14		BS
121	Article	Riemann2010a	Riemann, H.; Kwetschlich, O.; Albers, K.	Erste Nachweise der Blauschwarzen Holzbiene Xylocopa violacea (Linné) in Bremen und weitere bemerkenswerte Stechimmenfunde (Hymenoptera: Apidae et Sphecidae) aus Niedersachsen	2010		Abhandlungen des Naturwissenschaftlichen Vereins zu Bremen	46	3	519-524				NA			2021-12-14		BS
123	Article	Sörensen1999	Sörensen, U.; Mauss, V.; Schindler, M.	Nachweis von Bienen und Wespen im Kreis Nordfriesland (Schleswig-Holstein) und Umgebung (Hymenoptera Aculeata: Chrysididae, Apidae, "Sphecidae", Pompilidae, Vespidae, Tiphiidae, Mutillidae)	1999		Faunistisch-Ökologische Mitteilungen	7		497-508				NA			2021-12-16		BS
124	Article	Cölln2010	Cölln, K.; Jakubzik, A.; Ricono, K.	Bienen-Biotop vom Reißbrett: Die Wiederbesiedlung der sanierten Deponie Eskesberg West in Wuppertal-Elberfeld (Nordrhein-Westfalen) (Hymenoptera, Apidae)	2010		Mitteilungen der Arbeitsgemeinschaft westfälischer Entomologen	26	1	1-23				NA			2021-12-16		BS
125	Article	Theunert1999	Theunert, R.	Neue Fundorte für einige nach dem zweiten Weltkrieg nur spärlich bekannt gewordene Stechimmen Niedersachsens (Hym.), Folge III	1999		Entomologische Nachrichten und Berichte	43	2	137-139				NA			2021-12-16		BS
126	Article	Blüthgen1929	Blüthgen, P.	Beiträge zur Kenntnis der Hymenopterenfauna des Saaletals. 1. Nachtrag	1929		Entomologische Zeitung Stettin	90		79-88				NA			2021-12-17		MM
127	Article	Blüthgen1937	Blüthgen, P.	Beiträge zur Kenntnis der Hymenopterenfauna des Saaletals. 2. Nachtrag	1937		Entomologische Zeitung Stettin	98		232-239				NA			2021-12-17		MM
128	Article	Fuhrmann2009a	Fuhrmann, M.	Über die Aculeatenfauna (Hymenoptera Aculeata) eines montanen Buchenwaldes im Rothaargebirge	2009		Eucera	1		1-16				NA			2021-12-17		MM
129	Article	Saure2009	Saure, C.	Erste Nachweise von Hylaeus trinotatus (Pérez 1895) in Deutschland sowie Anmerkungen zu ausgewählten und in Deutschland seltenen Hylaeus-Arten (Hymenoptera, Apidae)	2009		Eucera	1		17-24				NA			2021-12-17		MM
130	Article	Kraus1997	Kraus, M.	Beitrag zur aktuellen Verbreitung von Megachile lapponica Thomson 1872 in Bayern	1997		Galathea	13	1	35-43				NA			2021-12-20		MM
131	Article	Tannert2019	Tannert, R.; von der Dunk, K.	Fortsetzung der Erfassung wildlebender Insekten im Tiergarten Nürnberg. Bericht für 2019	2019		Galathea	35		59-61				NA			2021-12-20		MM
132	Article	Klimsa2012	Klimsa, E.	Insektenbeobachtungen im Jahreslauf Biotope und Biozönosen im Landkreis Schwandorf / Oberpfalz. Ein Beitrag zur Bayerischen Entomofaunistik	2012		Galathea, Supplement	24		1-75				NA			2021-12-20		MM
133	Article	Flügel2014	Flügel, H.-J.	Die Stechimmen der Hangelsberger Heide: Energietrassen als Artenschutzmaßnahme? (Hymenoptera: Aculeata)	2014		Entomologische Zeitschrift	124	4	251-261				NA			2021-12-21		BS
134	Article	Diestelhorst2007	Diestelhorst, O.; Lunau, K.	Ergänzungen zur Bienenfauna (Hymenoptera: Apoidea) des Botanischen Gartens und des Campus der Heinrich-Heine-Universiät Düsseldorf	2007		Acta Biologica Benrodis	14		97-105				NA			2021-12-21		BS
135	Article	Hofmann2020	Hofmann, M. M.; Renner, S. S.	Bee species decrease and increase between the 1990s and 2018 in large urban protected sites	2020		Journal of Insect Conservation	24	4	637-642				NA			2021-12-21		BS
136	Article	Niehuis1994	Niehuis, O.; Fluck, W.	Nachweise der Furchenbiene Halictus pollinosus Sichel in der Bundesrepublik Deutschland (Insecta: Hymenoptera).	1994		Fauna und Flora in Rheinland-Pfalz	7	3	471-476				NA			2021-12-21		BS
137	Article	Kraus2019	Kraus, M.; Wickl, K.-H.	Bienen und Wespen in einem Hausgarten in Nürnberg-Zerzabelshof (Hymenoptera: Aculeata)	2019		Galathea	35		27-37				NA			2021-12-21		BS
138	Article	Kuhlmann1997	Kuhlmann, M.	Zum Vorkommen der Sandbiene Andrena nycthemera Imhoff, 1868 (Hym.: Apidae) in Westfalen	1997		Natur und Heimat	57	4	101-105				NA			2021-12-21		BS
139	Article	Schmalz2006a	Schmalz, K.-H.	Zehnjährige Beobachtung der bundesweit bedeutsamen Kolonien von Andrena tarsata Nylander 1848 und Lasioglossum subfulvicorne (Blüthgen 1934) (Hymenoptera: Apidae) auf der Wasserkuppe/Rhön	2006		Beiträge zur Naturkunde in Osthessen	43		55-59				NA			2021-12-21		BS
140	Article	Dunk2015	von der Dunk, K.; Tannert, R.; Weltner, L.; Köstler, W.	Erfassung wildlebender Insekten im Tiergarten Nürnberg	2015		Galathea, Supplement	25		1-61				NA			2022-01-03		MM
141	Article	Alfken1898	Alfken, J. D.	Ein Beitrag zur Bienen-Fauna von Giessen	1898		Illustrierte Zeitschrift für Entomologie	3		292-344				NA			2022-01-03		MM
142	Article	Paarmann1977	Paarmann, W.	Untersuchungen zur Bedeutung von Hummeln (Bombus spp.) für die Bestäubung blühender Obstbäume	1977		Zeitschrift für Angewandte Entomologie	84	1-4	164-178				NA			2022-01-03		MM
143	Article	Saure2016a	Saure, C.	Bienen, Wespen und Schwebfliegen an Blühstreifen im Großen Tiergarten in Berlin-Mitte (Hymenoptera, Diptera)	2016		Märkische Entomologische Nachrichten	17	2	195-218				NA			2022-01-07		MM
144	Article	Ziska2002	Ziska, T.	Untersuchungen zum Vorkommen von aculeaten Hymenopteren im Feuchtgebiet Krumme Lake	2002		Märkische Entomologische Nachrichten	4	1	1-15				NA			2022-01-07		MM
145	Article	Ziska2005	Ziska, T.	Ergebnisse der Untersuchungen zur Insektenfauna auf der Berliner Bahnbrache Biesenhorster Sand - Wespen und Bienen (Hymenoptera part.)	2005		Märkische Entomologische Nachrichten, Sonderheft	3		77-92				NA			2022-01-07		MM
146	Article	Kuhlmann1991	Kuhlmann, M.; Retzlaff, H.; Schulze, W.; Wolf, H.	Zur Hautflüglerfauna (Hymenoptera) der Senne II. Eumenidae, Pompilidae, Sphecidae, Apidae	1991		Mitteilungen der Arbeitsgemeinschaft ostwestfälisch-lippischer Entomologen	7	3	81-122				NA			2022-01-10		MM
147	Article	Fuhrmann2001	Fuhrmann, M.	Einige bemerkenswerte Nachweise von Stechimmen (Hymenoptera, Aculeata) im Kreis Siegen-Wittgenstein (II)	2001		Mitteilungen der Arbeitsgemeinschaft ostwestfälisch-lippischer Entomologen	17	1	1-14				NA			2022-01-10		MM
148	Article	Schmalz2013	Schmalz, K.-H.	Wildbienenvorkommen (Insecta, Hymenoptera, Apidae) im Bereich der Parkanlagen von Schloss Fasanerie/Eichenzell	2013		Beiträge zur Naturkunde in Osthessen	50		97-123				NA			2022-01-11		BS
149	Article	Mader2001	Mader, D.	Populationsstärke und Nestverteilung der Mörtelbiene Megachile (Chalicodoma) parietina (Hymenoptera: Megachilidae) am Goldberg im Nördlichen Ries in 2001	2001		Galathea	17	3	115-142				NA			2022-01-11		BS
150	Article	Krahner2018	Krahner, A.; Dathe, H. H.; Schmitt, T.	Wildbienen (Hymeoptera, Aculeata: Apiformes) des Mittleren Mosetals: Die Weinbausteillagen im Klotten-Treiser Moseltal	2018		Beiträge zur Entomologie	68	1	107-131				NA			2022-01-11		BS
151	Article	Burger2003a	Burger, F.; Herrmann, M.	Zur Taxonomie und Verbreitung von Andrena distinguenda Schenck, 1871 und Andrena nitidula Pérez, 1903 (Hymenoptera, Apidae)	2003		Mitteilungen der Schweizerischen Entomologischen Gesellschaft	76	1/2	137-151				NA			2022-01-11		BS
152	Article	Markowsky1933	Markowsky, H.	Einige seltenere Bienen aus der Umgebung Berlins und ein bemerkenswertes Nest von Megachile centuncularis L. (Hym. Apid.)	1933		Mitteilungen der Deutschen Entomologischen Gesellschaft	4		105-106				NA			2022-01-11		BS
153	Article	Retzlaff1969	Retzlaff, H.; Woydak, H.	Beitrag zur Hymenopteren-Fauna des Regierungsbezirks Detmold mit besonderer Berücksichtigung der Senne	1969		Mitteilungen der Arbeitsgemeinschaft ostwestfälisch-lippischer Entomologen	1	12	1-3				NA			2022-01-12		MM
154	Article	Schlichting2007	Schlichting, U.	Beitrag zur Pollenpräferenz der Seidenbiene Colletes cunicularius (LINNAEUS, 1761) (Hymenoptera: Apidae)	2007		Mitteilungen der Arbeitsgemeinschaft westfälischer Entomologen	23	3	45-48				NA			2022-01-12		MM
155	Article	Dorn1969	Dorn, M.	Erneuter Nachweis von Camptopoeum frontale (F.) im Raum Halle/Saale	1969		Deutsche Entomologische Zeitschrift	16	1-3	55-57				NA			2022-01-13		BS/NH
156	Article	Schwenninger2013	Schwenninger, H. R.	Festlegung von Typen für Andrena nitidiuscula Schenk 1853 und Andrena fulvicornis Schenck 1861 sowie Erstnachweis von Andrena curvana Warncke 1965 für Deutschland (Hymenoptera, Andrenidae, Andrena, Subgenus Notandrena)	2013		Linzer biologische Beiträge	45	2	1945-1962				NA			2022-01-13		BS
157	Article	Adorf1995	Adorf, L.; Rathjen, H.; Edelmann, A.	Nistplatzpräferenz von Osmia rufa (L.) an künstlichen Nisthilfen (Hym., Apoidea, Megachilidae)	1995		Mitteilungen der Arbeitsgemeinschaft ostwestfälisch-lippischer Entomologen	11	3	86-90				NA			2022-01-13		BS
158	Article	Fellendorf2004	Fellendorf, M.; Mohra, C.; Paxton, R. J.	Devasting effects of river flooding to the ground-nesting bee, Andrena vaga (Hymenoptera: Andrenidae), and its associated fauna	2004		Journal of Insect Conservation	8	4	311-322				NA			2022-01-13		BS
159	Article	Haeseler1978a	Haeseler, V.	Zum Auftreten aculeater Hymenopteren in gestörten Hochmoorresten des Fintlandsmoores bei Oldenburg	1978		Drosera	78	2	57-76				NA			2022-01-13		BS
160	Article	Riemann2005	Riemann, H.; Hohmann, H.	Die Bienen, Wespen und Ameisen (Hymenoptera: Aculeata) der Stadt Bremen und ihres niedersächsischen Umlandes	2005		Abhandlungen des Naturwissenschaftlichen Vereins zu Bremen	45	3	505-620				NA			2022-01-13		BS
161	Article	Wickl2005	Wickl, K.-H.	Aktuelle Nachweise seltener Bienenarten aus der Oberpfalz (Hymeoptera: Apidae)	2005		Galathea	21	2	67-86				NA			2022-01-13		BS
162	Article	Markowsky1940	Markowsky, H.	Einige seltenere Bienen aus der Umgebung Berlins	1940		Mitteilungen der Deutschen Entomologischen Gesellschaft	9		110-111				NA			2022-01-17		MM
163	Article	Markowsky1943	Markowsky, H.	Einige seltenere Bienen aus der Umgebung Berlins	1943		Mitteilungen der Deutschen Entomologischen Gesellschaft	12		34-35				NA			2022-01-17		MM
164	Article	Haeseler1990	Haeseler, V.	Wildbienen der ostfriesischen Insel Norderney (Hymenoptera: Apoidea)	1990		Faunistisch-Ökologische Mitteilungen	6	3/4	125-146				NA			2022-01-18		BS
165	Article	Herrmann2001	Herrmann, M.	Lasioglossum (Evylaeus) pleurospeculum spec. nov. - eine neue Furchenbienenart aus Mitteleuropa (Hymenoptera, Apidae)	2001		Linzer biologische Beiträge	33	2	709-721				NA			2022-01-18		BS
166	Thesis	Klug1984	Klug, M.	Der Beitrag solitärer Bienen zur Bestäubung der Kernobstblüten in Südhannover	1984			NA		1-110				NA	Fachbereich Gartenbau, Universität Hannover		2022-01-18		BS
167	Article	Ziska2011	Ziska, T.; Saure, C.	Ergebnisse der Untersuchungen zur Entomofauna im Berliner Teil des Tegeler Fließtales - Wespen und Bienen (Hymenoptera)	2011		Märkische Entomologische Nachrichten, Sonderheft	6		103-122				NA			2022-01-18		BS
168	Article	Franke2006	Franke, R.	Holzbienen (Xylocopa) in Sachsen (Hymenoptera, Apidae) mit Erstfund von Xylocopa valga Gerstaecker, 1872 für Deutschland	2006		Entomologische Nachrichten und Berichte	50	4	229-230				NA			2022-01-20		BS
169	Article	Flügel1997	Flügel, H.-J.	Umsiedlung einer von Baumaßnahmen bedrohten Teilpopulation der Sandbiene Andrena hattorfiana - Ergebnisse und Folgerungen sowie Darstellung ihrer aktuellen Verbreitung in Berlin und Brandenburg	1997		NOVIUS	22	2	500-510				NA			2022-01-20		BS
170	Article	Sörensen2001	Sörensen, U.	Beitrag zum Vorkommen der Blutbiene Sphecodes albilabris (Fabricius, 1793) (Hympenoptera, Apidae) in Nordwestdeutschland	2001		Faunistisch-Ökologische Mitteilungen	8	3/4	163-168				NA			2022-01-20		BS
171	Article	Schneider2009a	Schneider, D.	Andrena agilissima (Scopoli, 1770) in Bonn bestätigt (Hymenoptera: Apidae)	2009		Bembix	29		10-11				NA			2022-01-20		BS
173	Article	Bleidorn2008	Bleidorn, C; Dudler, H.; Schlichting, U.; Venne, C.; von der Reidt, J.	Beitrag zur Wildbienenfauna Westfalens - Erstnachweise und Wiederfunde als verschollen eingestufter Arten aus Ostwestfalen-Lippe	2008		Natur und Heimat	68	3	77-86				NA			2022-01-20		BS
174	Article	Knoerzer1941	Knoerzer, A.	Bemerkenswerte Hymenopterenfunde in Südbayern	1941		Mitteilungen der Münchner Entomologischen Gesellschaft	31		934-937				NA			2022-01-21		MM
175	Article	Reinig1970	Reinig, W. F.	Ökologische Studien an mittel- und südosteuropäischen Hummeln (Bombus Latr., 1802) (Hym., Apidae)	1970		Mitteilungen der Münchner Entomologischen Gesellschaft	60		1-56				NA			2022-01-21		MM
176	Article	Heide1992	von der Heide, A.	Zur Bionomie von Lasioglossum (Evylaeus) fratellum (Pérez), einer Furchenbiene mit ungewöhnlich langlebigen Weibchen (Hymenoptera, Halictinae)	1992		Drosera	92	2	171-188				NA			2022-01-25		BS
177	Article	Klug1985	Klug, M.; Bünemann, G.	Die Leistungsfähigkeit solitärer Bienen als Bestäuber von Kernobstblüten I. Das Verhalten der Bienen beim Blütenbesuch	1985		Gartenbauwissenschaft	50	5	212-216				NA			2022-01-25		BS
178	Article	Frommer2008	Frommer, U.	Nachweis der Efeu-Seidenbiene Colletes hederae Schmidt & Westrich, 1993 für Nordrhein-Westfalen (Hymenoptera, Apidae)	2008		Bembix	27		10-13				NA			2022-01-25		BS
179	Article	Schmalz2012	Schmalz, K.-H.	Erste Ergänzungen zum Stand der Erfassung von Wildbienenarten (Hymenoptera: Apidae) im Kreis Fulda, Hessen	2012		Beiträge zur Naturkunde in Osthessen	49		35-40				NA			2022-01-25		BS
180	Article	Standfuss1997	Standfuss, K.	Sechsjahresbeobachtungen von Anthophora acervorum (L.) mit kritischen Anmerkungen zur Proterandrie (Hymenoptera: Apidae)	1997		Bembix	9		19-22				NA			2022-01-25		BS
181	Article	Bußmann2003	Bußmann, M.; Feldmann, R.	Südwestfälische Nachweise der Sandbiene Andrena cineraria (L., 1758) und ihre Kuckucksbienen (Gattung Nomada) (Hymenoptera, Apidae) sowie Anmerkungen zur Nistplatz-Ökologie der Art	2003		Abhandlungen aus dem Westfälischen Museum für Naturkunde	65	1/2	123-130				NA			2022-01-25		BS
182	Article	Mader2002	Mader, D.; Völkl, W.	Flussredynamisierung - Eine Chance für Wildbienen (Hymenoptera, Aculeata, Apoidea)	2002		Artenschutzreport	12		26-29				NA			2022-01-25		BS
185	Article	Bachmann1911	Bachmann, M.	Beobachtungen über blütenbesuchende Insekten in der Eichstätter Alp	1911		Mitteilungen der Münchner Entomologischen Gesellschaft	2		74-80				NA			2022-01-27	7 Teile über 7 Ausgaben, dasselbe Magazin	MM
186	Article	Cölln1996	Cölln, K.; Schlüter, R.	Zur Kenntnis der Hummeln und Schmarotzerhummeln von Köln (Hymenoptera, Aculeata: Bombus et Psithyrus)	1996		Decheniana Beihefte	35		305-312				NA			2022-01-27		BS
187	Article	Dubitzky2005	Dubitzky, A.; Blank, S. M.; Schönitzer, K.	Die Hymenopterenfauna (Symphyta, Aculeata) im Norden von Dachau, Bayern	2005		Linzer biologische Beiträge	37	1	235-317				NA			2022-01-27		BS
188	Article	Frommer2005	Frommer, U.; Flügel, H.-J.	Zur Ausbreitung der Furchenbiene Halictus scabiosae (Rossi, 1790) in Mitteleuropa unter besonderer Berücksichtigung der Situation in Hessen (Hymenoptera: Apidae)	2005		Mitteilungen des Internationalen Entomologischen Vereins	30	1	51-79				NA			2022-01-28	Zusammenfassung Funde verschiedener Autoren über Deutschland von Halictus scabiosae	MM
189	Article	Dubitzky2019	Dubitzky, A.; Schuberth, J.	Bemerkenswerte Wildbienen- und Wespennachweise für den Großraum München	2019		Nachrichtenblatt der bayerischen Entomologen	68	1/2	9-21				NA			2022-01-31		MM
190	Article	Fleischmann2019	Fleischmann, A.	Die Efeu-Seidenbiene Colletes hederae Schmidt & Westrich, 1993 in Südbayern (Hymenoptera: Apoidea, Colletidae)	2019		Nachrichtenblatt der bayerischen Entomologen	68	1/2	22-26				NA			2022-01-31		MM
191	Article	Ziska1998	Ziska, T.	Hymenopteren-Arten im Feuchtgebiet der Krummen Lake in Berlin-Grünau	1998		NOVIUS	24	2	579-582				NA			2022-01-31		MM
192	Article	Liebig2010	Liebig, W.-H.	Nachtrag zur Stechimmenfauna der Muskauer Heide (Hymenoptera: Aculeata)	2010		Sächsische Entomologische Zeitschrift	5		7-30				NA			2022-01-31		MM
193	Article	Georgiew2015	Georgiew, D.; Kästner, T.; Zöphel, U.	Die Große Holzbiene Xylocopa violacea (Linnaeus, 1758) in Sachsen	2015		Sächsische Entomologische Zeitschrift	8		3-29				NA			2022-01-31		MM
194	Article	Havenith1995	Havenith, C.	Zur Ausbreitung von Halictus sabiosae (Rossi 1790) in Rheinland-Pfalz	1995		Mitteilungen des Internationalen Entomologischen Vereins	20	3	129-133				NA			2022-02-02		MM
196	Article	Peus1927	Peus, F.	Notizen zur Bienenfauna Westfalens	1927		Zeitschrift für wissenschaftliche Insektenbiologie	22		92-97				NA			2022-02-04		MM
197	Article	Smissen2010	Smissen, J. van der	Bilanz aus 20 Jahren entomologischer Aktivitäten (1987-2007) (Hymenoptera Aculeata)	2010		Verhandlungen des Vereins für naturwissenschaftliche Heimatforschung zu Hamburg	43		1-426				NA			2022-02-07	Daten von 20 Jahren aus ganz Deutschland und Untersuchungsgebieten in Europa (cf. study_id 518)	MM/NH
198	Article	Schwenninger2001	Schwenninger, H. R.	Verbreitung und Gefährdung von Andrena rhenana Stoeckhert 1930 in Deutschland (Hymenoptera: Apidae)	2001		Mitteilungen des Entomologischen Vereins Stuttgart	36		9-14				NA			2022-02-07		MM
199	Article	Prosi1997	Prosi, R.	Interessante Bienenfunde aus dem nordöstlichen Baden-Württemberg (Hymenoptera, Apidae)	1997		Mitteilungen des Entomologischen Vereins Stuttgart	32	1	39-40				NA			2022-02-07		MM
200	Article	Westrich1983a	Westrich, P.	Neufunde, Ergänzungen und Berichtigungen zur Stechimmenfauna (Hymenoptera Aculeata) im Raum Tübingen	1983		Mitteilungen des Entomologischen Vereins Stuttgart	18		77-86				NA			2022-02-07		MM
201	Article	Rathjen1997	Rathjen, H.	Einige neue und bemerkenswerte Bienenfunde im Stadtgebiet von Bielefeld (Hymenoptera, Apidae)	1997		Mitteilungen der Arbeitsgemeinschaft ostwestfälisch-lippischer Entomologen	13	4	113-118				NA			2022-02-07		MM
202	Article	Saure2010a	Saure, C.	Bienen und Wespen des Natura 2000-Gebietes Baumberge in Berlin, Bezirk Reinickendorf (Hymenoptera)	2010		Märkische Entomologische Nachrichten	12	1	79-108				NA			2022-02-07		MM
203	Article	Saure2010b	Saure, C.	Bienen und Wespen in den Gebieten Flughafen Tegel und Flughafensee in Berlin-Reinickendorf (Hymenoptera)	2010		Märkische Entomologische Nachrichten	12	2	165-193				NA			2022-02-07		MM
204	Article	Westrich2017	Westrich, P.	Zur Besiedelung alter und neuer Feldwege durch Wildbienen (Hymenoptera, Apidae) in einem Lössgebiet Südwestdeutschlands	2017		Eucera	11		1-16				NA			2022-02-07		MM
205	Article	Hable2010	Hable, J.; Kraus, M.; von der Dunk, K.; Wickl, K. H.	Erfassung von Insekten im Sulz- und Ottmaringer Tal, Landkreis Neumarkt in der Oberpfalz/Nordbayern von 1987-2009 (Schwerpunkte Hymenopteren und Dipteren)	2010		Galathea, Supplement	20		1-128				NA			2022-02-07		MM
206	Article	Donath1986	Donath, H.	Beiträge zur Hymenopterenfauna des Bezirkes Cottbus. III. Familie Bombidae (Apoidea)	1986		Entomologische Nachrichten und Berichte	30	2	59-64				NA			2022-02-17		NH
207	Article	Wolf1959	Wolf, H.	Über einige westdeutsche Bienen und Grabwespen (Hym. Apoidea, Sphecoidea)	1959		Mitteilungen der Deutschen Entomologischen Gesellschaft	18		11-16				NA			2022-02-17		NH
208	Article	Schweitzer2000	Schweitzer, L.	Zur Kenntnis der Wildbienen (Apoidea) im Landkreis Peine: Bemerkenswerte Funde in aufgelassenen Sand- und Kiesgruben	2000		Beiträge zur Naturkunde Niedersachsens	53	2	74-78				NA			2022-02-17		NH
222	Article	Wolf1992b	Wolf, H.	Die frühere Wildbienen-Fauna (Hymenoptera: Apidae) des Weimarsehen Kopfes bei Marburg/Lahn	1992		Hessische Faunistische Briefe	12	1	1-8				NA			2022-03-03		AM
277	Article	Hirsch2003	Hirsch, M.; Wolters, V.	Host plant preference of flower visitors in a mosaic landscape	2003		Abhandlungen und Berichte des Naturkundemuseums Görlitz	75	1	11-22				NA			2022-03-03		AM
279	Article	Heide1991	von der Heide, A.	Zum Auftreten von Stechimmen in stillgelegten Abtorfungsflächen eines Hochmoorrestes bei Oldenburg i.O. (Hymenoptera: Aculeata)	1991		Drosera	91	1/2	57-84				NA			2022-03-03		AM
281	Article	Saure2015	Saure, C.	Bienen und Wespen eines ehemaligen militärischen Übungsgeländes in Berlin-Lichterfelde (Hymenoptera)	2015		Märkische Entomologische Nachrichten	17	1	1-36				NA			2022-03-03		JS/NH
282	Article	Blüthgen1961a	Blüthgen, P.	Neues oder Wissenswertes über mitteleuropäische Aculeaten und Goldwespen IV.	1961		Nachrichtenblatt der bayerischen Entomologen	10		29-31, 35-39, 67-70				NA			2022-03-03		JS
298	Article	Ulrich2012	Ulrich, R.	Sensationeller Insektenfund: Erstnachweis der Schwarzen Mörtelbiene Megachile parietina (Geoffroy, 1785) im Saarland (Hymenoptera: Apidae)	2012		Abhandlungen der Delattinia	38		267-284				NA			2022-03-03		JS/AM
299	Article	Frommer2003	Frommer, U.	Die mediterrane Steinbiene Lithurgus chrysurus FONSCOLOMBE, 1834, (Hymenoptera: Apidae) ist bodenständig in Rheinland-Pfalz	2003		Fauna und Flora in Rheinland-Pfalz	10	1	289-292				NA			2022-03-03		JS/AM
301	Article	Utschick1992	Utschick, H.; Ammer, U.; Kolbeck, H.	Erhaltung des Blumen- und Insektenreichtums auf Bayerwaldschachten durch Pflegemaßnahmen	1992	10.1007/BF02741686	Forstwissenschaftliches Centralblatt	111	6	337-365				NA			2022-03-03		JS/AM
304	Article	Ziermann2009	Ziermann, J.; Ritz, M. S.; Hameister, S.; Abel, C.; Hoffmann, M. H.; Neuffer, B.; Theißen, G.	Floral visitation and reproductive traits of Stamenoid petals, a naturally occurring floral homeotic variant of Capsella bursa-pastoris (Brassicaceae)	2009	10.1007/s00425-009-1018-z	Planta	230	6	1239-1249				NA			2022-03-03		JS
310	Article	Papanikolaou2017	Papanikolaou, A. D.; Kühn, I.; Frenzel, M.; Schweiger, O.	Semi-natural habitats mitigate the effects of temperature rise on wild bees	2017	10.1111/1365-2664.12763	Journal of Applied Ecology	54	2	527-536				NA			2022-03-03		JS/AM
314	Article	Evertz1995	Evertz, S.	Interspezifische Konkurrenz zwischen Honigbienen (Apis mellifera) und solitären Wildbienen (Hymenoptera Apoidea).	1995		Natur und Landschaft	70	4	165-172				NA			2022-03-03		JS/NH
320	Article	Sirami2019	Sirami, C.; Gross, N.; Baillod, A. B.; Bertrand, C.; Carrié, R.; Hass, A.; Henckel, L.; Miguet, P.; Vuillot, C.; Alignier, A.; Girard, J.; Batáry, P.; Clough, Y.; Violle, C.; Giralt, D.; Bota, G.; Badenhausser, I.; Lefebvre, G.; Gauffre, B.; Vialatte, A.; Calatayud, F.; Gil-Tena, A.; Tischendorf, L.; Mitchell, S.; Lindsay, K.; Georges, R.; Hilaire, S.; Recasens, J.; Solé-Senan, X. O.; Robleño, I.…	Increasing crop heterogeneity enhances multitrophic diversity across agricultural regions	2019	10.1073/pnas.1906419116	Proceedings of the National Academy of Sciences of the United States of America	116	33	16442-16447				NA			2022-03-03		JS/AM
459	Article	Gathmann2002	Gathmann, A.; Tscharntke, T.	Foraging ranges of solitary bees	2002	10.1046/j.1365-2656.2002.00641.x	Journal of Animal Ecology	71	5	757-764				NA			2022-03-03		JS/AM
460	Article	Blüthgen1951	Blüthgen, P.	Neues oder Wissenswertes über mitteleuropäische Aculeaten und Goldwespen II. (Hym.)	1951		Bonner zoologische Beiträge	2	3-4	229-234				NA			2022-03-03		JS/AM
474	Article	Wolf1985b	Wolf, H.	Veränderungen der Hummelfauna (Hymenoptera: Apidae) bei Frankfurt (Main) und Marburg (Lahn)	1985		Hessische Faunistische Briefe	5		66-69				NA			2022-03-03		JS/AM
479	Article	Tischendorf2019	Tischendorf, S.; Schanowski, A.	Zur Entwicklung der Bestandessituation von Andrena decipiens Schenck 1861 in Deutschland mit einem Wiederfund von A. decipiens und A. flavilabris Schenck 1874 in Hessen (Hymenoptera Apidae)	2019		Jahrbücher des Nassauischen Vereins für Naturkunde	140		147-158				NA			2022-03-03		JS/AM
482	Article	Warncke1992	Warncke, K.	Eine fur Bayern falsche Fundortsangabe der seltenen Sandbiene Andrena rufizona Imh. (Hymenoptera, Apidae).	1992		Nachrichtenblatt der bayerischen Entomologen	41	1	34-36				NA			2022-03-03		JS
484	Article	Ebeling2012	Ebeling, A.; Klein, A.-M.; Weisser, W. W.; Tscharntke, T.	Multitrophic effects of experimental changes in plant diversity on cavity-nesting bees, wasps, and their parasitoids	2012	10.1007/s00442-011-2205-8	Oecologia	169	2	453-465				NA			2022-03-03		JS/AM
487	Article	Burger2004a	Burger, F.; Reum, D.	Dritter Nachtrag zur Bienenfauna Thüringens (Hymenoptera, Apidae)	2004		Check-Listen Thüringer Insekten und Spinnentiere	12		33-39				NA			2022-03-03		JS/AM
492	Article	Schmalz2002	Schmalz, K.-H.	Die Arten der Bienengattung Dufourea (Hymenoptera, Apidae) in Hessen unter Berücksichtigung der Vorkommen der Kuckucksbiene Biastes truncatus (Hymenoptera, Apidae)	2002		Philippia	10	2	79-100				NA			2022-03-03		JS/AM
493	Article	Frommer1999	Frommer, U.	Über das Vorkommen thermophiler Bienenarten und Neufunde von Apidae in Mittelhessen (Hymenoptera)	1999		Hessische Faunistische Briefe	18	1	13-19				NA			2022-03-03		JS/AM
495	Article	Hofmann2020a	Hofmann, M. M.; Renner, S. S.	One-year-old flower strips already support a quarter of a city's bee species	2020	10.3897/jhr.75.47507	Journal of Hymenoptera Research	76		87-95				NA			2022-03-03		JS/AM
497	Article	Rzanny2012	Rzanny, M.; Voigt, W.	Complexity of multitrophic interactions in a grassland ecosystem depends on plant species diversity	2012	10.1111/j.1365-2656.2012.01951.x	Journal of Animal Ecology	81	3	614-627				NA			2022-03-03		JS/AM
503	Article	Westrich1983b	Westrich, P.	Die Bienen Baden-Württembergs. I. Megachilidae (Hymenoptera: Apoidea)	1983		Stuttgarter Beiträge zur Naturkunde Serie A (Biologie)	363		1-50				NA			2022-03-03		JS/AM
504	Article	Treiber2011	Treiber, R.; Rennwald, K.	Beobachtungen zur Riesen-Wollbiene (Megachilidae, Anthidium septemspinosum Lepeletier, 1841) in der südlichen Oberrheinebene	2011		Carolinea	69		89-93				NA			2022-03-03		JS/AM
507	Article	Riemann1999	Riemann, H.	Weitere Nachweise und Betrachtungen zur Aculeatenfauna niedersächsischer Sandgruben (Hymenoptera: Aculeata)	1999		Abhandlungen des Naturwissenschaftlichen Vereins zu Bremen	44	2-3	825-846				NA			2022-03-03		JS
508	Article	Magrach2018	Magrach, A.; Holzschuh, A.; Bartomeus, I.; Riedinger, V.; Roberts, S. P. M.; Rundlöf, M.; Vujić, A.; Wickens, J. B.; Wickens, V. J.; Bommarco, R.; González-Varo, J. P.; Potts, S. G.; Smith, H. G.; Steffan-Dewenter, I.; Vilà, M.	Plant-pollinator networks in semi-natural grasslands are resistant to the loss of pollinators during blooming of mass-flowering crops	2018	10.1111/ecog.02847	Ecography	41	1	62-74				NA			2022-03-03		JS
509	Article	Flügel2004a	Flügel, H.-J.; Frommer, U.	Neue Nachweise von Andrena potentillae Panzer, 1809 (Hymenoptera: Apidae) in Hessen und ihre aktuelle Verbreitung in Deutschland	2004		Entomologische Zeitschrift	114	3	134-140				NA			2022-03-03		JS
510	Article	Hentrich2014	Hentrich, O.	Die Wildbienen des Tunibergs	2014		Mitteilungen des Badischen Landesvereins für Naturkunde und Naturschutz e.V., Freiburg i. Br.	21	3	507-527				NA			2022-03-03		JS
512	Article	Zobel2007	Zobel, M. U.; Paxton, R. J.	Is big the best? Queen size, usurpation and nest closure in a primitively eusocial sweat bee (Lasioglossum malachurum)	2007	10.1007/s00265-006-0271-4	Behavioral Ecology and Sociobiology	61	3	435-447				NA			2022-03-03		JS
514	Article	Hembach1998	Hembach, J.; Schlüter, R.; Cölln, K.	Wildbienen (Hymenoptera, Aculeata: Apidae) aus dem Nordwesten von Rheinland-Pfalz	1998		Fauna und Flora in Rheinland-Pfalz	8	4	1061-1171				NA			2022-03-03		JS
515	Article	Pfau1990	Pfau, H. K.	Die Hosenbienen des Gonsenheimer Bahndammes. Beobachtungen au einer Kolonie von Dasypoda hirtipes	1990		Natur und Museum	120	1	1-10				NA			2022-03-03		JS/AM
516	Article	Flügel2004b	Flügel, H.-J.	Wildbienenfunde am Lebendigen Bienenmuseum Knüllwald (Hymenoptera Aculeata: Apidae)	2004		Philippia	11	4	259-280				NA			2022-03-03		JS
518	Article	Smissen1991	Smissen, J. van der	Beitrag zur Bienen- und Wespenfauna des südöstlichen Schleswig-Holstein und des Wendlandes (Hymenoptera: Aculeata)	1991		Drosera	91	1	93-99				NA			2022-03-03	Data are continued in Smissen2010 (study_id 197)	JS/NH
519	Article	Lohr2013	Lohr, M.	Zur Bestäubungsökologie des Frauenschuh (Cypripedium calceolus) im Weserbergland (Orchidaceae, Insecta: Hymenoptera)	2013		Beiträge zur Naturkunde zwischen Egge und Weser	24		23-40				NA			2022-03-03		JS
520	Article	Schmalz2010	Schmalz, K.-H.	Verbreitung und Rückgang ausgewählter Hummelarten (Insecta, Apidae, Bombus) in Hessen	2010		Hessische Faunistische Briefe	28	3-4	33-55				NA			2022-03-03		JS
521	Article	Jakubzik2010	Jakubzik, A.; Kinkler, H.; Cölln, K.	Stechimmen eines Feuchtbiotops in Leverkusen-Steinbüchel	2010		Decheniana	163		145-158				NA			2022-03-03		JS
523	Article	Wolf1994	Wolf, H.	Veränderung der Hummelfauna (Hymenoptera: Apidae) bei Marburg (Lahn). II.	1994		Hessische Faunistische Briefe	13	4	65-66				NA			2022-03-03	Update of Wolf1985b (Study ID 474)	JS/NH
525	Article	Schmalz2005	Schmalz, K.-H.	Hummeln (Insecta: Apidae, Bombicini) aus Hessen in der Sammlung Sommer des Naturkundemuseums Kassel	2005		Philippia	12	1	1-19				NA			2022-03-03		JS
526	Article	Beduschi2018	Beduschi, T.; Kormann, U. G.; Tscharntke, T.; Scherber, C.	Spatial community turnover of pollinators is relaxed by semi-natural habitats, but not by mass-flowering crops in agricultural landscapes	2018	10.1016/j.biocon.2018.01.016	Biological Conservation	221		59-66				NA			2022-03-03		JS/AM
528	Article	Brandt2017	Brandt, K.; Glemnitz, M.; Schröder, B.	The impact of crop parameters and surrounding habitats on different pollinator group abundance on agricultural fields	2017	10.1016/j.agee.2017.03.009	Agriculture, Ecosystems & Environment	243		55-66				NA			2022-03-03		JS
529	Article	Bäumler1990	Bäumler, W.	Entwicklung einiger Nistkastenbewohner in ostbayerischen Waldgebieten. Teil I: Vögel und Insekten.	1990	10.1007/BF02033949	Anzeiger für Schädlingskunde, Pflanzenschutz, Umweltschutz	63	7	132-136				NA			2022-03-03		JS
530	Article	Schröder2010	Schröder, S.; Schindler, M.	Wildbienen des Kalksteinbruchs Hofermühle-Süd	2010		Acta Biologica Benrodis Supplementband	12		73-85				NA			2022-03-03		JS/AM
531	Article	Tischendorf2004	Tischendorf, S.; Frommer, U.	Stechimmen (Hymenoptera: Aculeata) an xerothermen Hanglagen im Oberen Mittelrheintal bei Lorch unter Berücksichtigung ihrer Verbreitung im Naturraum und in Hessen	2004		Hessische Faunistische Briefe	23	2-4	25-122				NA			2022-03-03		JS/AM
532	Article	Herrmann1998	Herrmann, M.; Finch, O.-D.	Stechimmen auf isolierten Trockenstandorten im Nordwestdeutschen Flachland. (Hymenoptera, Aculeata)	1998		Abhandlungen des Naturwissenschaftlichen Vereins zu Bremen	44	1	115-133				NA			2022-03-03		JS
533	Article	Herrmann2007a	Herrmann, M.	Die Wildbienen und Wespen (Hymenoptera, Aculeata) der innerstädtischen Grünfläche Fürstenberg in Konstanz	2007		Berichte der Naturforschenden Gesellschaft zu Freiburg im Breisgau	97	1	75-102				NA			2022-03-03		JS
534	Article	Brechtel1987	Brechtel, F.	Zur Bedeutung der Rheindämme für den Arten- und Biotopschutz, insbesondere als Bestandteile eines vernetzten Biotopsystems, am Beispiel der Stechimmen (Hymenoptera aculeata) und Orchideen (Orchidaceae) - unter Berücksichtigung der Pflegesituation	1987		Natur und Landschaft	62	11	459-464				NA			2022-03-03		JS
535	Article	Scheper2015	Scheper, J.; Bommarco, R.; Holzschuh, A.; Potts, S. G.; Riedinger, V.; Roberts, S. P. M.; Rundlöf, M.; Smith, H. G.; Steffan-Dewenter, I.; Wickens, J. B.; Wickens, V. J.; Kleijn, D.	Local and landscape-level floral resources explain effects of wildflower strips on wild bees across four European countries	2015	10.1111/1365-2664.12479	Journal of Applied Ecology	52	5	1165-1175				NA			2022-03-03		JS
537	Article	Jürgens1996	Jürgens, A.; Witt, T.; Gottsberger, G.	Reproduction and Pollination in Central European Ppopulations of Silene and Saponaria Species	1996		Botanica Acta	109	4	316-324				NA			2022-03-03		JS
538	Article	Hallmen2016	Hallmen, M.	Vergleichende Untersuchungen zur Hummelfauna am Berger Hang im Osten der Stadt Frankfurt am Main (Hymenoptera, Apinae: Bombus)	2016		Hessische Faunistische Briefe	35	4	57-68				NA			2022-03-03		JS/NH
539	Article	Krüss1994	Krüss, A.	Die Stechimmen der Sandhausener Dünen	1994		Beihefte zu den Veröffentlichungen für Naturschutz und Landschaftspflege in Baden-Württemberg	80		223-240				NA			2022-03-03		JS
540	Article	Jany1951	Jany, E.	Der "Einbruch" von Erdhummeln (Bombus terrestris L.) in die Blüten der Feuerbohne (Phaseolus multiflorus Willd.)	1951	10.1111/j.1439-0418.1951.tb00622.x	Zeitschrift für Angewandte Entomologie	32	2	172-183				NA			2022-03-03		JS
541	Article	Schick1998	Schick, B.; Sukopp, H.	Blumen-Bestäuber-Systeme in urbanen Grünflächen: Über Blütenbesuche der Großen Wollbiene (Anthidium manicatum L.) im Botanischen Garten Berlin-Dahlem	1998		Zeitschrift für Ökologie und Naturschutz	7	2	73-83				NA			2022-03-03		JS/NH
542	Article	Treiber1998	Treiber, R.	Verbreitung und Ökologie der Hummeln (Hymenoptera: Apidae) im Landkreis Freudenstadt (Baden-Württemberg)	1998		Mitteilungen des Badischen Landesvereins für Naturkunde und Naturschutz e.V., Freiburg i. Br.	17	1	155-180				NA			2022-03-03		JS
543	Article	Hamm2009	Hamm, A.; Schindler, M.	Die Bienenzönose (Hymenoptera, Apiformes) des Naturschutzgebietes "Kiesgrube Dünstekoven" bei Bonn	2009		Decheniana	162		155-164				NA			2022-03-03		JS
544	Book	Krieger1894	Krieger, R.	Ein Beitrag zur Kenntnis der Hymenopterenfauna des Königreichs Sachsen. I. Verzeichnis der bis jetzt in Sachsen aufgefundenen Grabwespen und Bienen	1894		Wissenschaftliche Beigabe zum Jahresbericht des Nicolaigymnasiums zu Leipzig	NA		1-50		Otto Dürr	Leipzig	NA			2022-03-03		JS
545	Article	Haeseler1975	Haeseler, V.	Soziale und solitäre Bienen (Apoidea) als Nahrung der Kohlmeise (Parus major L.)	1975	10.1111/j.1439-0418.1975.tb04163.x	Zeitschrift für Angewandte Entomologie	78	1-4	139-150	NA	NA	NA	NA	NA	NA	2022-03-03	NA	JS
546	Article	Donie2009	Donie, H.	Zum Vorkommen von Stechimmen im zentralen Stadtbereich Oldenburgs (i.O.)	2009		Drosera	2008		1-42				NA			2022-03-03		JS
547	Article	Heide2003	von der Heide, A.; Metscher, H.	Zur Bienen- und Wespenbesiedlung von Taldünen der Ems und anderen Trockenstandorten im Emsland (Hymenoptera; Aculeata)	2003		Drosera	2003		95-130				NA			2022-03-03		JS
548	Article	Haeseler1980	Haeseler, V.	Megachile analis Nylander, ein Nektarräuber an den Blüten von Erica tetralix Linnaeus (Hymenoptera: Apoidea: Megachilidae)	1980		Zoologischer Anzeiger	205	5-6	273-279				NA			2022-03-03		JS
549	Article	Warncke1984	Warncke, K.	Beitrag zur Bienenfauna der Rheinpfalz	1984		Mitteilungen der Pollichia, des Pfälzischen Vereins für Naturkunde und Naturschutz	72		287-304				NA			2022-03-03		JS
550	Article	Bartual2019	Bartual, A. M.; Sutter, L.; Bocci, G.; Moonen, A.-C.; Cresswell, J.; Entling, M.; Giffard, B.; Jacot, K.; Jeanneret, P.; Holland, J.; Pfister, S.; Pintér, O.; Veromann, E.; Winkler, K.; Albrecht, M.	The potential of different semi-natural habitats to sustain pollinators and natural enemies in European agricultural landscapes	2019	10.1016/j.agee.2019.04.009	Agriculture, Ecosystems & Environment	279		43-52				NA			2022-03-03		JS/AM
551	Article	Schiel2008	Schiel, F.-J.; Rademacher, M.	Artenvielfalt und Sukzession in einer Kiesgrube südlich Karlsruhe - Ergebnisse des Biotopmonitoring zum Naturschutzgebiet "Kiesgrube am Hardtwald Durmersheim"	2008		Naturschutz und Landschaftsplanung	40	3	87-94				NA			2022-03-03		JS
552	Article	Dormann2007	Dormann, C. F.; Schweiger, O.; Augenstein, I.; Bailey, D.; Billeter, R.; de Blust, G.; DeFilippi, R.; Frenzel, M.; Hendrickx, F.; Herzog, F.; Klotz, S.; Liira, J.; Maelfait, J.-P.; Schmidt, T.; Speelmans, M.; van Wingerden, W. K. R. E.; Zobel, M.	Effects of landscape structure and land-use intensity on similarity of plant and animal communities	2007	10.1111/j.1466-8238.2007.00344.x	Global Ecology and Biogeography	16	6	774-787				NA			2022-03-03		JS
553	Article	Kraus1996	Kraus, M.	Die frühere und heutige Verbreitung der Wachsblumenbiene Osmia cerinthidis MORAWITZ 1876 in Bayern	1996		Acta Albertina Ratisbonensia	50	1	109-114				NA			2022-03-03		JS
554	Article	Kratochwil1988a	Kratochwil, A.; Kohl, A.	Pollensammel-Präferenzen bei Hummeln - ein Vergleich mit der Honigbiene	1988		Mitteilungen des Badischen Landesvereins für Naturkunde und Naturschutz e.V., Freiburg i. Br.	14	3	697-715				NA			2022-03-03		JS
556	Article	Baldovski1983	Baldovski, G.	Unsere Wildbienen - ein Beitrag zu ihrer Erforschung in der östlichen Oberlausitz (Hymenoptera, Apoidea partim)	1983		Abhandlungen und Berichte des Naturkundemuseums Görlitz	57	5	1-32				NA			2022-03-03		JS
557	Article	Bischoff2003	Bischoff, I.	Population dynamics of the solitary digger bee Andrena vaga Panzer (Hymenoptera, Andrenidae) studied using mark-recapture and nest counts	2003	10.1007/s10144-003-0156-6	Population Ecology	45	3	197-204				NA			2022-03-03		JS
558	Article	Mandery1999a	Mandery, K.	Die Stechimmen der Sammlung RUPPERT (Coburg und Umgebung 1910-1925) im Naturalienkabinett des Klosters Münsterschwarzach (Landkreis Kitzingen) (Hymenoptera: Aculeata: Apidae, Sphecidae, Pompiloidea, Vespoidea, Scolioidea)	1999		Abhandlungen des Naturwissenschaftlichen Vereins Würzburg	40		99-112				NA			2022-03-03	Volume 39/40	JS
559	Article	Mühlen1992	Mühlen, W.; Riedel, V.; Baal, T.; Denker, B.; Surholt, B.	Totenfall von Insekten unter spätblühenden Linden: Eine Analyse unter Berücksichtigung von Art, Kaste und Geschlecht	1992		Apidologie	23	4	329-331				NA			2022-03-03		JS
560	Article	Voigt1994	Voigt, N.	Bedeutung von Heideökosystemen für die Wirbellosenfauna	1994		Faunistisch-Ökologische Mitteilungen Supplement	16		1-126				NA			2022-03-03		JS
561	Article	Löhr1999	Löhr, P.-W.	Aculeate Hymenopteren (Hymenoptera: Apidae, Chrysididae, Pompilidae, Sphecidae und Vespidae) aus einem Naturgarten im Vorderen Vogelsberg	1999		Hessische Faunistische Briefe	18	4	57-66				NA			2022-03-03		JS
562	Article	Kratochwil1984	Kratochwil, A.	Pflanzengesellschaften und Blütenbesucher-Gemeinschaften: biozönologische Untersuchungen in einem nicht mehr bewirtschafteten Halbtrockenrasen (Mesobrometum) im Kaiserstuhl (Südwestdeutschland)	1984	10.1127/phyto/11/1984/455	Phytocoenologia	11	4	455-669				NA			2022-03-03		JS
563	Article	Rudnick1997a	Rudnick, K.	Beitrag zur Bienenfauna von Mecklenburg-Vorpommern. Die Kuckucksbienen der Gattung Nomada SCOPOLI 1770 (Hymenoptera, Apocrita, Apidae)	1997		Archiv der Freunde der Naturgeschichte in Mecklenburg	36		259-266				NA			2022-03-03		JS
564	Article	Höregott1996	Höregott, H.	Beitrag zur Kenntnis der Hummel- und Schmarotzerhummelfauna (Hymenoptera, Aculeata: Bombinae) Rheinhessens (Rheinland-Pfalz)	1996		Fauna und Flora in Rheinland-Pfalz	8	2	353-390				NA			2022-03-03		JS
565	Article	Heßling2010	Heßling, M.	Bienen und Wespen im Bereich der Hunte südöstlich von Oldenburg (Hymenoptera Aculeata)	2010		Drosera	2009		99-126				NA			2022-03-03		JS
566	Article	Zöckler1988	Zöckler, C.	Feuchtwiesenflora und blütenbesuchende Insekten. Ihre Bedeutung für die Grünlandextensivierung	1988		Faunistisch-Ökologische Mitteilungen	6	1-2	5-19				NA			2022-03-03		JS
567	Article	Holzschuh2016	Holzschuh, A.; Dainese, M.; González-Varo, J. P.; Mudri-Stojnić, S.; Riedinger, V.; Rundlöf, M.; Scheper, J.; Wickens, J. B.; Wickens, V. J.; Bommarco, R.; Kleijn, D.; Potts, S. G.; Roberts, S. P. M.; Smith, H. G.; Vilà, M.; Vujić, A.; Steffan-Dewenter, I.	Mass-flowering crops dilute pollinator abundance in agricultural landscapes across Europe	2016	10.1111/ele.12657	Ecology Letters	19	10	1228-1236				NA			2022-03-03		JS
568	Article	Drees2005	Drees, M.	Zur Bienenfauna des Raumes Hagen (Hymenoptera: Apidae)	2005		Abhandlungen aus dem Westfälischen Museum für Naturkunde	67	1	1-56				NA			2022-03-03		JS
569	Article	Stöckhert1922	Stöckhert, E.	Nomada ochrostoma K. und ihre deutschen Verwandten (Hym.)	1922		Konowia	1	3	113-124				NA			2022-03-03		JS
570	Article	Seidelmann1999	Seidelmann, K.	The function of the vestibulum in nests of a solitary stem-nesting bee, Osmia rufa (L.)	1999	10.1051/apido:19990103	Apidologie	30	1	19-29				NA			2022-03-03	see also Seidelmann (1997)	JS
572	Article	Schindler2009	Schindler, M.; Mauss, V.	Bienen und Wespen (Hymenoptera, Aculeata) des Naturschutzgebietes "Rodderberg" bei Bonn	2009		Decheniana	162		181-187				NA			2022-03-03		JS
574	Article	Erhardt1999	Erhardt, H.	Die Stechimmenfauna einer stillgelegten Tonkuhle im Landkreis Ammerland - (Hymenoptera: Aculeata)	1999		Drosera	99	2	69-94				NA			2022-03-03		JS
575	Article	Rabeler1931	Rabeler, W.	Die Fauna des Göldenitzer Hochmoores in Mecklenburg. (Mollusca. Isopoda. Arachnoidea. Myriapoda. Insecta.)	1931	10.1007/BF00406497	Zeitschrift für Morphologie und Ökologie der Tiere	21	1-2	173-315				NA			2022-03-03		JS
578	Article	Reinhold1995	Reinhold, U.; Hentschel, E. J.	Untersuchungen zur Hummelfauna der Umgebung von Jena (Apidae: Bombus LATR. and Psithyrus LEP.)	1995		Veröffentlichungen des Naturkundemuseums Erfurt	14		54-66				NA			2022-03-03		JS
580	Article	Schwenninger1992	Schwenninger, H. R.	Untersuchungen zum Einfluss der Bewirtschaftungsintensität auf das Vorkommen von Insektenarten in der Agrarlandschaft, dargestellt am Beispiel der Wildbienen (Hymenoptera: Apoidea)	1992		Zoologische Jahrbücher: Abteilung für Systematik, Ökologie und Geographie der Tiere	119	4	543-561				NA			2022-03-03		JS
581	Article	Peterson2008	Peterson, A.; Bartish, I. V.; Peterson, J.	Effects of population size on genetic diversity, fitness and pollinator community composition in fragmented populations of Anthericum liliago L.	2008	10.1007/s11258-007-9388-4	Plant Ecology	198	1	101-110				NA			2022-03-03		JS
582	Article	Haeseler1978b	Haeseler, V.	Zur Fauna der aculeaten Hymenopteren der Nordseeinsel Mellum. Ein Beitrag zur Besiedlung küstennaher Inseln	1978		Zoologische Jahrbücher: Abteilung für Systematik, Ökologie und Geographie der Tiere	105	3	368-385				NA			2022-03-03		JS
583	Article	Haeseler1988	Haeseler, V.	Kolonisationserfolg von Ameisen, Wespen und Bienen auf jungen Düneninseln der südlichen Nordsee (Hymenoptera: Aculeata)	1988		Drosera	88	1-2	207-236				NA			2022-03-03		JS
584	Article	Riemann1997	Riemann, H.	Die Stechimmenfauna der Weserdeiche bei Achim (Hym.: Aculeata)	1997		Drosera	97	1	45-64				NA			2022-03-03		JS
585	Article	Hallmen1999	Hallmen, M.	Die Bienen des Berger Hanges im Osten von Frankfurt am Main (Hymenoptera: Apidae)	1999		Luscinia	50		201-242				NA			2022-03-03		JS/NH
586	Article	Westrich1984	Westrich, P.	Zur Kenntnis der Bienenfauna der Molassehänge bei Sipplingen/Bodensee (Hym., Apoidea)	1984		Mitteilungen des Badischen Landesvereins für Naturkunde und Naturschutz e.V., Freiburg i. Br.	13	2	237-244				NA			2022-03-03		JS
587	Article	Schwarzwälder2002	Schwarzwälder, S.; Mandery, K.	Auswirkungen einer Kompensationsfläche (Kiesgrube) bei Dettingen (Karlstein; Lkr. Aschaffenburg) auf die Flora und die Fauna (Hymenoptera: Apidae, Coleoptera: Carabidae, Saltatoria)	2002		Nachrichten des Naturwissenschaftlichen Museums der Stadt Aschaffenburg	106		57-74				NA			2022-03-03		JS
588	Article	Buhk2018	Buhk, C.; Oppermann, R.; Schanowski, A.; Bleil, R.; Lüdemann, J.; Maus, C.	Flower strip networks offer promising long term effects on pollinator species richness in intensively cultivated agricultural areas	2018	10.1186/s12898-018-0210-z	BMC Ecology	18	1	55				NA			2022-03-03		JS
589	Article	Wittmann2005	Wittmann, D.; Klein, D.; Schindler, M.; Sieg, V.; Blanke, M.	Sind Obstanlagen geeignete Nahrungs- und Nisthabitate für Wildbienen?	2005	10.1007/s10341-005-0054-5	Erwerbs-Obstbau	47	2-3	27-36				NA			2022-03-03		JS
590	Article	Kratochwil2009	Kratochwil, A.; Beil, M.; Schwabe, A.	Complex structure of pollinator-plant interaction-webs: random, nested, with gradients or modules?	2009	10.1051/apido/2009062	Apidologie	40	6	634-650				NA			2022-03-03	see data in Beil et al. (2014)	JS
592	Article	Schweitzer1997	Schweitzer, L.	Zur Kenntnis der Wildbienen (Apoidea) im Landkreis Peine: Ergänzungen und bemerkenswerte Wiederfunde	1997		Beiträge zur Naturkunde Niedersachsens	50	3	130-132				NA			2022-03-03		JS
593	Article	Holzschuh2010	Holzschuh, A.; Steffan-Dewenter, I.; Tscharntke, T.	How do landscape composition and configuration, organic farming and fallow strips affect the diversity of bees, wasps and their parasitoids?	2010	10.1111/j.1365-2656.2009.01642.x	Journal of Animal Ecology	79	2	491-500				NA			2022-03-03		JS
594	Article	Saure2012	Saure, C.	Die Wildbienen des Botanischen Gartens Berlin-Dahlem (Hymenoptera Apiformes)	2012		Märkische Entomologische Nachrichten	14	1	29-67				NA			2022-03-03		JS/NH
595	Article	Wirtz1992	Wirtz, P.; Kopka, S.; Schmoll, G.	Phenology of two territorial solitary bees, Anthidium manicatum and A. florentinum (Hymenoptera: Megachilidae)	1992	10.1111/j.1469-7998.1992.tb04461.x	Journal of Zoology	228	4	641-651				NA			2022-03-03		JS
596	Article	Bößneck2002	Bößneck, U.; Weipert, J.	Die Schutzgebiete der Landeshauptstadt Erfurt (Thüringen). Teil VII: Flora und Fauna des GLB „Blosenburg"	2002		Veröffentlichungen des Naturkundemuseums Erfurt	21		145-157				NA			2022-03-03		JS
597	Article	Westrich1983c	Westrich, P.	Die Bienenfauna des Leudelsbachtals bei Markgröningen und ihre Veränderungen im Verlauf von 50 Jahren (Hymenoptera, Apoidea)	1983		Jahreshefte der Gesellschaft für Naturkunde in Württemberg	138		271-286				NA			2022-03-03		JS
598	Article	Dressler1997	Dressler, A.	Wildbienen (Hymenoptera, Apoidea) der Gemarkung Darmstadt-Eberstadt und angrenzender Sandgebiete. 1. Nachtrag	1997		Hessische Faunistische Briefe	16	2	29-32				NA			2022-03-03		JS
600	Article	Hofmann2018	Hofmann, M. M.; Fleischmann, A.; Renner, S. S.	Changes in the bee fauna of a German botanical garden between 1997 and 2017, attributable to climate warming, not other parameters	2018	10.1007/s00442-018-4110-x	Oecologia	187	3	701-706				NA			2022-03-03		JS
601	Article	Flügel2009	Flügel, H.-J.	Wildbienen des Unteren Odertales (Hymenoptera: Aculeata, Apidae)	2009		Entomologische Zeitschrift	119	4	147-159				NA			2022-03-03		JS/NH
602	Article	Flügel2010	Flügel, H.-J.	Wildbienennachweise vom Pimpinellenberg bei Oderberg und Umgebung (Hymenoptera: Apidae)	2010		Entomofauna	31	10	97-110				NA			2022-03-03		JS/NH
605	Article	Haeseler1985	Haeseler, V.	Zum Auftreten von Wespen und Bienen in einem abgestorbenen Birkenbestand im Östlichen Hügelland Schleswig-Holsteins (Hymenoptera: Aculeata)	1985		Faunistisch-Ökologische Mitteilungen	5	11-12	345-363				NA			2022-03-03		JS
607	Article	Schönborn2014	Schönborn, W.	Beobachtungen an Xylocopa violacea Linnaeus (Blaue Holzbiene) mit besonderer Berücksichtigung des natürlichen Absterbeprozesses (Hymenoptera, Apidae)	2014		Entomologische Nachrichten und Berichte	58	3	315-319				NA			2022-03-03		JS
608	Article	Wolf1985a	Wolf, H.	Wespen und Bienen (Hymenoptera: Vespoidea, Pompiloidea, Sphecoidea, Apoidea) des Naturschutzgebietes „Am Berger Hang“ bei Frankfurt am Main	1985		Hessische Faunistische Briefe	5		2-8				NA			2022-03-03		JS
609	Article	Warzecha2016	Warzecha, D.; Diekötter, T.; Wolters, V.; Jauker, F.	Intraspecific body size increases with habitat fragmentation in wild bee pollinators	2016	10.1007/s10980-016-0349-y	Landscape Ecology	31	7	1449-1455				NA			2022-03-03		JS
611	Article	Kratochwil1988b	Kratochwil, A.	Co-phenology of Plants and Anthophilous Insects: a Historical Area-geographical Interpretation	1988		Entomologia Generalis	13	1-2	67-80				NA			2022-03-03		JS
612	Article	Esser2003	Esser, J.; Jakubzik, A.	Wildbienen und Wespen (Hymenoptera: Aculeata) aus dem Niederrheinischen Tiefland in den Sammlungen des Zoologischen Instituts der Universität zu Köln	2003		Decheniana	156		287-296				NA			2022-03-03		JS
613	Article	Freundt2007	Freundt, R.; Illmer, J.	Wildbienen und Wespen (Hymenoptera: Aculeata) im Kreis Wesel / Niederrhein / NRW	2007		Decheniana	160		191-205				NA			2022-03-03		JS
614	Article	Landeck2005	Landeck, I.; Woehler, V.; Landgraf, D.	Observations of flower visiting insects on Mignonette (Reseda luteola Linnaeus) and Safflower (Carthamus tinctorius Linnaeus)	2005		Entomologische Nachrichten und Berichte	49	1	15-23	NA	NA	NA	NA	NA	NA	2022-03-03	NA	JS
615	Article	Steffan-Dewenter2003	Steffan-Dewenter, I.; Leschke, K.	Effects of habitat management on vegetation and above-ground nesting bees and wasps of orchard meadows in Central Europe	2003	10.1023/A:1024199513365	Biodiversity and Conservation	12	9	1953-1968				NA			2022-03-03		JS
616	Article	Sobczyk2001	Sobczyk, T.; Burger, F.	Ein weiterer Fund von Coranarta cordigera (THUNBERG, 1788) (Lepidoptera, Noctuidae) nebst Bemerkungen zu Osmia nigriventris (ZETTERSTEDT, 1838) (Hymenoptera, Apidae) in Thüringen	2001		Mitteilungen des Thüringer Entomologenverbandes e.V.	8	2	67-69				NA			2022-03-03		JS
618	Article	Frommer2010	Frommer, U.	Beobachtungen zum Ausbreitungsmodus der Efeu-Seidenbiene Colletes hederae Schmidt & Westrich, 1993 (Hymenoptera, Apidae) in Hessen und die Bedeutung des blühenden Efeus (Hedera helix L.)	2010		Hessische Faunistische Briefe	29	1	1-20				NA			2022-03-03		JS
619	Article	Fornoff2017	Fornoff, F.; Klein, A.-M.; Hartig, F.; Benadi, G.; Venjakob, C.; Schaefer, H. M.; Ebeling, A.	Functional flower traits and their diversity drive pollinator visitation	2017	10.1111/oik.03869	Oikos	126	7	1020-1030				NA			2022-03-03		JS
621	Article	Hopfenmüller2017	Hopfenmüller, S.	Zur Verbreitung von Panurginus montanus Giraud, 1861 und Panurginus herzi Morawitz, 1892 in den deutschen Alpen	2017		Ampulex	9		22-26				NA			2022-04-12	Data in Supplement	NH
622	Article	Sänger2010	Sänger, H.	Erfahrungen bei der Nachnutzung einer Deponie durch den Naturschutz - dargestellt am Beispiel der Deponie Weißendorf (Landkreis Greiz)	2010		Landschaftspflege und Naturschutz in Thüringen	47	2	70-90				NA			2022-05-18	Data presented only for endangered wild bees. Full data set accessible upon request from the author.	NH
623	Book_Section	Pritsch1975	Pritsch, G.	Die Beteiligung der Honigbienen und Wildinsekten bei der Bestäubung des Rotklees (Trifolium pratense L.)	1975		Bulletin Technique Apicole, Supplement	2		107-114	International Symposium on Pollination		Bures-Yvette	NA			2022-05-18	Proceedings of the 3. International Symposium on Pollination, 1974, Prag. Bures-Yvette: Office pour l'information et la documentation en apiculture	NH
624	Article	Hoop1986	Hoop, M.	Aculeaten und Symphyten des Dosenmoores in Holstein (Hymenoptera) - Ein Beitrag zur Insektenfauna von Hochmoorresten	1986		Drosera	86	2	109-113				NA			2022-05-19		NH
625	Article	Rathjen1996	Rathjen, H.	Beitrag zur Kenntnis der Wildbienenfauna im Bielefelder Osning und seinem nördlichen Vorland (Hymenoptera, Apidae)	1996		Berichte des Naturwissenschaftlichen Vereins für Bielefeld und Umgegend	37		205-227				NA			2022-05-27		NH
626	Article	Rudnick1997b	Rudnick, K.	Die Wespenbienen (Nomada SCOPOLI 1770) und Schmuckbiene (Epeoloides GIRAUD 1863) aus der Insektensammlung von Carl Friedrich Adolf Raddatz im Zoologischen Institut der Universität Rostock (Hymenoptera, Apocrita, Apidae)	1997		Archiv der Freunde der Naturgeschichte in Mecklenburg	36		253-258				NA			2022-05-27		NH
627	Article	Creutzburg2016	Creutzburg, F.; Frenzel, M.	Langzeit-Untersuchung von Wildbienen in Agrarlandschaften in Sachsen-Anhalt im TERENO-Projekt (Hymenoptera: Apoidea)	2016		Entomologische Zeitschrift	126	4	225-240				NA			2022-05-27	long term observations of wild bees in Saxony-Anhalt in the context of the TERENO project (data also used in different studies)	NH
628	Article	Risch1996	Risch, S.	Die Bienenfauna von Köln - dargestellt am Beispiel ausgewählter Stadtbiotope -	1996		Decheniana Beihefte	35		273-303				NA			2022-05-27		NH
629	Article	Saure2011	Saure, C.	Bienen und Wespen des Forts Hahneberg in Berlin-Spandau (Hymenoptera)	2011		Märkische Entomologische Nachrichten	13	2	189-219				NA			2022-05-30		NH
631	Article	Schmalz2006b	Schmalz, K.-H.	Wildbienen (Hymenoptera: Apidae) in den Gemarkungen der Gemeinde Eichenzell	2006		Beiträge zur Naturkunde in Osthessen	42		47-106				NA			2022-09-21		AM
632	Article	Burger2011	Burger, F.; Hartmann, M.	Die Stechimmen (Insecta: Hymenoptera: Aculeata) eines Halbtrockenrasens im Thüringer Zoopark Erfurt (Thüringen)	2011		Thüringer Faunistische Abhandlungen	16		137-144				NA			2022-09-21		AM
633	Article	Baldovski1994	Baldovski, G.	Unsere Wildbienen - ein Beitrag zu ihrer Erforschung in der Oberlausitz (erster Nachtrag) (Hymenoptera, Apoidea)	1994		Abhandlungen und Berichte des Naturkundemuseums Görlitz	67	4	1-24				NA			2022-09-21	follow up to Baldovski1983 StudyID 556	AM
634	Article	Schmalz2004	Schmalz, K.-H.	Neu in der Region Osthessen: Die Gelbbindige Furchenbiene Halictus scabiosae (Rossi 1790) (Insecta: Hymenoptera, Apidae)	2004		Beiträge zur Naturkunde in Osthessen	40		51-54				NA			2022-09-21		AM
635	Article	Breinl1989	Breinl, K.	Vorkommen von Hummeln und Schmarotzerhummeln im Bezirk Gera und Vorstellungen zu ihrem Schutz	1989		Abhandlungen und Berichte des Museums der Natur Gotha	15		35-38				NA			2022-09-22		AM
636	Article	Wüstnei1889	Wüstnei, W.	Beiträge zur Instektenfauna Schleswig-Holsteins, Drittes Stück.	1889		Schriften des Naturwissenschaftlichen Vereins für Schleswig-Holstein	8		25-42				NA			2022-09-22		AM
637	Article	Christier2013	Christier, H.	Nachweis der Kegelbiene Coelioxys afra Lepeletier 1841 in der niedersächsischen Elbtalaue	2013		Verhandlungen des Naturwissenschaftlichen Vereins in Hamburg	47		221-228				NA			2022-09-22		AM
638	Article	Kriegbaum1997	Kriegbaum, H.	Experimentelle Untersuchungen zu den Auswirkungen der Aussaatdichte von Winter- und Sommergerste auf die Entwicklung der Segetalflora mit einem Beitrag zur Ökologie der Wildbienen	1997		Schriftenreihe des Bayerischen Landesamtes für Umweltschutz	142		59-71				NA			2022-09-22		AM
639	Article	Riemann1995	Riemann, H.	Zur Stechimmenfauna des Bremer Bürgerparks (Hymenoptera: Aculeata)	1995		Abhandlungen des Naturwissenschaftlichen Vereins zu Bremen	43	1	45-72				NA			2022-09-22		AM
640	Article	Cölln2005	Cölln, K.; Jakubzik, A.; Esser, J.	Gegenwärtige Dynamik in der Fauna - Entwicklungstendenzen des Wildbienenbestandes (Hymenoptera: Apidae) der Eifelgemeinde Gönnersdorf	2005		Dendrocopos	32		51-58				NA			2022-09-22		AM
641	Article	Mende1998	Mende, C.; Kühne, K.-S.; Stein, M.	Brandenburger Schnittholzhecke - Beispiel der Förderung von Wild- und Honigbienen durch die Neuanlage von Hecken und Feldrainen in der Agrarlandschaft	1998		Deutsches Bienen Journal	6	2	27-31				NA			2022-09-22		AM
642	Article	Blüthgen1949	Blüthgen, P.	Neues oder Wissenswertes über mitteleuropäische Aculeaten und Goldwespen	1949		Beiträge zur Taxonomischen Zoologie	1		77-100				NA			2022-09-22		AM
644	Article	Riemann1987	Riemann, H.	Die Bienen, Wespen und Ameisen (Hymenoptera Aculeata) der Naturschutzgebiete "Dünengebiet bei Neumühlen" und "Voßberge" unter Berücksichtigung wetierer Binnendünenareale	1987		Beiheft zur Schriftenreihe Naturschutz und Landschaftspflege in Niedersachsen	17		1-79				NA			2022-09-22		AM
645	Article	Nicolai1996	Nicolai, V.; Garbe, H.; Simon, M.; Schäfer, U.	Ökologische Untersuchungen auf offengelassenen Tagebauflächen und auf unterschiedlich bewirschafteten Agrarbrachen in Hessen	1996		Agrarökologie	20		1-116				NA			2022-09-22	results for bees on page 49	AM
646	Article	Winter1992	Winter, R.	Zur Wildbienenfauna des Gothaer Seeberges (Hymenoptera: Apidae)	1992		Abhandlungen und Berichte des Museums der Natur Gotha	17		83-87				NA			2022-09-22		AM
647	Article	Saure2003	Saure, C.; Kühne, S.; Hommel, B.; Bellin, U.	Transgener, herbizidresistenter Raps - Blütenbesuchende Insekten, Pollenausbreitung und Auskreuzung	2003		Agrarökologie	44		1-103				NA			2022-09-22		AM
648	Article	Krausa2012	Krausa, K.; Kirchner, W. H.	Diversität und Phänologie der Wildbienen (Hymenoptera, Apoidea) im Botanischen Garten Bochum	2012		Entomologie heute	24		103-111				NA			2022-11-15		NH
649	Article	Schneider2009b	Schneider, D.	Einige bemerkenswerte Stechimmen-Funde (Hymenoptera) aus Bonn (Deutschland: Nordrhein-Westfalen)	2009		Bembix	29		11-12				NA			2022-11-15		NH
650	Article	Parzefall2009	Parzefall, J.; Voigt, N.	Zur Biologie solitärer Hautflügler im menschlichen Siedlungsraum	2009		Artenschutzreport	23		10-13				NA			2022-11-29		NH
651	Article	Prosi2016	Prosi, R.; Wiesbauer, H.; Müller, A.	Distribution, biology and habitat of the rare European osmiine bee species Osmia (Melanosmia) pilicornis (Hymenoptera, Megachilidae, Osmiini)	2016	10.3897/jhr.52.10441	Journal of Hymenoptera Research	52		1-36				NA			2022-11-30		NH
653	Article	Frommer2006a	Frommer, U.	Das Lahntal als Refugialraum und biogeographische Grenzregion wärmeliebender Stechimmen (Hymenoptera, Aculeata) mit Anmerkungen zur nördlichen Arealgrenze in Deutschland und 7 Verbreitungskarten	2006		Jahrbücher des Nassauischen Vereins für Naturkunde	127		23-79				NA			2023-02-20		NH
654	Article	Frommer2006b	Frommer, U.	Die Große Holzbiene Xylocopa violacea (Linnaeus 1758) im Lahngebiet (Hymenoptera, Apidae)	2006		Hessische Faunistische Briefe	25	2	36-32				NA			2023-02-20		NH
655	Article	Frommer2006c	Frommer, U.; Tischendorf, S.	Die Stechimmenfauna (Hymenoptera, Aculeata) ausgewählter Kalkmagerrasen im Schlüchterner Becken (Hessen) mit Angaben zur nördlichen Arealgrenze und 5 Verbreitungskarten	2006		Beiträge zur Naturkunde in Osthessen	43		83-104				NA			2023-02-20		NH
656	Article	Fuhrmann2009b	Fuhrmann, M.	Bienen und Wespen im geschlossenen Buchenwald	2009		Natur in NRW	2009	2	28-31				NA			2023-02-20		NH
657	Article	Fuhrmann2010	Fuhrmann, M.	Bemerkungen zur Hummelfauna des Kreises Siegen-Wittgenstein	2010		Beiträge zur Tier- und Pflanzenwelt des Kreises Siegen-Wittgenstein	9		11-18				NA			2023-02-20		NH
658	Book	Gathmann1998	Gathmann, A.	Bienen, Wespen und ihre Gegenspieler in der Agrarlandschaft: Artenreichtum und Interaktionen in Nisthilfen, Aktionsradien und Habitatbewertung	1998			NA				Cuvillier Verlag	Göttingen	NA			2023-02-21	Dissertation an der Georg-August-Universität zu Göttingen	NH
659	Article	Haeseler1976	Haeseler, V.	Zur Aculeatenfauna der Nordfriesischen Insel Amrum - (Hymenoptera)	1976		Schriften des Naturwissenschaftlichen Vereins für Schleswig-Holstein	46		59-78				NA			2023-02-21		NH
660	Article	Herrmann2007b	Herrmann, M.	Beitrag zur Stechimmenfauna Ostfrieslands	2007		Drosera	2007		49-58				NA			2023-02-21		NH
661	Article	Höppner1901	Höppner, H.	Die Bienenfauna der Dünen und Weserabhänge zwischen Uesen und Baden	1901		Abhandlungen des Naturwissenschaftlichen Vereins zu Bremen	15	2	231-255				NA			2023-02-21		NH
662	Article	Hoop1977	Hoop, M.	Schleswig-holsteinische Aculeaten und Symphyten; weitere bemerkenswerte Funde	1977		Schriften des Naturwissenschaftlichen Vereins für Schleswig-Holstein	47		71-82				NA			2023-02-21		NH
663	Article	Jacobi2013	Jacobi, B.	Phänologie, Blütenbesuch und Gefährdungsstatus der Furchenbiene Lasioglossum sexnotatum (Kirby, 1802) (Hymenoptera, Apoidea, Halictidae) im NRW-Landesteil Nordrhein	2013		Natur am Niederrhein (N. F.)	28	1	28-43				NA			2023-02-21		NH
664	Article	Kitt2014	Kitt, M.; Reder, G.	Die Blutbiene Sphecodes majalis Pérez, 1903 – neu für Rheinland-Pfalz – und ihr Wirt, die Furchenbiene Lasioglossum pallens (Brullé 1832) (Hymenoptera: Apidae)	2014		Fauna und Flora in Rheinland-Pfalz	12	4	1365-1374				NA			2023-02-21		NH
665	Article	Klug1965	Klug, B.	Die Hymenopteren am Tuniberg, im Mooswald und Rieselfeld eine vergleichend faunistisch-ökologische Untersuchung dreier extremer Biotope des südlichen Oberrheintales	1965		Berichte der Naturforschenden Gesellschaft zu Freiburg im Breisgau	55		5-225				NA			2023-02-21		NH
666	Article	Haeseler2013	Haeseler, V.	Weitere in der Steller Heide bei Bremen im Zeitraum 2005 bis 2009 nachgewiesene Stechimmen (Hymenoptera: Aculeata)	2013		Abhandlungen des Naturwissenschaftlichen Vereins zu Bremen	47	1	187-192				NA			2023-02-23		NH
667	Article	Krüß1985	Krüß, A.; Lange, C.	Zur Aculeatenfauna der Nordseeinsel Helgoland (Hymenoptera)	1985		Seevögel	6		42-47				NA			2023-02-23		NH
669	Article	Mandery1999b	Mandery, K.	Stechimmen (Hymenoptera: Aculeata) im Heldburger Unterland (Lkr. Hildburghausen) und im Orphaler Gund (Stadt Erfurt)	1999		Thüringer Faunistische Abhandlungen	6		211-223				NA			2023-02-23		NH
670	Article	Mohr1992	Mohr, N.; Risch, S.; Sorg, M.	Vergleichende Untersuchungen zur Fauna ausgewählter Hautflüglertaxa (Hymenoptera) von Streuobstwiesen im Nordpfälzer Bergland	1992		Beiträge Landespflege Rheinland-Pfalz	15		409-493				NA			2023-02-24		NH
671	Article	Ringleb2002	Ringleb, C.	Zur Hymenopteren- und Syrphidenfauna (Insecta: Hymenoptera, Diptera: Syrphidae) des Vorderhunsrücks am Beispiel der Gemeinde Boppard / Oppenhausen	2002		Fauna und Flora in Rheinland-Pfalz	9	4	1335-1355				NA			2023-02-27		NH
672	Article	Saure2016b	Saure, C.	Wildbienen im Unteren Odertal – ein kommentiertes und aktualisiertes Artenverzeichnis (Hymenoptera: Apiformes)	2016		Nationalpark-Jahrbuch Unteres Odertal	13		103-126				NA			2023-02-27		NH
673	Article	Saure2006	Saure, C.; Berger, G.	Flächenstilllegungen in der Agrarlandschaft und ihre Bedeutung für Wildbienen	2006		Naturschutz und Landschaftspflege in Brandenburg	15	2	55-65				NA			2023-02-27		NH
674	Article	Scheuchl1998	Scheuchl, E.	Die Wildbienen in der Umgebung von Landshut (Hymenoptera, Apoidea)	1998		Naturwissenschaftliche Zeitschrift für Niederbayern	32		68-132				NA			2023-02-27		NH
675	Article	Schmalz2006c	Schmalz, K.-H.	Zur Wildbienenfauna (Insecta: Hymenoptera, Apidae) ausgewählter Kalkmagerrasen des Kreises Fulda/Hessen	2006		Chionea	17		69-106				NA			2023-02-27		NH
676	Article	Schmidt1982	Schmidt, K.; Westrich, P.	Die Stechimmenfauna des Rotenfels bei Bad Münster am Stein-Ebemburg (Hymenoptera Aculeata außer Chrysididae und Formicidae)	1982		Mitteilungen der Pollichia, des Pfälzischen Vereins für Naturkunde und Naturschutz	70		235-248				NA			2023-02-27		NH
677	Article	Schmidt1987	Schmidt, K.; Westrich, P.	Stechimmen (Hymenoptera: Aculeata) des Mainzer Sandes und des Gonsenheimer Waldes	1987		Mainzer Naturwissenschaftliches Archiv	25		351-407				NA			2023-02-28		NH
678	Article	Schneider1898	Schneider, O.	Die Tierwelt der Nordsee-Insel Borkum, unter Berücksichtigung der von den übrigen Ostfriesischen Inseln bekannten Arten	1898		Abhandlungen des Naturwissenschaftlichen Vereins zu Bremen	16		1-174				NA			2023-02-28		NH
679	Article	Theunert2001	Theunert, R.	Hervorhebenswerte Nachweise von Wildbienen aus dem südlichen Niedersachsen (Hymenoptera: Apidae)	2001		Ökologieconsult-Schriften	4		179-186				NA			2023-02-28		NH
680	Article	Tischendorf2002	Tischendorf, S.; Treiber, R.	Stechimmen (Hymenoptera, Aculeata) unter Hochspannungsfreileitungen im Rhein-Main-Gebiet	2002		Carolinea	60		113-130				NA			2023-02-28		NH
681	Article	Weber2003	Weber, K.	Die Stechimmen im NSG Börstig bei Hallstadt (Aculeata: Apidae, Sphecidae, Pompilidae, Vespidae, Eumenidae, „Scolioidea“). Ein historischer Vergleich des Artenbestandes	2003		Bericht der Naturforschenden Gesellschaft in Bamberg	76		137-166				NA			2023-02-28		NH
682	Thesis	Westrich1979	Westrich, P.	Faunistik und Ökologie der Hymenoptera Aculeata des Tübinger Gebiets, vor allem des Spitzbergs, unter besonderer Berücksichtigung der in Holz und Pflanzenstengeln nistenden Arten	1979			NA					Tübingen	NA	Eberhard-Karls-Universität Tübingen		2023-03-01		NH
683	Article	Westrich1980	Westrich, P.	Die Stechimmen (Hymenoptera Aculeata) des Tübinger Gebiets mit besonderer Berücksichtigung des Spitzbergs	1980		Veröffentlichungen für Naturschutz und Landschaftspflege in Baden-Württemberg	51	2	601-680				NA			2023-03-01		NH
684	Article	Wickl1994b	Wickl, A.; Wickl, K.-H.	Seltene und bemerkenswerte Bienen und Wespen aus der Oberpfalz (Hymenoptera Aculeata)	1994		Acta Albertina Ratisbonensia	49		189-198				NA			2023-03-01		NH
685	Thesis	Wickl1994c	Wickl, K.-H.	Die Stechimmen (Hymenoptera Aculeata) der mittleren Oberpfalz. Eine faunistisch-ökologische Untersuchung unter besonderer Berücksichtigung von Naturschutzaspekten	1994			NA					Weihenstephan	NA	Technische Universität München		2023-03-01		NH
686	Article	Wolf1968	Wolf, H.	Bienen und Wespen als Bewohner eines Waldrandes	1968		Der Sauerländische Naturbeobachter	8		4-15				NA			2023-03-01		NH
687	Article	Wolf1992c	Wolf, H.	Zur Kenntnis der Hautflügler-Fauna an der Burgruine Schwarzenberg bei Plettenberg, Märkischer Kreis	1992		Der Sauerländische Naturbeobachter	22		14-29				NA			2023-03-01		NH
688	Thesis	Wollmann1986	Wollmann, K.	Untersuchungen über die Hymenopterenfauna im Weinanbaugebiet des Mittleren Ahrtals bei Marienthal	1986			NA					Bonn	NA	Rheinische Friedrich-Wilhelms-Universität Bonn		2023-03-01		NH
689	Article	Haeseler1979	Haeseler, V.	Landschaftsökologischer Stellenwert von Zaunpfählen am Beispiel der Nistgelegenheiten für solitäre Bienen und Wespen (Hym. Aculeata)	1979		Natur und Landschaft	54	1	8-13				NA			2023-03-07		NH
690	Article	Mühlen1994	Mühlen, W.; Riedel, V.; Baal, T.; Surholt, B.	Insektensterben unter blühenden Linden	1994		Natur und Landschaft	69	3	95-100				NA			2023-03-07		NH
691	Article	Schwenninger1998	Schwenninger, H. R.; Wolf-Schwenninger, K.	Naturschutzorientierte Umgestaltung von Straßenbegleitgrün. Neuer Lebensraum für Wildbienen und Tagfalter in der Großstadt?	1998		Natur und Landschaft	73	9	386-392				NA			2023-03-07		NH
692	Article	Zucchi1996	Zucchi, H.	Ist die Silberlinde rehabilitiert? Zur Diskussion um das Hummelsterben an spätblühenden Linden	1996		Natur und Landschaft	71	2	47-50				NA			2023-03-07		NH
693	Article	Aerts1960	Aerts, W.	Die Bienenfauna des Rheinlandes	1960		Decheniana	112		181-208			Bonn	NA			2023-03-08		AM
694	Article	Alfken1924	Alfken, J. D.	Die Insekten des Memmert. Zum Problem der Besiedlung einer neuenstehenden Insel	1924		Abhandlungen des Naturwissenschaftlichen Vereins zu Bremen	25		358-481				NA			2023-03-08		AM
695	Article	Alfken1940	Alfken, J. D.	Die Insekten des Naturschutzparkes der Lüneburger Heide I. Die Bienen (Apidae)	1940		Abhandlungen des Naturwissenschaftlichen Vereins zu Bremen	31		750-762				NA			2023-03-08		AM
696	Article	Balles1939	Balles, L.	Hymenopterologische Beiträge zu Bienenfauna Badens. 7. Zur Kenntnis der Biologie einiger badischer Ceratina-Arten	1939		Mitteilungen des Badischen Landesvereins für Naturkunde und Naturschutz e.V., Freiburg i. Br.	4		105-119				NA			2023-03-08		AM
699	Article	Blüthgen1952	Blüthgen, P.	Bemerkenswerte Aculeatenfunde aus Schwaben, insbesondere Allgäu	1952		Bericht der Naturforschenden Gesellschaft Augsburg	5		125-130				NA			2023-03-20		AM
700	Article	Buddeberg1895	Buddeberg, C. D.	Die bei Nassau beobachteten Bienen	1895		Jahrbücher des Nassauischen Vereins für Naturkunde	48		99-125				NA			2023-03-20		AM
701	Article	Burger1995	Burger, F.; Blank, S. M.	Bemerkenswerte Pflanzenwespen und Stechimmen aus Brandenburg: Häufigkeit, Verbreitung und Einnischung (Hymenoptera, Symphyta und Aculeata)	1995		Beiträge 2. Hymenoptera Tagung Görlitz	NA		9-10				NA			2023-03-20		AM
703	Article	Dorn1977	Dorn, M.	Ergebnisse faunistisch-ökologischer Untersuchungen an solitären Apoidea (Hymenoptera) im Botanischen Garten der Martin-Luther-Universität in Halle (Saale)	1977		Hercynia, N.F.	14		196-211				NA			2023-03-20		AM
704	Article	Emeis1954	Emeis, W.	Bemerkenswerte Bienenfunde aus dem schleswigschen Gebiet	1954		Faunistische Mitteilungen aus Norddeutschland	1	4	1-2				NA			2023-03-20		AM
706	Article	Alfken1891	Alfken, D.	Erster Beitrag zu Insektenfauna der Nordsee-Insel Juist	1891		Abhandlungen des Naturwissenschaftlichen Vereins zu Bremen	12		97-130				NA			2023-03-27		AM
707	Article	Emeis1960	Emeis, W.	Übersicht über die gegenwärtige Zusammensetzung der Wildbienenfauna Schleswig-Holstein	1960		Schriften des Naturwissenschaftlichen Vereins für Schleswig-Holstein	31		66-74				NA			2023-05-24		AM
722	Book_Section	Alfken1912	Alfken, J. D.	Die Bienenfauna von Westpreußen.	1912		Bericht des Westpreußischen Botanisch-Zoologischen Vereins	34		1-93				NA			2023-06-07		JN
728	Article	Biella2017	Biella, P.; Bogliani, G.; Cornalba, M.; Manino, A.; Neumayer, J.; Porporato, M.; Rasmont, P.; Milanesi, P.	Distribution patterns of the cold adapted bumblebee Bombus alpinus in the Alps and hints of an uphill shift (Insecta: Hymenoptera: Apidae)	2017		Journal of Insect Conservation	21		357-366				NA			2023-06-12		JN
731	Article	Hausotte2017	Hausotte, M.; Schaffer, S.	Die Bienen (Hymenoptera, Anthophila) des Bienitz bei Leipzig - Versuch einer Literaturauswertung	2017		Mitteilungen Sächsischer Entomologen	120		35-49				NA			2023-06-12		NH
732	Article	Thompson2021	Thompson, A.; Frenzel, M.; Schweiger, O.; Musche, M.; Groth, T.; Roberts, S. P. M.; Kuhlmann, M.; Knight, T. M.	Pollinator sampling methods influence community patterns assessments by capturing species with different traits and at different abundances	2021		Ecological Indicators	132		108284				NA			2023-06-12		NH
733	Article	Hallmen1995	Hallmen, M.	Zur Kenntnis der Hummelfauna des „Berger Hanges“ im Osten der Stadt Frankfurt am Main	1995		Luscinia	48		83-91				NA			2023-06-12		NH
738	Article	Burger2003b	Burger, F.; Poller, U.	2. Nachtrag zur Bienenfauna Thüringens (Hymenoptera, Apidae)	2003		Check-Listen Thüringer Insekten und Spinnentiere	11		37				NA			2023-06-13		JN
740	Article	Blüthgen1919	Blüthgen, P.	Die Bienenfauna Pommerns	1919		Stettiner Entomologische Zeitung	80		64-131				NA			2023-06-13		JN
741	Article	Kuhlmann1998	Kuhlmann, M.	Besiedlung von Windwürfen und abgestorbenen Waldflächen im Nationalpark Bayerischer Wald durch Wildbienen und aculeate Wespen (Hymenoptera Aculeata)	1998		Bericht der Naturforschenden Gesellschaft in Bamberg	73		65-94				NA			2023-06-13		NH
744	Article	Burger2001	Burger, F.; Winter, R.	Kommentierte Checkliste der Wildbienen Thüringens (Hymenoptera, Apidae)	2001		Check-Listen Thüringer Insekten und Spinnentiere	9		17-57				NA			2023-06-14		JN
746	Article	Blüthgen1961b	Blüthgen, P.	Über den Rückgang der Mörtelbiene (Chalicodoma parietia muraria auct.) in Mitteldeutschland	1961		Mitteilungsblatt für Insektenkunde	5		49-52, 73-77				NA			2023-06-15		JN
747	Article	Burger2002	Burger, F.; Winter, R.	Nachtrag zur Bienenfauna Thüringens (Hymenoptera, Apidae)	2002		Check-Listen Thüringer Insekten und Spinnentiere	10		61-63				NA			2023-06-19		JN
748	Article	Burger2004b	Burger, F.; Ruhnke, H.	Rote Liste der Wildbienen (Hymenoptera: Apidae) des Landes Sachsen-Anhalt	2004		Berichte des Landesamtes für Umweltschutz Sachsen-Anhalt	39		356-365				NA			2023-06-19		JN
749	Article	Blüthgen1925	Blüthgen, P.	Beiträge zur Kenntnis der Hymenopterenfauna des Saaletals	1925		Stettiner Entomologische Zeitung	85		137-172				NA			2023-08-14		NH
750	Thesis	Kristen2008	Kristen, R	Entomofauna an Raps: Verteilung, Bestäubung und ökologische Bedeutung in der Kulturlandschaft	2008			NA						NA	University of Gießen		2025-02-11	Received based on a personal communication with supervisor Volkmar Wolters	AM
751	Article	Lüthje1997	Lüthje, E.	Paarung von Melecta	1997		Bembix	9		18-19				NA			2025-05-07		NH
752	Article	Witt1992	Witt, R.	Zur Bionomie der Sandbiene Andrena barbilabris (Kirby 1802) und ihrer Kuckucksbienen Nomada alboguttata Herrich-Schaffer 1839 und Sphecodes pellucidus Smith 1845	1992		Drosera	92	1	47-81				NA			2025-05-07		NH
753	Article	Smissen2002	van der Smissen, J.	(Ins. Hymenoptera, Aculeata) — Beiträge zur Determination und zum Faunengebiet, sowie Korrekturen zur Roten Liste der Wildbienen und Wespen Schleswig-Holsteins	2002		Bombus	3	53-54	209-213				NA			2025-05-08		NH
754	Article	Peeters2006	Peeters, T.; Raemakers, I.; van de Nieuwegiessen, J.; Kuper, J.	De rotsbehangersbij Megachile pilidens, nieuw voor de Nederlandse fauna (Hymenoptera: Apoidea: Megachilidae)	2006		Nederlandse Faunistische Mededelingen	25		11-18				NA			2025-05-12		NH
